# Supplementary material for: Enhancing monitoring of suspicious activities with AI-based and big data fusion
Source: PeerJ Comput Sci. 2024 Jan 25;10:e1741. doi: 10.7717/peerj-cs.1741 (PMC10909182; doi:10.7717/peerj-cs.1741)
Supplement: Supplemental Information 1 [file peerj-cs-10-1741-s001.zip]

Archive with 2 entries (2 files):
- Data/bigdata.sql
- Data/Note.txt
