# Supplementary material for: Enhancing monitoring of suspicious activities with AI-based and big data fusion
Source: PeerJ Comput Sci. 2024 Jan 25;10:e1741. doi: 10.7717/peerj-cs.1741 (PMC10909182; doi:10.7717/peerj-cs.1741)
Supplement: Supplemental Information 1 [file peerj-cs-10-1741-s001.zip › Data/bigdata.sql]

-- phpMyAdmin SQL Dump
-- version 4.9.0.1
-- https://www.phpmyadmin.net/
--
-- Host: localhost
-- Generation Time: Oct 16, 2023 at 11:27 PM
-- Server version: 10.6.3-MariaDB
-- PHP Version: 7.0.33

SET SQL_MODE = "NO_AUTO_VALUE_ON_ZERO";
SET AUTOCOMMIT = 0;
START TRANSACTION;
SET time_zone = "+00:00";


/*!40101 SET @OLD_CHARACTER_SET_CLIENT=@@CHARACTER_SET_CLIENT */;
/*!40101 SET @OLD_CHARACTER_SET_RESULTS=@@CHARACTER_SET_RESULTS */;
/*!40101 SET @OLD_COLLATION_CONNECTION=@@COLLATION_CONNECTION */;
/*!40101 SET NAMES utf8mb4 */;

--
-- Database: `bigdata_2`
--

-- --------------------------------------------------------

--
-- Table structure for table `label_status`
--

CREATE TABLE `label_status` (
  `Label_id` int(11) NOT NULL,
  `Label_status` varchar(255) COLLATE utf8mb3_unicode_ci NOT NULL
) ENGINE=InnoDB DEFAULT CHARSET=utf8mb3 COLLATE=utf8mb3_unicode_ci;

--
-- Dumping data for table `label_status`
--

INSERT INTO `label_status` (`Label_id`, `Label_status`) VALUES
(1, 'Suspicious'),
(2, 'Normal'),
(3, 'No Label');

-- --------------------------------------------------------

--
-- Table structure for table `locationdim`
--

CREATE TABLE `locationdim` (
  `LocationKey` int(3) NOT NULL,
  `SubDistrict` varchar(20) DEFAULT NULL,
  `District` varchar(20) DEFAULT NULL,
  `Province` varchar(20) DEFAULT NULL,
  `SD_Lat` varchar(12) CHARACTER SET utf8mb3 COLLATE utf8mb3_unicode_ci DEFAULT NULL,
  `SD_Lon` varchar(12) CHARACTER SET utf8mb3 COLLATE utf8mb3_unicode_ci DEFAULT NULL
) ENGINE=InnoDB DEFAULT CHARSET=utf8mb3;

--
-- Dumping data for table `locationdim`
--

INSERT INTO `locationdim` (`LocationKey`, `SubDistrict`, `District`, `Province`, `SD_Lat`, `SD_Lon`) VALUES
(1, 'นาสัก', 'สวี', 'ชุมพร', '10.177', '99.0'),
(2, 'ลำเลียง', 'กระบุรี', 'ระนอง', '10.287', '98.842'),
(3, 'ตะกุกใต้', 'วิภาวดี', 'สุราษฎร์ธานี', '9.227', '98.807'),
(4, 'มิตรภาพ', 'มวกเหล็ก', 'สระบุรี', '14.474', '101.213'),
(5, 'ท่าพญา', 'ปะเหลียน', 'ตรัง', '7.354', '99.674'),
(6, 'สามตำบล', 'จุฬาภรณ์', 'นครศรีธรรมราช', '8.06', '99.806'),
(7, 'เพหลา', 'คลองท่อม', 'กระบี่', '8.075', '99.139'),
(8, 'ท่าโพธิ์', 'สะเดา', 'สงขลา', '6.796', '100.416'),
(9, 'ดอนสัก', 'ดอนสัก', 'สุราษฎร์ธานี', '9.31', '99.66'),
(10, 'บ่อน้ำร้อน', 'กันตัง', 'ตรัง', '7.425', '99.474'),
(11, 'เขาแดง', 'สะบ้าย้อย', 'สงขลา', '6.505', '100.802'),
(12, 'ตันหยงลิมอ', 'ระแงะ', 'นราธิวาส', '6.283', '101.775'),
(13, 'ลำไพล', 'เทพา', 'สงขลา', '6.721', '100.93'),
(14, 'ตาเนาะปูเต๊ะ', 'บันนังสตา', 'ยะลา', '6.355', '101.327'),
(15, 'เปาะเส้ง', 'เมืองยะลา', 'ยะลา', '6.511', '101.201'),
(16, 'วังพญา', 'รามัน', 'ยะลา', '6.544', '101.375'),
(17, 'เบตง', 'เบตง', 'ยะลา', '5.803', '101.009'),
(18, 'ตะโละไกรทอง', 'ไม้แก่น', 'ปัตตานี', '6.627', '101.64'),
(19, 'ยามู', 'ยะหริ่ง', 'ปัตตานี', '6.855', '101.372'),
(20, 'กาตอง', 'ยะหา', 'ยะลา', '6.502', '101.063'),
(21, 'โละจูด', 'แว้ง', 'นราธิวาส', '5.831', '101.834'),
(22, 'กอลำ', 'ยะรัง', 'ปัตตานี', '6.673', '101.329'),
(23, 'บางปอ', 'เมืองนราธิวาส', 'นราธิวาส', '6.33', '101.804'),
(24, 'สะกำ', 'มายอ', 'ปัตตานี', '6.72', '101.462'),
(25, 'สะเตง', 'เมืองยะลา', 'ยะลา', '6.547', '101.28'),
(26, 'จะแนะ', 'จะแนะ', 'นราธิวาส', '6.077', '101.693'),
(27, 'ป่าบอน', 'โคกโพธิ์', 'ปัตตานี', '6.701', '101.116'),
(28, 'บ้านนอก', 'ปะนาเระ', 'ปัตตานี', '6.812', '101.479'),
(29, 'คลองเปียะ', 'จะนะ', 'สงขลา', '6.952', '100.632'),
(30, 'นาทวี', 'นาทวี', 'สงขลา', '6.693', '100.777'),
(31, 'บุดี', 'เมืองยะลา', 'ยะลา', '6.487', '101.305'),
(32, 'บางตาวา', 'หนองจิก', 'ปัตตานี', '6.858', '101.158'),
(33, 'ตันหยงมัส', 'ระแงะ', 'นราธิวาส', '6.311', '101.724'),
(34, 'ศรีบรรพต', 'ศรีสาคร', 'นราธิวาส', '6.152', '101.574'),
(35, 'แม่หวาด', 'ธารโต', 'ยะลา', '6.102', '101.384'),
(36, 'ท่าสาป', 'เมืองยะลา', 'ยะลา', '6.538', '101.235'),
(37, 'ตะบิ้ง', 'สายบุรี', 'ปัตตานี', '6.681', '101.589'),
(38, 'บาโร๊ะ', 'ยะหา', 'ยะลา', '6.457', '101.133'),
(39, 'ซากอ', 'ศรีสาคร', 'นราธิวาส', '6.23', '101.522'),
(40, 'ปล่องหอย', 'กะพ้อ', 'ปัตตานี', '6.638', '101.509'),
(41, 'บือมัง', 'รามัน', 'ยะลา', '6.411', '101.336'),
(42, 'กาวะ', 'สุไหงปาดี', 'นราธิวาส', '6.02', '101.889'),
(43, 'มะรือโบตก', 'ระแงะ', 'นราธิวาส', '6.337', '101.66'),
(44, 'บ่อทอง', 'หนองจิก', 'ปัตตานี', '6.789', '101.135'),
(45, 'แหลมโพธิ์', 'ยะหริ่ง', 'ปัตตานี', '6.942', '101.296'),
(46, 'ตันหยงดาลอ', 'ยะหริ่ง', 'ปัตตานี', '6.808', '101.423'),
(47, 'ปากู', 'ทุ่งยางแดง', 'ปัตตานี', '6.624', '101.474'),
(48, 'ตลิ่งชัน', 'บันนังสตา', 'ยะลา', '6.271', '101.352'),
(49, 'ท่ากำชำ', 'หนองจิก', 'ปัตตานี', '6.826', '101.072'),
(50, 'ทับช้าง', 'นาทวี', 'สงขลา', '6.586', '100.695'),
(51, 'นาเกตุ', 'โคกโพธิ์', 'ปัตตานี', '6.744', '101.155'),
(52, 'เจ๊ะเห', 'ตากใบ', 'นราธิวาส', '6.257', '102.051'),
(53, 'เปียน', 'สะบ้าย้อย', 'สงขลา', '6.634', '101.003'),
(54, 'ละหาร', 'สายบุรี', 'ปัตตานี', '6.659', '101.627'),
(55, 'คูหา', 'สะบ้าย้อย', 'สงขลา', '6.61', '100.833'),
(56, 'เมาะมาวี', 'ยะรัง', 'ปัตตานี', '6.67', '101.303'),
(57, 'ปะนาเระ', 'ปะนาเระ', 'ปัตตานี', '6.86', '101.484'),
(58, 'มะนังยง', 'ยะหริ่ง', 'ปัตตานี', '6.813', '101.402'),
(59, 'ช้างให้ตก', 'โคกโพธิ์', 'ปัตตานี', '6.672', '101.062'),
(60, 'ดาโต๊ะ', 'หนองจิก', 'ปัตตานี', '6.717', '101.244'),
(61, 'ตะโละกาโปร์', 'ยะหริ่ง', 'ปัตตานี', '6.872', '101.43'),
(62, 'ตลิ่งชัน', 'จะนะ', 'สงขลา', '6.969', '100.742'),
(63, 'สะบ้าย้อย', 'สะบ้าย้อย', 'สงขลา', '6.632', '100.929'),
(64, 'บาละ', 'กาบัง', 'ยะลา', '6.33', '101.023'),
(65, 'ดุซงญอ', 'จะแนะ', 'นราธิวาส', '6.123', '101.643'),
(66, 'ลุโบะยิไร', 'มายอ', 'ปัตตานี', '6.666', '101.417'),
(67, 'เกาะเปาะ', 'หนองจิก', 'ปัตตานี', '6.815', '101.201'),
(68, 'จะโหนง', 'จะนะ', 'สงขลา', '7.006', '100.67'),
(69, 'ปะลุกาสาเมาะ', 'บาเจาะ', 'นราธิวาส', '6.608', '101.609'),
(70, 'ม่วงเตี้ย', 'แม่ลาน', 'ปัตตานี', '6.677', '101.266'),
(71, 'สะเตงนอก', 'เมืองยะลา', 'ยะลา', '6.552', '101.324'),
(72, 'บูกิต', 'เจาะไอร้อง', 'นราธิวาส', '6.182', '101.828'),
(73, 'บางเก่า', 'สายบุรี', 'ปัตตานี', '6.764', '101.591'),
(74, 'กายูคละ', 'แว้ง', 'นราธิวาส', '5.974', '101.911'),
(75, 'กะรุบี', 'กะพ้อ', 'ปัตตานี', '6.57', '101.556'),
(76, 'ปะลุรู', 'สุไหงปาดี', 'นราธิวาส', '6.073', '101.905'),
(77, 'โกตาบารู', 'รามัน', 'ยะลา', '6.452', '101.345'),
(78, 'บองอ', 'ระแงะ', 'นราธิวาส', '6.172', '101.753'),
(79, 'มูโนะ', 'สุไหงโก-ลก', 'นราธิวาส', '6.108', '102.052'),
(80, 'คู', 'จะนะ', 'สงขลา', '6.842', '100.695'),
(81, 'บ้านโหนด', 'สะบ้าย้อย', 'สงขลา', '6.624', '101.057'),
(82, 'จวบ', 'เจาะไอร้อง', 'นราธิวาส', '6.256', '101.817'),
(83, 'กายูบอเกาะ', 'รามัน', 'ยะลา', '6.476', '101.413'),
(84, 'ละแอ', 'ยะหา', 'ยะลา', '6.466', '101.186'),
(85, 'บางเขา', 'หนองจิก', 'ปัตตานี', '6.834', '101.13'),
(86, 'บาตง', 'รือเสาะ', 'นราธิวาส', '6.336', '101.445'),
(87, 'ท่าม่วง', 'เทพา', 'สงขลา', '6.742', '101.001'),
(88, 'กาบัง', 'กาบัง', 'ยะลา', '6.449', '101.0'),
(89, 'เตราะบอน', 'สายบุรี', 'ปัตตานี', '6.688', '101.543'),
(90, 'ปะแต', 'ยะหา', 'ยะลา', '6.344', '101.139'),
(91, 'ราตาปันยัง', 'ยะหริ่ง', 'ปัตตานี', '6.822', '101.353'),
(92, 'ยะต๊ะ', 'รามัน', 'ยะลา', '6.426', '101.407'),
(93, 'บันนังสาเรง', 'เมืองยะลา', 'ยะลา', '6.48', '101.258'),
(94, 'นาประดู่', 'โคกโพธิ์', 'ปัตตานี', '6.689', '101.142'),
(95, 'ทุ่งพอ', 'สะบ้าย้อย', 'สงขลา', '6.553', '100.91'),
(96, 'บาโหย', 'สะบ้าย้อย', 'สงขลา', '6.396', '100.884'),
(97, 'รือเสาะ', 'รือเสาะ', 'นราธิวาส', '6.369', '101.508'),
(98, 'ตะโละ', 'ยะหริ่ง', 'ปัตตานี', '6.782', '101.353'),
(99, 'ยี่งอ', 'ยี่งอ', 'นราธิวาส', '6.382', '101.703'),
(100, 'กะดุนง', 'สายบุรี', 'ปัตตานี', '6.646', '101.554'),
(101, 'ตาแกะ', 'ยะหริ่ง', 'ปัตตานี', '6.844', '101.336'),
(102, 'บือเระ', 'สายบุรี', 'ปัตตานี', '6.704', '101.584'),
(103, 'รือเสาะออก', 'รือเสาะ', 'นราธิวาส', '6.394', '101.554'),
(104, 'จะแหน', 'สะบ้าย้อย', 'สงขลา', '6.517', '100.962'),
(105, 'สะกอม', 'จะนะ', 'สงขลา', '6.935', '100.794'),
(106, 'บาเจาะ', 'บาเจาะ', 'นราธิวาส', '6.514', '101.636'),
(107, 'ถนน', 'มายอ', 'ปัตตานี', '6.75', '101.419'),
(108, 'นานาค', 'ตากใบ', 'นราธิวาส', '6.142', '102.07'),
(109, 'บ้านนา', 'จะนะ', 'สงขลา', '6.901', '100.742'),
(110, 'เกาะสะบ้า', 'เทพา', 'สงขลา', '6.863', '100.891'),
(111, 'อาเนาะรู', 'เมืองปัตตานี', 'ปัตตานี', '6.87', '101.256'),
(112, 'บันนังสตา', 'บันนังสตา', 'ยะลา', '6.25', '101.233'),
(113, 'คลองทราย', 'นาทวี', 'สงขลา', '6.741', '100.603'),
(114, 'ท่าหมอไทร', 'จะนะ', 'สงขลา', '6.794', '100.751'),
(115, 'ถ้ำทะลุ', 'บันนังสตา', 'ยะลา', '6.238', '101.147'),
(116, 'สุคิริน', 'สุคิริน', 'นราธิวาส', '5.951', '101.697'),
(117, 'สะกอม', 'เทพา', 'สงขลา', '6.88', '100.818'),
(118, 'น้ำดำ', 'ทุ่งยางแดง', 'ปัตตานี', '6.605', '101.448'),
(119, 'ดอนรัก', 'หนองจิก', 'ปัตตานี', '6.848', '101.22'),
(120, 'ท่าธง', 'รามัน', 'ยะลา', '6.565', '101.458'),
(121, 'มะกรูด', 'โคกโพธิ์', 'ปัตตานี', '6.738', '101.119'),
(122, 'โคกโพธิ์', 'โคกโพธิ์', 'ปัตตานี', '6.732', '101.061'),
(123, 'ปะโด', 'มายอ', 'ปัตตานี', '6.666', '101.359'),
(124, 'ปากบาง', 'เทพา', 'สงขลา', '6.826', '101.009'),
(125, 'เกาะสะท้อน', 'ตากใบ', 'นราธิวาส', '6.22', '102.059'),
(126, 'นาทับ', 'จะนะ', 'สงขลา', '7.035', '100.7'),
(127, 'คอลอตันหยง', 'หนองจิก', 'ปัตตานี', '6.744', '101.222'),
(128, 'สากอ', 'สุไหงปาดี', 'นราธิวาส', '6.008', '101.849'),
(129, 'บางปู', 'ยะหริ่ง', 'ปัตตานี', '6.868', '101.335'),
(130, 'เทพา', 'เทพา', 'สงขลา', '6.82', '100.94'),
(131, 'ริโก๋', 'สุไหงปาดี', 'นราธิวาส', '6.057', '101.845'),
(132, 'เขาตูม', 'ยะรัง', 'ปัตตานี', '6.603', '101.314'),
(133, 'ละหาร', 'ยี่งอ', 'นราธิวาส', '6.396', '101.745'),
(134, 'มายอ', 'มายอ', 'ปัตตานี', '6.71', '101.425'),
(135, 'พิเทน', 'ทุ่งยางแดง', 'ปัตตานี', '6.679', '101.467'),
(136, 'บาโงสะโต', 'ระแงะ', 'นราธิวาส', '6.277', '101.691'),
(137, 'ป่าไร่', 'แม่ลาน', 'ปัตตานี', '6.685', '101.214'),
(138, 'เกาะจัน', 'มายอ', 'ปัตตานี', '6.723', '101.382'),
(139, 'ปลักหนู', 'นาทวี', 'สงขลา', '6.676', '100.663'),
(140, 'เรียง', 'รือเสาะ', 'นราธิวาส', '6.398', '101.445'),
(141, 'ธารน้ำทิพย์', 'เบตง', 'ยะลา', '5.686', '101.141'),
(142, 'คลองใหม่', 'ยะรัง', 'ปัตตานี', '6.735', '101.262'),
(143, 'สะท้อน', 'นาทวี', 'สงขลา', '6.622', '100.673'),
(144, 'วัด', 'ยะรัง', 'ปัตตานี', '6.735', '101.308'),
(145, 'ปุโละปุโย', 'หนองจิก', 'ปัตตานี', '6.774', '101.194'),
(146, 'แม่ดง', 'แว้ง', 'นราธิวาส', '5.892', '101.82'),
(147, 'มะนังดาลำ', 'สายบุรี', 'ปัตตานี', '6.649', '101.599'),
(148, 'ยะหา', 'ยะหา', 'ยะลา', '6.504', '101.125'),
(149, 'แว้ง', 'แว้ง', 'นราธิวาส', '5.936', '101.835'),
(150, 'มาโมง', 'สุคิริน', 'นราธิวาส', '5.876', '101.764'),
(151, 'สะพานไม้แก่น', 'จะนะ', 'สงขลา', '6.826', '100.783'),
(152, 'ท่าประดู่', 'นาทวี', 'สงขลา', '6.681', '100.73'),
(153, 'ศรีสาคร', 'ศรีสาคร', 'นราธิวาส', '6.152', '101.492'),
(154, 'เชิงคีรี', 'ศรีสาคร', 'นราธิวาส', '6.27', '101.57'),
(155, 'เกะรอ', 'รามัน', 'ยะลา', '6.535', '101.576'),
(156, 'ฆอเลาะ', 'แว้ง', 'นราธิวาส', '5.906', '101.912'),
(157, 'กาลอ', 'รามัน', 'ยะลา', '6.378', '101.383'),
(158, 'อัยเยอร์เวง', 'เบตง', 'ยะลา', '5.963', '101.398'),
(159, 'สาคอบน', 'มายอ', 'ปัตตานี', '6.73', '101.352'),
(160, 'เกียร์', 'สุคิริน', 'นราธิวาส', '5.984', '101.775'),
(161, 'ยะรัง', 'ยะรัง', 'ปัตตานี', '6.769', '101.299'),
(162, 'โฆษิต', 'ตากใบ', 'นราธิวาส', '6.175', '102.052'),
(163, 'กาหลง', 'ศรีสาคร', 'นราธิวาส', '6.213', '101.414'),
(164, 'ทรายขาว', 'โคกโพธิ์', 'ปัตตานี', '6.665', '101.096'),
(165, 'สะดาวา', 'ยะรัง', 'ปัตตานี', '6.821', '101.311'),
(166, 'ยะรม', 'เบตง', 'ยะลา', '5.771', '101.203'),
(167, 'ลางา', 'มายอ', 'ปัตตานี', '6.735', '101.478'),
(168, 'แม่ลาน', 'แม่ลาน', 'ปัตตานี', '6.647', '101.231'),
(169, 'ไพรวัน', 'ตากใบ', 'นราธิวาส', '6.3', '101.958'),
(170, 'ตาเซะ', 'เมืองยะลา', 'ยะลา', '6.62', '101.253'),
(171, 'เฉลิม', 'ระแงะ', 'นราธิวาส', '6.291', '101.641'),
(172, 'ควน', 'ปะนาเระ', 'ปัตตานี', '6.762', '101.493'),
(173, 'ตุยง', 'หนองจิก', 'ปัตตานี', '6.832', '101.178');

-- --------------------------------------------------------

--
-- Table structure for table `objectdiff`
--

CREATE TABLE `objectdiff` (
  `ObjectKey` int(2) DEFAULT NULL,
  `Time_current` int(4) DEFAULT NULL,
  `Time_previous` int(4) DEFAULT NULL,
  `Location_current` int(3) DEFAULT NULL,
  `Location_previous` int(3) DEFAULT NULL,
  `DetectDate_current` varchar(20) COLLATE utf8mb3_unicode_ci DEFAULT NULL,
  `DetectDate_previous` varchar(20) COLLATE utf8mb3_unicode_ci DEFAULT NULL,
  `Objectfact_ID` int(10) DEFAULT NULL
) ENGINE=InnoDB DEFAULT CHARSET=utf8mb3 COLLATE=utf8mb3_unicode_ci;

--
-- Dumping data for table `objectdiff`
--

INSERT INTO `objectdiff` (`ObjectKey`, `Time_current`, `Time_previous`, `Location_current`, `Location_previous`, `DetectDate_current`, `DetectDate_previous`, `Objectfact_ID`) VALUES
(1, 4387, 4387, 5, 5, '2021-01-01 15:48:00', '2021-01-01 15:48:00', 2827),
(1, 4387, 4387, 4, 5, '2021-01-01 15:48:00', '2021-01-01 15:48:00', 7827),
(1, 4387, 4387, 4, 4, '2021-01-01 15:48:00', '2021-01-01 15:48:00', 827),
(1, 4387, 4387, 9, 4, '2021-01-01 15:48:00', '2021-01-01 15:48:00', 5827),
(1, 4387, 4387, 1, 9, '2021-01-01 15:48:00', '2021-01-01 15:48:00', 3827),
(1, 4387, 4387, 1, 1, '2021-01-01 15:48:00', '2021-01-01 15:48:00', 8827),
(1, 4387, 4387, 4, 1, '2021-01-01 15:48:00', '2021-01-01 15:48:00', 1827),
(1, 4387, 4387, 5, 4, '2021-01-01 15:48:00', '2021-01-01 15:48:00', 6827),
(1, 4387, 4387, 4, 5, '2021-01-01 15:48:00', '2021-01-01 15:48:00', 10827),
(1, 4387, 4387, 9, 4, '2021-01-01 15:48:00', '2021-01-01 15:48:00', 9827),
(1, 4387, 4387, 4, 9, '2021-01-01 15:48:00', '2021-01-01 15:48:00', 10827),
(4, 4387, 4387, 1, 1, '2021-01-01 15:48:00', '2021-01-01 15:48:00', 456),
(4, 4387, 4387, 3, 1, '2021-01-01 15:48:00', '2021-01-01 15:48:00', 5456),
(4, 4387, 4387, 2, 3, '2021-01-01 15:48:00', '2021-01-01 15:48:00', 3456),
(4, 4387, 4387, 9, 2, '2021-01-01 15:48:00', '2021-01-01 15:48:00', 8456),
(4, 4387, 4387, 5, 9, '2021-01-01 15:48:00', '2021-01-01 15:48:00', 1456),
(4, 4387, 4387, 1, 5, '2021-01-01 15:48:00', '2021-01-01 15:48:00', 6456),
(4, 4387, 4387, 6, 1, '2021-01-01 15:48:00', '2021-01-01 15:48:00', 4456),
(4, 4387, 4387, 8, 6, '2021-01-01 15:48:00', '2021-01-01 15:48:00', 2456),
(4, 4387, 4387, 9, 8, '2021-01-01 15:48:00', '2021-01-01 15:48:00', 10456),
(4, 4387, 4387, 9, 9, '2021-01-01 15:48:00', '2021-01-01 15:48:00', 10456),
(4, 4387, 4387, 3, 9, '2021-01-01 15:48:00', '2021-01-01 15:48:00', 9456),
(4, 4390, 4387, 5, 3, '2021-01-02 10:45:00', '2021-01-01 15:48:00', 5398),
(4, 4390, 4390, 7, 5, '2021-01-02 10:45:00', '2021-01-02 10:45:00', 3398),
(4, 4390, 4390, 6, 7, '2021-01-02 10:45:00', '2021-01-02 10:45:00', 8398),
(4, 4390, 4390, 3, 6, '2021-01-02 10:45:00', '2021-01-02 10:45:00', 1398),
(4, 4390, 4390, 2, 3, '2021-01-02 10:45:00', '2021-01-02 10:45:00', 6398),
(4, 4390, 4390, 1, 2, '2021-01-02 10:45:00', '2021-01-02 10:45:00', 4398),
(4, 4390, 4390, 2, 1, '2021-01-02 10:45:00', '2021-01-02 10:45:00', 2398),
(4, 4390, 4390, 10, 2, '2021-01-02 10:45:00', '2021-01-02 10:45:00', 7398),
(4, 4390, 4390, 9, 10, '2021-01-02 10:45:00', '2021-01-02 10:45:00', 398),
(4, 4390, 4390, 1, 9, '2021-01-02 10:45:00', '2021-01-02 10:45:00', 10398),
(4, 4390, 4390, 1, 1, '2021-01-02 10:45:00', '2021-01-02 10:45:00', 10398),
(4, 4390, 4390, 9, 1, '2021-01-02 10:45:00', '2021-01-02 10:45:00', 9398),
(5, 4391, 4391, 3, 8, '2021-01-02 16:16:00', '2021-01-02 16:16:00', 8384),
(5, 4391, 4391, 3, 3, '2021-01-02 16:16:00', '2021-01-02 16:16:00', 1384),
(5, 4391, 4391, 3, 3, '2021-01-02 16:16:00', '2021-01-02 16:16:00', 6384),
(5, 4391, 4391, 3, 3, '2021-01-02 16:16:00', '2021-01-02 16:16:00', 4384),
(5, 4391, 4391, 3, 3, '2021-01-02 16:16:00', '2021-01-02 16:16:00', 2384),
(5, 4391, 4391, 2, 3, '2021-01-02 16:16:00', '2021-01-02 16:16:00', 7384),
(5, 4391, 4391, 8, 2, '2021-01-02 16:16:00', '2021-01-02 16:16:00', 384),
(5, 4391, 4391, 10, 8, '2021-01-02 16:16:00', '2021-01-02 16:16:00', 5384),
(5, 4391, 4391, 10, 10, '2021-01-02 16:16:00', '2021-01-02 16:16:00', 10384),
(5, 4391, 4391, 10, 10, '2021-01-02 16:16:00', '2021-01-02 16:16:00', 10384),
(5, 4391, 4391, 6, 10, '2021-01-02 16:16:00', '2021-01-02 16:16:00', 9384),
(5, 4393, 4391, 6, 6, '2021-01-03 03:11:00', '2021-01-02 16:16:00', 8603),
(5, 4393, 4393, 2, 6, '2021-01-03 03:11:00', '2021-01-03 03:11:00', 1603),
(5, 4393, 4393, 9, 2, '2021-01-03 03:11:00', '2021-01-03 03:11:00', 6603),
(5, 4393, 4393, 8, 9, '2021-01-03 03:11:00', '2021-01-03 03:11:00', 4603),
(5, 4393, 4393, 5, 8, '2021-01-03 03:11:00', '2021-01-03 03:11:00', 2603),
(5, 4393, 4393, 1, 5, '2021-01-03 03:11:00', '2021-01-03 03:11:00', 7603),
(5, 4393, 4393, 6, 1, '2021-01-03 03:11:00', '2021-01-03 03:11:00', 603),
(5, 4393, 4393, 8, 6, '2021-01-03 03:11:00', '2021-01-03 03:11:00', 5603),
(5, 4393, 4393, 9, 8, '2021-01-03 03:11:00', '2021-01-03 03:11:00', 3603),
(5, 4393, 4393, 1, 9, '2021-01-03 03:11:00', '2021-01-03 03:11:00', 10603),
(5, 4393, 4393, 7, 1, '2021-01-03 03:11:00', '2021-01-03 03:11:00', 9603),
(5, 4393, 4393, 1, 7, '2021-01-03 03:11:00', '2021-01-03 03:11:00', 10603),
(5, 4395, 4393, 3, 1, '2021-01-03 17:09:00', '2021-01-03 03:11:00', 4544),
(5, 4395, 4395, 10, 3, '2021-01-03 17:09:00', '2021-01-03 17:09:00', 2544),
(5, 4395, 4395, 9, 10, '2021-01-03 17:09:00', '2021-01-03 17:09:00', 7544),
(5, 4395, 4395, 2, 9, '2021-01-03 17:09:00', '2021-01-03 17:09:00', 544),
(5, 4395, 4395, 8, 2, '2021-01-03 17:09:00', '2021-01-03 17:09:00', 5544),
(5, 4395, 4395, 8, 8, '2021-01-03 17:09:00', '2021-01-03 17:09:00', 3544),
(5, 4395, 4395, 9, 8, '2021-01-03 17:09:00', '2021-01-03 17:09:00', 8544),
(5, 4395, 4395, 8, 9, '2021-01-03 17:09:00', '2021-01-03 17:09:00', 1544),
(5, 4395, 4395, 4, 8, '2021-01-03 17:09:00', '2021-01-03 17:09:00', 6544),
(5, 4395, 4395, 10, 4, '2021-01-03 17:09:00', '2021-01-03 17:09:00', 10544),
(5, 4395, 4395, 10, 10, '2021-01-03 17:09:00', '2021-01-03 17:09:00', 9544),
(5, 4395, 4395, 10, 10, '2021-01-03 17:09:00', '2021-01-03 17:09:00', 10544),
(1, 4396, 4387, 10, 4, '2021-01-03 21:46:00', '2021-01-01 15:48:00', 8019),
(1, 4396, 4396, 5, 10, '2021-01-03 21:46:00', '2021-01-03 21:46:00', 1019),
(1, 4396, 4396, 5, 5, '2021-01-03 21:46:00', '2021-01-03 21:46:00', 6019),
(1, 4396, 4396, 2, 5, '2021-01-03 21:46:00', '2021-01-03 21:46:00', 4019),
(1, 4396, 4396, 2, 2, '2021-01-03 21:46:00', '2021-01-03 21:46:00', 9019),
(1, 4396, 4396, 2, 2, '2021-01-03 21:46:00', '2021-01-03 21:46:00', 2019),
(1, 4396, 4396, 3, 2, '2021-01-03 21:46:00', '2021-01-03 21:46:00', 7019),
(1, 4396, 4396, 8, 3, '2021-01-03 21:46:00', '2021-01-03 21:46:00', 19),
(1, 4396, 4396, 10, 8, '2021-01-03 21:46:00', '2021-01-03 21:46:00', 5019),
(1, 4396, 4396, 5, 10, '2021-01-03 21:46:00', '2021-01-03 21:46:00', 3019),
(1, 4396, 4396, 2, 5, '2021-01-03 21:46:00', '2021-01-03 21:46:00', 10019),
(1, 4396, 4396, 2, 2, '2021-01-03 21:46:00', '2021-01-03 21:46:00', 10019),
(4, 4397, 4390, 5, 9, '2021-01-04 04:51:00', '2021-01-02 10:45:00', 10061),
(2, 4397, 4397, 7, 7, '2021-01-04 02:31:00', '2021-01-04 02:31:00', 9589),
(4, 4397, 4397, 5, 5, '2021-01-04 04:51:00', '2021-01-04 04:51:00', 10061),
(2, 4397, 4397, 7, 7, '2021-01-04 02:31:00', '2021-01-04 02:31:00', 10589),
(2, 4397, 4397, 3, 7, '2021-01-04 02:31:00', '2021-01-04 02:31:00', 1589),
(4, 4397, 4397, 5, 5, '2021-01-04 04:51:00', '2021-01-04 04:51:00', 3061),
(2, 4397, 4397, 4, 3, '2021-01-04 02:31:00', '2021-01-04 02:31:00', 6589),
(4, 4397, 4397, 9, 5, '2021-01-04 04:51:00', '2021-01-04 04:51:00', 8061),
(4, 4397, 4397, 4, 9, '2021-01-04 04:51:00', '2021-01-04 04:51:00', 1061),
(2, 4397, 4397, 2, 4, '2021-01-04 02:31:00', '2021-01-04 02:31:00', 4589),
(4, 4397, 4397, 10, 4, '2021-01-04 04:51:00', '2021-01-04 04:51:00', 6061),
(2, 4397, 4397, 3, 2, '2021-01-04 02:31:00', '2021-01-04 02:31:00', 2589),
(4, 4397, 4397, 6, 10, '2021-01-04 04:51:00', '2021-01-04 04:51:00', 4061),
(2, 4397, 4397, 1, 3, '2021-01-04 02:31:00', '2021-01-04 02:31:00', 7589),
(4, 4397, 4397, 7, 6, '2021-01-04 04:51:00', '2021-01-04 04:51:00', 9061),
(2, 4397, 4397, 8, 1, '2021-01-04 02:31:00', '2021-01-04 02:31:00', 589),
(4, 4397, 4397, 8, 7, '2021-01-04 04:51:00', '2021-01-04 04:51:00', 2061),
(2, 4397, 4397, 4, 8, '2021-01-04 02:31:00', '2021-01-04 02:31:00', 5589),
(4, 4397, 4397, 9, 8, '2021-01-04 04:51:00', '2021-01-04 04:51:00', 7061),
(4, 4397, 4397, 9, 9, '2021-01-04 04:51:00', '2021-01-04 04:51:00', 61),
(2, 4397, 4397, 1, 4, '2021-01-04 02:31:00', '2021-01-04 02:31:00', 3589),
(4, 4397, 4397, 8, 9, '2021-01-04 04:51:00', '2021-01-04 04:51:00', 5061),
(2, 4397, 4397, 5, 1, '2021-01-04 02:31:00', '2021-01-04 02:31:00', 8589),
(1, 4398, 4396, 2, 2, '2021-01-04 06:50:00', '2021-01-03 21:46:00', 4242),
(1, 4398, 4398, 5, 2, '2021-01-04 06:50:00', '2021-01-04 06:50:00', 9242),
(1, 4398, 4398, 8, 5, '2021-01-04 06:50:00', '2021-01-04 06:50:00', 2242),
(1, 4398, 4398, 3, 8, '2021-01-04 06:50:00', '2021-01-04 06:50:00', 7242),
(1, 4398, 4398, 10, 3, '2021-01-04 06:50:00', '2021-01-04 06:50:00', 242),
(1, 4398, 4398, 10, 10, '2021-01-04 06:50:00', '2021-01-04 06:50:00', 5242),
(1, 4398, 4398, 4, 10, '2021-01-04 06:50:00', '2021-01-04 06:50:00', 3242),
(1, 4398, 4398, 3, 4, '2021-01-04 06:50:00', '2021-01-04 06:50:00', 8242),
(1, 4398, 4398, 4, 3, '2021-01-04 06:50:00', '2021-01-04 06:50:00', 1242),
(1, 4398, 4398, 2, 4, '2021-01-04 06:50:00', '2021-01-04 06:50:00', 6242),
(1, 4398, 4398, 6, 2, '2021-01-04 06:50:00', '2021-01-04 06:50:00', 10242),
(1, 4398, 4398, 6, 6, '2021-01-04 06:50:00', '2021-01-04 06:50:00', 10242),
(2, 4401, 4397, 9, 5, '2021-01-05 02:19:00', '2021-01-04 02:31:00', 4226),
(2, 4401, 4401, 10, 9, '2021-01-05 02:19:00', '2021-01-05 02:19:00', 9226),
(2, 4401, 4401, 2, 10, '2021-01-05 02:19:00', '2021-01-05 02:19:00', 2226),
(2, 4401, 4401, 5, 2, '2021-01-05 02:19:00', '2021-01-05 02:19:00', 7226),
(2, 4401, 4401, 4, 5, '2021-01-05 02:19:00', '2021-01-05 02:19:00', 226),
(2, 4401, 4401, 8, 4, '2021-01-05 02:19:00', '2021-01-05 02:19:00', 5226),
(2, 4401, 4401, 10, 8, '2021-01-05 02:19:00', '2021-01-05 02:19:00', 3226),
(2, 4401, 4401, 9, 10, '2021-01-05 02:19:00', '2021-01-05 02:19:00', 8226),
(2, 4401, 4401, 10, 9, '2021-01-05 02:19:00', '2021-01-05 02:19:00', 1226),
(2, 4401, 4401, 8, 10, '2021-01-05 02:19:00', '2021-01-05 02:19:00', 6226),
(2, 4401, 4401, 3, 8, '2021-01-05 02:19:00', '2021-01-05 02:19:00', 10226),
(2, 4401, 4401, 3, 3, '2021-01-05 02:19:00', '2021-01-05 02:19:00', 10226),
(2, 4402, 4401, 2, 3, '2021-01-05 10:46:00', '2021-01-05 02:19:00', 10157),
(2, 4402, 4402, 2, 2, '2021-01-05 10:46:00', '2021-01-05 10:46:00', 10157),
(2, 4402, 4402, 9, 2, '2021-01-05 10:46:00', '2021-01-05 10:46:00', 7157),
(2, 4402, 4402, 8, 9, '2021-01-05 10:46:00', '2021-01-05 10:46:00', 157),
(2, 4402, 4402, 3, 8, '2021-01-05 10:46:00', '2021-01-05 10:46:00', 5157),
(2, 4402, 4402, 4, 3, '2021-01-05 10:46:00', '2021-01-05 10:46:00', 3157),
(2, 4402, 4402, 6, 4, '2021-01-05 10:46:00', '2021-01-05 10:46:00', 8157),
(2, 4402, 4402, 2, 6, '2021-01-05 10:46:00', '2021-01-05 10:46:00', 1157),
(2, 4402, 4402, 6, 2, '2021-01-05 10:46:00', '2021-01-05 10:46:00', 6157),
(2, 4402, 4402, 6, 6, '2021-01-05 10:46:00', '2021-01-05 10:46:00', 4157),
(2, 4402, 4402, 6, 6, '2021-01-05 10:46:00', '2021-01-05 10:46:00', 9157),
(2, 4402, 4402, 8, 6, '2021-01-05 10:46:00', '2021-01-05 10:46:00', 2157),
(2, 4403, 4402, 6, 8, '2021-01-05 12:06:00', '2021-01-05 10:46:00', 4522),
(2, 4403, 4403, 5, 6, '2021-01-05 12:06:00', '2021-01-05 12:06:00', 2522),
(2, 4403, 4403, 1, 5, '2021-01-05 12:06:00', '2021-01-05 12:06:00', 7522),
(2, 4403, 4403, 10, 1, '2021-01-05 12:06:00', '2021-01-05 12:06:00', 522),
(2, 4403, 4403, 4, 10, '2021-01-05 12:06:00', '2021-01-05 12:06:00', 5522),
(2, 4403, 4403, 4, 4, '2021-01-05 12:06:00', '2021-01-05 12:06:00', 3522),
(2, 4403, 4403, 6, 4, '2021-01-05 12:06:00', '2021-01-05 12:06:00', 8522),
(2, 4403, 4403, 2, 6, '2021-01-05 12:06:00', '2021-01-05 12:06:00', 1522),
(2, 4403, 4403, 1, 2, '2021-01-05 12:06:00', '2021-01-05 12:06:00', 6522),
(2, 4403, 4403, 10, 1, '2021-01-05 12:06:00', '2021-01-05 12:06:00', 9522),
(2, 4403, 4403, 9, 10, '2021-01-05 12:06:00', '2021-01-05 12:06:00', 10522),
(2, 4403, 4403, 9, 9, '2021-01-05 12:06:00', '2021-01-05 12:06:00', 10522),
(5, 4404, 4395, 10, 10, '2021-01-05 19:17:00', '2021-01-03 17:09:00', 1009),
(5, 4404, 4404, 7, 10, '2021-01-05 19:17:00', '2021-01-05 19:17:00', 6009),
(5, 4404, 4404, 6, 7, '2021-01-05 19:17:00', '2021-01-05 19:17:00', 4009),
(5, 4404, 4404, 5, 6, '2021-01-05 19:17:00', '2021-01-05 19:17:00', 9009),
(5, 4404, 4404, 9, 5, '2021-01-05 19:17:00', '2021-01-05 19:17:00', 2009),
(5, 4404, 4404, 8, 9, '2021-01-05 19:17:00', '2021-01-05 19:17:00', 7009),
(5, 4404, 4404, 4, 8, '2021-01-05 19:17:00', '2021-01-05 19:17:00', 9),
(5, 4404, 4404, 4, 4, '2021-01-05 19:17:00', '2021-01-05 19:17:00', 5009),
(5, 4404, 4404, 1, 4, '2021-01-05 19:17:00', '2021-01-05 19:17:00', 3009),
(5, 4404, 4404, 3, 1, '2021-01-05 19:17:00', '2021-01-05 19:17:00', 8009),
(5, 4404, 4404, 4, 3, '2021-01-05 19:17:00', '2021-01-05 19:17:00', 10009),
(5, 4404, 4404, 4, 4, '2021-01-05 19:17:00', '2021-01-05 19:17:00', 10009),
(4, 4407, 4397, 8, 8, '2021-01-06 17:40:00', '2021-01-04 04:51:00', 9789),
(4, 4407, 4407, 1, 8, '2021-01-06 17:40:00', '2021-01-06 17:40:00', 10789),
(4, 4407, 4407, 1, 1, '2021-01-06 17:40:00', '2021-01-06 17:40:00', 10789),
(4, 4407, 4407, 8, 1, '2021-01-06 17:40:00', '2021-01-06 17:40:00', 2789),
(4, 4407, 4407, 1, 8, '2021-01-06 17:40:00', '2021-01-06 17:40:00', 7789),
(4, 4407, 4407, 7, 1, '2021-01-06 17:40:00', '2021-01-06 17:40:00', 789),
(4, 4407, 4407, 2, 7, '2021-01-06 17:40:00', '2021-01-06 17:40:00', 5789),
(4, 4407, 4407, 5, 2, '2021-01-06 17:40:00', '2021-01-06 17:40:00', 3789),
(4, 4407, 4407, 4, 5, '2021-01-06 17:40:00', '2021-01-06 17:40:00', 8789),
(4, 4407, 4407, 8, 4, '2021-01-06 17:40:00', '2021-01-06 17:40:00', 1789),
(4, 4407, 4407, 3, 8, '2021-01-06 17:40:00', '2021-01-06 17:40:00', 6789),
(4, 4407, 4407, 2, 3, '2021-01-06 17:40:00', '2021-01-06 17:40:00', 4789),
(2, 4416, 4403, 3, 9, '2021-01-08 21:26:00', '2021-01-05 12:06:00', 2499),
(2, 4416, 4416, 10, 3, '2021-01-08 21:26:00', '2021-01-08 21:26:00', 7499),
(2, 4416, 4416, 7, 10, '2021-01-08 21:26:00', '2021-01-08 21:26:00', 499),
(2, 4416, 4416, 2, 7, '2021-01-08 21:26:00', '2021-01-08 21:26:00', 5499),
(2, 4416, 4416, 3, 2, '2021-01-08 21:26:00', '2021-01-08 21:26:00', 3499),
(2, 4416, 4416, 9, 3, '2021-01-08 21:26:00', '2021-01-08 21:26:00', 8499),
(2, 4416, 4416, 6, 9, '2021-01-08 21:26:00', '2021-01-08 21:26:00', 1499),
(2, 4416, 4416, 9, 6, '2021-01-08 21:26:00', '2021-01-08 21:26:00', 6499),
(2, 4416, 4416, 4, 9, '2021-01-08 21:26:00', '2021-01-08 21:26:00', 4499),
(2, 4416, 4416, 2, 4, '2021-01-08 21:26:00', '2021-01-08 21:26:00', 9499),
(2, 4416, 4416, 5, 2, '2021-01-08 21:26:00', '2021-01-08 21:26:00', 10499),
(2, 4416, 4416, 5, 5, '2021-01-08 21:26:00', '2021-01-08 21:26:00', 10499),
(3, 4419, 4419, 1, 10, '2021-01-09 16:07:00', '2021-01-09 16:07:00', 8643),
(3, 4419, 4419, 1, 1, '2021-01-09 16:07:00', '2021-01-09 16:07:00', 1643),
(3, 4419, 4419, 8, 1, '2021-01-09 16:07:00', '2021-01-09 16:07:00', 6643),
(3, 4419, 4419, 10, 8, '2021-01-09 16:07:00', '2021-01-09 16:07:00', 4643),
(3, 4419, 4419, 8, 10, '2021-01-09 16:07:00', '2021-01-09 16:07:00', 2643),
(3, 4419, 4419, 3, 8, '2021-01-09 16:07:00', '2021-01-09 16:07:00', 7643),
(3, 4419, 4419, 2, 3, '2021-01-09 16:07:00', '2021-01-09 16:07:00', 643),
(3, 4419, 4419, 10, 2, '2021-01-09 16:07:00', '2021-01-09 16:07:00', 5643),
(3, 4419, 4419, 1, 10, '2021-01-09 16:07:00', '2021-01-09 16:07:00', 10643),
(3, 4419, 4419, 7, 1, '2021-01-09 16:07:00', '2021-01-09 16:07:00', 9643),
(3, 4419, 4419, 1, 7, '2021-01-09 16:07:00', '2021-01-09 16:07:00', 10643),
(1, 4420, 4398, 3, 6, '2021-01-09 21:47:00', '2021-01-04 06:50:00', 2794),
(1, 4420, 4420, 7, 3, '2021-01-09 21:47:00', '2021-01-09 21:47:00', 7794),
(1, 4420, 4420, 7, 7, '2021-01-09 21:47:00', '2021-01-09 21:47:00', 794),
(1, 4420, 4420, 10, 7, '2021-01-09 21:47:00', '2021-01-09 21:47:00', 5794),
(1, 4420, 4420, 4, 10, '2021-01-09 21:47:00', '2021-01-09 21:47:00', 3794),
(1, 4420, 4420, 8, 4, '2021-01-09 21:47:00', '2021-01-09 21:47:00', 8794),
(1, 4420, 4420, 5, 8, '2021-01-09 21:47:00', '2021-01-09 21:47:00', 1794),
(1, 4420, 4420, 10, 5, '2021-01-09 21:47:00', '2021-01-09 21:47:00', 6794),
(1, 4420, 4420, 6, 10, '2021-01-09 21:47:00', '2021-01-09 21:47:00', 4794),
(1, 4420, 4420, 2, 6, '2021-01-09 21:47:00', '2021-01-09 21:47:00', 9794),
(1, 4420, 4420, 2, 2, '2021-01-09 21:47:00', '2021-01-09 21:47:00', 10794),
(1, 4420, 4420, 2, 2, '2021-01-09 21:47:00', '2021-01-09 21:47:00', 10794),
(5, 4422, 4422, 7, 3, '2021-01-10 08:55:00', '2021-01-10 07:34:00', 8618),
(5, 4422, 4422, 3, 7, '2021-01-10 08:55:00', '2021-01-10 08:55:00', 1618),
(5, 4422, 4422, 6, 3, '2021-01-10 08:55:00', '2021-01-10 08:55:00', 6618),
(5, 4422, 4422, 2, 6, '2021-01-10 08:55:00', '2021-01-10 08:55:00', 4618),
(5, 4422, 4422, 10, 2, '2021-01-10 08:55:00', '2021-01-10 08:55:00', 2618),
(5, 4422, 4422, 9, 10, '2021-01-10 08:55:00', '2021-01-10 08:55:00', 7618),
(5, 4422, 4422, 7, 9, '2021-01-10 08:55:00', '2021-01-10 08:55:00', 618),
(5, 4422, 4422, 7, 7, '2021-01-10 08:55:00', '2021-01-10 08:55:00', 5618),
(5, 4422, 4422, 9, 7, '2021-01-10 08:55:00', '2021-01-10 08:55:00', 3618),
(5, 4422, 4422, 7, 9, '2021-01-10 08:55:00', '2021-01-10 08:55:00', 10618),
(5, 4422, 4422, 9, 7, '2021-01-10 08:55:00', '2021-01-10 08:55:00', 9618),
(5, 4422, 4422, 7, 9, '2021-01-10 08:55:00', '2021-01-10 08:55:00', 10618),
(5, 4422, 4404, 3, 4, '2021-01-10 07:34:00', '2021-01-05 19:17:00', 3968),
(5, 4422, 4422, 1, 3, '2021-01-10 07:34:00', '2021-01-10 07:34:00', 8968),
(5, 4422, 4422, 3, 1, '2021-01-10 07:34:00', '2021-01-10 07:34:00', 1968),
(5, 4422, 4422, 7, 3, '2021-01-10 07:34:00', '2021-01-10 07:34:00', 6968),
(5, 4422, 4422, 1, 7, '2021-01-10 07:34:00', '2021-01-10 07:34:00', 4968),
(5, 4422, 4422, 7, 1, '2021-01-10 07:34:00', '2021-01-10 07:34:00', 2968),
(5, 4422, 4422, 6, 7, '2021-01-10 07:34:00', '2021-01-10 07:34:00', 7968),
(5, 4422, 4422, 10, 6, '2021-01-10 07:34:00', '2021-01-10 07:34:00', 968),
(5, 4422, 4422, 3, 10, '2021-01-10 07:34:00', '2021-01-10 07:34:00', 5968),
(5, 4422, 4422, 1, 3, '2021-01-10 07:34:00', '2021-01-10 07:34:00', 10968),
(5, 4422, 4422, 1, 1, '2021-01-10 07:34:00', '2021-01-10 07:34:00', 10968),
(5, 4422, 4422, 3, 1, '2021-01-10 07:34:00', '2021-01-10 07:34:00', 9968),
(2, 4424, 4416, 5, 5, '2021-01-10 21:13:00', '2021-01-08 21:26:00', 5396),
(2, 4424, 4424, 10, 5, '2021-01-10 21:13:00', '2021-01-10 21:13:00', 3396),
(2, 4424, 4424, 4, 10, '2021-01-10 21:13:00', '2021-01-10 21:13:00', 8396),
(2, 4424, 4424, 4, 4, '2021-01-10 21:13:00', '2021-01-10 21:13:00', 1396),
(2, 4424, 4424, 3, 4, '2021-01-10 21:13:00', '2021-01-10 21:13:00', 6396),
(2, 4424, 4424, 9, 3, '2021-01-10 21:13:00', '2021-01-10 21:13:00', 4396),
(2, 4424, 4424, 10, 9, '2021-01-10 21:13:00', '2021-01-10 21:13:00', 2396),
(2, 4424, 4424, 8, 10, '2021-01-10 21:13:00', '2021-01-10 21:13:00', 7396),
(2, 4424, 4424, 1, 8, '2021-01-10 21:13:00', '2021-01-10 21:13:00', 396),
(2, 4424, 4424, 10, 1, '2021-01-10 21:13:00', '2021-01-10 21:13:00', 10396),
(2, 4424, 4424, 10, 10, '2021-01-10 21:13:00', '2021-01-10 21:13:00', 10396),
(2, 4424, 4424, 7, 10, '2021-01-10 21:13:00', '2021-01-10 21:13:00', 9396),
(5, 4424, 4422, 6, 7, '2021-01-10 22:27:00', '2021-01-10 08:55:00', 3075),
(5, 4424, 4424, 4, 6, '2021-01-10 22:27:00', '2021-01-10 22:27:00', 8075),
(5, 4424, 4424, 7, 4, '2021-01-10 22:27:00', '2021-01-10 22:27:00', 1075),
(5, 4424, 4424, 7, 7, '2021-01-10 22:27:00', '2021-01-10 22:27:00', 6075),
(5, 4424, 4424, 4, 7, '2021-01-10 22:27:00', '2021-01-10 22:27:00', 4075),
(5, 4424, 4424, 3, 4, '2021-01-10 22:27:00', '2021-01-10 22:27:00', 9075),
(5, 4424, 4424, 1, 3, '2021-01-10 22:27:00', '2021-01-10 22:27:00', 2075),
(5, 4424, 4424, 4, 1, '2021-01-10 22:27:00', '2021-01-10 22:27:00', 7075),
(5, 4424, 4424, 4, 4, '2021-01-10 22:27:00', '2021-01-10 22:27:00', 75),
(5, 4424, 4424, 10, 4, '2021-01-10 22:27:00', '2021-01-10 22:27:00', 5075),
(5, 4424, 4424, 3, 10, '2021-01-10 22:27:00', '2021-01-10 22:27:00', 10075),
(5, 4424, 4424, 3, 3, '2021-01-10 22:27:00', '2021-01-10 22:27:00', 10075),
(1, 4424, 4420, 7, 2, '2021-01-10 22:58:00', '2021-01-09 21:47:00', 3959),
(1, 4424, 4424, 6, 7, '2021-01-10 22:58:00', '2021-01-10 22:58:00', 8959),
(1, 4424, 4424, 1, 6, '2021-01-10 22:58:00', '2021-01-10 22:58:00', 1959),
(1, 4424, 4424, 5, 1, '2021-01-10 22:58:00', '2021-01-10 22:58:00', 6959),
(1, 4424, 4424, 3, 5, '2021-01-10 22:58:00', '2021-01-10 22:58:00', 4959),
(1, 4424, 4424, 5, 3, '2021-01-10 22:58:00', '2021-01-10 22:58:00', 2959),
(1, 4424, 4424, 10, 5, '2021-01-10 22:58:00', '2021-01-10 22:58:00', 7959),
(1, 4424, 4424, 8, 10, '2021-01-10 22:58:00', '2021-01-10 22:58:00', 959),
(1, 4424, 4424, 4, 8, '2021-01-10 22:58:00', '2021-01-10 22:58:00', 5959),
(1, 4424, 4424, 2, 4, '2021-01-10 22:58:00', '2021-01-10 22:58:00', 10959),
(1, 4424, 4424, 2, 2, '2021-01-10 22:58:00', '2021-01-10 22:58:00', 10959),
(1, 4424, 4424, 7, 2, '2021-01-10 22:58:00', '2021-01-10 22:58:00', 9959),
(2, 4425, 4424, 7, 7, '2021-01-11 02:32:00', '2021-01-10 21:13:00', 5400),
(2, 4425, 4425, 1, 7, '2021-01-11 02:32:00', '2021-01-11 02:32:00', 3400),
(2, 4425, 4425, 5, 1, '2021-01-11 02:32:00', '2021-01-11 02:32:00', 8400),
(2, 4425, 4425, 8, 5, '2021-01-11 02:32:00', '2021-01-11 02:32:00', 1400),
(2, 4425, 4425, 1, 8, '2021-01-11 02:32:00', '2021-01-11 02:32:00', 6400),
(2, 4425, 4425, 1, 1, '2021-01-11 02:32:00', '2021-01-11 02:32:00', 4400),
(2, 4425, 4425, 6, 1, '2021-01-11 02:32:00', '2021-01-11 02:32:00', 2400),
(2, 4425, 4425, 6, 6, '2021-01-11 02:32:00', '2021-01-11 02:32:00', 7400),
(2, 4425, 4425, 2, 6, '2021-01-11 02:32:00', '2021-01-11 02:32:00', 400),
(2, 4425, 4425, 8, 2, '2021-01-11 02:32:00', '2021-01-11 02:32:00', 10400),
(2, 4425, 4425, 8, 8, '2021-01-11 02:32:00', '2021-01-11 02:32:00', 10400),
(2, 4425, 4425, 8, 8, '2021-01-11 02:32:00', '2021-01-11 02:32:00', 9400),
(4, 4426, 4407, 9, 2, '2021-01-11 06:10:00', '2021-01-06 17:40:00', 6273),
(4, 4426, 4426, 5, 9, '2021-01-11 06:10:00', '2021-01-11 06:10:00', 4273),
(4, 4426, 4426, 1, 5, '2021-01-11 06:10:00', '2021-01-11 06:10:00', 9273),
(4, 4426, 4426, 5, 1, '2021-01-11 06:10:00', '2021-01-11 06:10:00', 2273),
(4, 4426, 4426, 8, 5, '2021-01-11 06:10:00', '2021-01-11 06:10:00', 7273),
(4, 4426, 4426, 8, 8, '2021-01-11 06:10:00', '2021-01-11 06:10:00', 273),
(4, 4426, 4426, 2, 8, '2021-01-11 06:10:00', '2021-01-11 06:10:00', 5273),
(4, 4426, 4426, 8, 2, '2021-01-11 06:10:00', '2021-01-11 06:10:00', 3273),
(4, 4426, 4426, 9, 8, '2021-01-11 06:10:00', '2021-01-11 06:10:00', 8273),
(4, 4426, 4426, 4, 9, '2021-01-11 06:10:00', '2021-01-11 06:10:00', 1273),
(4, 4426, 4426, 10, 4, '2021-01-11 06:10:00', '2021-01-11 06:10:00', 10273),
(4, 4426, 4426, 10, 10, '2021-01-11 06:10:00', '2021-01-11 06:10:00', 10273),
(5, 4427, 4424, 6, 3, '2021-01-11 17:21:00', '2021-01-10 22:27:00', 4222),
(5, 4427, 4427, 10, 6, '2021-01-11 17:21:00', '2021-01-11 17:21:00', 9222),
(5, 4427, 4427, 9, 10, '2021-01-11 17:21:00', '2021-01-11 17:21:00', 2222),
(5, 4427, 4427, 4, 9, '2021-01-11 17:21:00', '2021-01-11 17:21:00', 7222),
(5, 4427, 4427, 3, 4, '2021-01-11 17:21:00', '2021-01-11 17:21:00', 222),
(5, 4427, 4427, 8, 3, '2021-01-11 17:21:00', '2021-01-11 17:21:00', 5222),
(5, 4427, 4427, 9, 8, '2021-01-11 17:21:00', '2021-01-11 17:21:00', 3222),
(5, 4427, 4427, 5, 9, '2021-01-11 17:21:00', '2021-01-11 17:21:00', 8222),
(5, 4427, 4427, 6, 5, '2021-01-11 17:21:00', '2021-01-11 17:21:00', 1222),
(5, 4427, 4427, 3, 6, '2021-01-11 17:21:00', '2021-01-11 17:21:00', 6222),
(5, 4427, 4427, 9, 3, '2021-01-11 17:21:00', '2021-01-11 17:21:00', 10222),
(5, 4427, 4427, 9, 9, '2021-01-11 17:21:00', '2021-01-11 17:21:00', 10222),
(1, 4428, 4424, 10, 7, '2021-01-11 19:43:00', '2021-01-10 22:58:00', 5409),
(1, 4428, 4428, 4, 10, '2021-01-11 19:43:00', '2021-01-11 19:43:00', 3409),
(1, 4428, 4428, 3, 4, '2021-01-11 19:43:00', '2021-01-11 19:43:00', 8409),
(1, 4428, 4428, 2, 3, '2021-01-11 19:43:00', '2021-01-11 19:43:00', 1409),
(1, 4428, 4428, 4, 2, '2021-01-11 19:43:00', '2021-01-11 19:43:00', 6409),
(1, 4428, 4428, 8, 4, '2021-01-11 19:43:00', '2021-01-11 19:43:00', 4409),
(1, 4428, 4428, 10, 8, '2021-01-11 19:43:00', '2021-01-11 19:43:00', 2409),
(1, 4428, 4428, 3, 10, '2021-01-11 19:43:00', '2021-01-11 19:43:00', 7409),
(1, 4428, 4428, 5, 3, '2021-01-11 19:43:00', '2021-01-11 19:43:00', 409),
(1, 4428, 4428, 7, 5, '2021-01-11 19:43:00', '2021-01-11 19:43:00', 10409),
(1, 4428, 4428, 7, 7, '2021-01-11 19:43:00', '2021-01-11 19:43:00', 10409),
(1, 4428, 4428, 5, 7, '2021-01-11 19:43:00', '2021-01-11 19:43:00', 9409),
(3, 4428, 4419, 5, 1, '2021-01-11 20:47:00', '2021-01-09 16:07:00', 6576),
(3, 4428, 4428, 9, 5, '2021-01-11 20:47:00', '2021-01-11 20:47:00', 4576),
(3, 4428, 4428, 1, 9, '2021-01-11 20:47:00', '2021-01-11 20:47:00', 2576),
(3, 4428, 4428, 3, 1, '2021-01-11 20:47:00', '2021-01-11 20:47:00', 7576),
(3, 4428, 4428, 1, 3, '2021-01-11 20:47:00', '2021-01-11 20:47:00', 576),
(3, 4428, 4428, 7, 1, '2021-01-11 20:47:00', '2021-01-11 20:47:00', 5576),
(3, 4428, 4428, 4, 7, '2021-01-11 20:47:00', '2021-01-11 20:47:00', 3576),
(3, 4428, 4428, 4, 4, '2021-01-11 20:47:00', '2021-01-11 20:47:00', 8576),
(3, 4428, 4428, 8, 4, '2021-01-11 20:47:00', '2021-01-11 20:47:00', 1576),
(3, 4428, 4428, 4, 8, '2021-01-11 20:47:00', '2021-01-11 20:47:00', 10576),
(3, 4428, 4428, 3, 4, '2021-01-11 20:47:00', '2021-01-11 20:47:00', 9576),
(3, 4428, 4428, 4, 3, '2021-01-11 20:47:00', '2021-01-11 20:47:00', 10576),
(2, 4431, 4425, 8, 8, '2021-01-12 14:19:00', '2021-01-11 02:32:00', 10853),
(2, 4431, 4431, 7, 8, '2021-01-12 14:19:00', '2021-01-12 14:19:00', 9853),
(2, 4431, 4431, 8, 7, '2021-01-12 14:19:00', '2021-01-12 14:19:00', 10853),
(2, 4431, 4431, 5, 8, '2021-01-12 14:19:00', '2021-01-12 14:19:00', 6853),
(2, 4431, 4431, 8, 5, '2021-01-12 14:19:00', '2021-01-12 14:19:00', 4853),
(2, 4431, 4431, 10, 8, '2021-01-12 14:19:00', '2021-01-12 14:19:00', 2853),
(2, 4431, 4431, 10, 10, '2021-01-12 14:19:00', '2021-01-12 14:19:00', 7853),
(2, 4431, 4431, 6, 10, '2021-01-12 14:19:00', '2021-01-12 14:19:00', 853),
(2, 4431, 4431, 6, 6, '2021-01-12 14:19:00', '2021-01-12 14:19:00', 5853),
(2, 4431, 4431, 7, 6, '2021-01-12 14:19:00', '2021-01-12 14:19:00', 3853),
(2, 4431, 4431, 9, 7, '2021-01-12 14:19:00', '2021-01-12 14:19:00', 8853),
(2, 4431, 4431, 10, 9, '2021-01-12 14:19:00', '2021-01-12 14:19:00', 1853),
(4, 4436, 4426, 10, 10, '2021-01-13 21:54:00', '2021-01-11 06:10:00', 1874),
(4, 4436, 4436, 1, 10, '2021-01-13 21:54:00', '2021-01-13 21:54:00', 6874),
(4, 4436, 4436, 1, 1, '2021-01-13 21:54:00', '2021-01-13 21:54:00', 4874),
(4, 4436, 4436, 2, 1, '2021-01-13 21:54:00', '2021-01-13 21:54:00', 2874),
(4, 4436, 4436, 9, 2, '2021-01-13 21:54:00', '2021-01-13 21:54:00', 7874),
(4, 4436, 4436, 6, 9, '2021-01-13 21:54:00', '2021-01-13 21:54:00', 874),
(4, 4436, 4436, 6, 6, '2021-01-13 21:54:00', '2021-01-13 21:54:00', 5874),
(4, 4436, 4436, 4, 6, '2021-01-13 21:54:00', '2021-01-13 21:54:00', 3874),
(4, 4436, 4436, 7, 4, '2021-01-13 21:54:00', '2021-01-13 21:54:00', 8874),
(4, 4436, 4436, 9, 7, '2021-01-13 21:54:00', '2021-01-13 21:54:00', 10874),
(4, 4436, 4436, 3, 9, '2021-01-13 21:54:00', '2021-01-13 21:54:00', 9874),
(4, 4436, 4436, 9, 3, '2021-01-13 21:54:00', '2021-01-13 21:54:00', 10874),
(3, 4438, 4428, 8, 4, '2021-01-14 11:15:00', '2021-01-11 20:47:00', 4831),
(3, 4438, 4438, 1, 8, '2021-01-14 11:15:00', '2021-01-14 11:15:00', 2831),
(3, 4438, 4438, 4, 1, '2021-01-14 11:15:00', '2021-01-14 11:15:00', 7831),
(3, 4438, 4438, 10, 4, '2021-01-14 11:15:00', '2021-01-14 11:15:00', 831),
(3, 4438, 4438, 10, 10, '2021-01-14 11:15:00', '2021-01-14 11:15:00', 5831),
(3, 4438, 4438, 3, 10, '2021-01-14 11:15:00', '2021-01-14 11:15:00', 3831),
(3, 4438, 4438, 1, 3, '2021-01-14 11:15:00', '2021-01-14 11:15:00', 8831),
(3, 4438, 4438, 2, 1, '2021-01-14 11:15:00', '2021-01-14 11:15:00', 1831),
(3, 4438, 4438, 5, 2, '2021-01-14 11:15:00', '2021-01-14 11:15:00', 6831),
(3, 4438, 4438, 3, 5, '2021-01-14 11:15:00', '2021-01-14 11:15:00', 10831),
(3, 4438, 4438, 5, 3, '2021-01-14 11:15:00', '2021-01-14 11:15:00', 9831),
(3, 4438, 4438, 3, 5, '2021-01-14 11:15:00', '2021-01-14 11:15:00', 10831),
(4, 4440, 4436, 8, 9, '2021-01-14 21:20:00', '2021-01-13 21:54:00', 5386),
(4, 4440, 4440, 3, 8, '2021-01-14 21:20:00', '2021-01-14 21:20:00', 3386),
(4, 4440, 4440, 5, 3, '2021-01-14 21:20:00', '2021-01-14 21:20:00', 8386),
(4, 4440, 4440, 2, 5, '2021-01-14 21:20:00', '2021-01-14 21:20:00', 1386),
(4, 4440, 4440, 10, 2, '2021-01-14 21:20:00', '2021-01-14 21:20:00', 6386),
(4, 4440, 4440, 10, 10, '2021-01-14 21:20:00', '2021-01-14 21:20:00', 4386),
(4, 4440, 4440, 10, 10, '2021-01-14 21:20:00', '2021-01-14 21:20:00', 2386),
(4, 4440, 4440, 6, 10, '2021-01-14 21:20:00', '2021-01-14 21:20:00', 7386),
(4, 4440, 4440, 10, 6, '2021-01-14 21:20:00', '2021-01-14 21:20:00', 386),
(4, 4440, 4440, 9, 10, '2021-01-14 21:20:00', '2021-01-14 21:20:00', 10386),
(4, 4440, 4440, 9, 9, '2021-01-14 21:20:00', '2021-01-14 21:20:00', 10386),
(4, 4440, 4440, 2, 9, '2021-01-14 21:20:00', '2021-01-14 21:20:00', 9386),
(5, 4441, 4427, 1, 9, '2021-01-15 00:48:00', '2021-01-11 17:21:00', 10837),
(5, 4441, 4441, 4, 1, '2021-01-15 00:48:00', '2021-01-15 00:48:00', 9837),
(5, 4441, 4441, 1, 4, '2021-01-15 00:48:00', '2021-01-15 00:48:00', 10837),
(2, 4441, 4431, 3, 10, '2021-01-15 02:55:00', '2021-01-12 14:19:00', 4826),
(2, 4441, 4441, 10, 3, '2021-01-15 02:55:00', '2021-01-15 02:55:00', 2826),
(2, 4441, 4441, 10, 10, '2021-01-15 02:55:00', '2021-01-15 02:55:00', 7826),
(2, 4441, 4441, 5, 10, '2021-01-15 02:55:00', '2021-01-15 02:55:00', 826),
(2, 4441, 4441, 9, 5, '2021-01-15 02:55:00', '2021-01-15 02:55:00', 5826),
(2, 4441, 4441, 7, 9, '2021-01-15 02:55:00', '2021-01-15 02:55:00', 3826),
(2, 4441, 4441, 7, 7, '2021-01-15 02:55:00', '2021-01-15 02:55:00', 8826),
(2, 4441, 4441, 8, 7, '2021-01-15 02:55:00', '2021-01-15 02:55:00', 1826),
(2, 4441, 4441, 4, 8, '2021-01-15 02:55:00', '2021-01-15 02:55:00', 6826),
(2, 4441, 4441, 8, 4, '2021-01-15 02:55:00', '2021-01-15 02:55:00', 10826),
(2, 4441, 4441, 7, 8, '2021-01-15 02:55:00', '2021-01-15 02:55:00', 9826),
(2, 4441, 4441, 8, 7, '2021-01-15 02:55:00', '2021-01-15 02:55:00', 10826),
(5, 4441, 4441, 6, 1, '2021-01-15 00:48:00', '2021-01-15 00:48:00', 4837),
(5, 4441, 4441, 7, 6, '2021-01-15 00:48:00', '2021-01-15 00:48:00', 2837),
(5, 4441, 4441, 6, 7, '2021-01-15 00:48:00', '2021-01-15 00:48:00', 7837),
(5, 4441, 4441, 4, 6, '2021-01-15 00:48:00', '2021-01-15 00:48:00', 837),
(5, 4441, 4441, 7, 4, '2021-01-15 00:48:00', '2021-01-15 00:48:00', 5837),
(5, 4441, 4441, 10, 7, '2021-01-15 00:48:00', '2021-01-15 00:48:00', 3837),
(5, 4441, 4441, 6, 10, '2021-01-15 00:48:00', '2021-01-15 00:48:00', 8837),
(5, 4441, 4441, 4, 6, '2021-01-15 00:48:00', '2021-01-15 00:48:00', 1837),
(5, 4441, 4441, 6, 4, '2021-01-15 00:48:00', '2021-01-15 00:48:00', 6837),
(5, 4442, 4441, 4, 6, '2021-01-15 11:17:00', '2021-01-15 00:48:00', 8615),
(5, 4442, 4442, 2, 4, '2021-01-15 11:17:00', '2021-01-15 11:17:00', 1615),
(5, 4442, 4442, 7, 2, '2021-01-15 11:17:00', '2021-01-15 11:17:00', 6615),
(5, 4442, 4442, 3, 7, '2021-01-15 11:17:00', '2021-01-15 11:17:00', 4615),
(5, 4442, 4442, 5, 3, '2021-01-15 11:17:00', '2021-01-15 11:17:00', 2615),
(5, 4442, 4442, 3, 5, '2021-01-15 11:17:00', '2021-01-15 11:17:00', 7615),
(5, 4442, 4442, 9, 3, '2021-01-15 11:17:00', '2021-01-15 11:17:00', 615),
(5, 4442, 4442, 9, 9, '2021-01-15 11:17:00', '2021-01-15 11:17:00', 5615),
(5, 4442, 4442, 2, 9, '2021-01-15 11:17:00', '2021-01-15 11:17:00', 3615),
(5, 4442, 4442, 10, 2, '2021-01-15 11:17:00', '2021-01-15 11:17:00', 10615),
(5, 4442, 4442, 4, 10, '2021-01-15 11:17:00', '2021-01-15 11:17:00', 9615),
(5, 4442, 4442, 10, 4, '2021-01-15 11:17:00', '2021-01-15 11:17:00', 10615),
(4, 4443, 4440, 8, 2, '2021-01-15 16:32:00', '2021-01-14 21:20:00', 4219),
(4, 4443, 4443, 1, 8, '2021-01-15 16:32:00', '2021-01-15 16:32:00', 9219),
(4, 4443, 4443, 10, 1, '2021-01-15 16:32:00', '2021-01-15 16:32:00', 2219),
(4, 4443, 4443, 2, 10, '2021-01-15 16:32:00', '2021-01-15 16:32:00', 7219),
(4, 4443, 4443, 8, 2, '2021-01-15 16:32:00', '2021-01-15 16:32:00', 219),
(4, 4443, 4443, 2, 8, '2021-01-15 16:32:00', '2021-01-15 16:32:00', 5219),
(4, 4443, 4443, 3, 2, '2021-01-15 16:32:00', '2021-01-15 16:32:00', 3219),
(4, 4443, 4443, 1, 3, '2021-01-15 16:32:00', '2021-01-15 16:32:00', 8219),
(4, 4443, 4443, 1, 1, '2021-01-15 16:32:00', '2021-01-15 16:32:00', 1219),
(4, 4443, 4443, 1, 1, '2021-01-15 16:32:00', '2021-01-15 16:32:00', 6219),
(4, 4443, 4443, 6, 1, '2021-01-15 16:32:00', '2021-01-15 16:32:00', 10219),
(4, 4443, 4443, 6, 6, '2021-01-15 16:32:00', '2021-01-15 16:32:00', 10219),
(1, 4444, 4428, 10, 5, '2021-01-15 20:33:00', '2021-01-11 19:43:00', 3651),
(1, 4444, 4444, 2, 10, '2021-01-15 20:33:00', '2021-01-15 20:33:00', 8651),
(1, 4444, 4444, 6, 2, '2021-01-15 20:33:00', '2021-01-15 20:33:00', 1651),
(1, 4444, 4444, 2, 6, '2021-01-15 20:33:00', '2021-01-15 20:33:00', 6651),
(1, 4444, 4444, 3, 2, '2021-01-15 20:33:00', '2021-01-15 20:33:00', 4651),
(1, 4444, 4444, 9, 3, '2021-01-15 20:33:00', '2021-01-15 20:33:00', 2651),
(1, 4444, 4444, 7, 9, '2021-01-15 20:33:00', '2021-01-15 20:33:00', 7651),
(1, 4444, 4444, 10, 7, '2021-01-15 20:33:00', '2021-01-15 20:33:00', 651),
(1, 4444, 4444, 10, 10, '2021-01-15 20:33:00', '2021-01-15 20:33:00', 5651),
(1, 4444, 4444, 1, 10, '2021-01-15 20:33:00', '2021-01-15 20:33:00', 10651),
(1, 4444, 4444, 1, 1, '2021-01-15 20:33:00', '2021-01-15 20:33:00', 10651),
(1, 4444, 4444, 10, 1, '2021-01-15 20:33:00', '2021-01-15 20:33:00', 9651),
(2, 4444, 4441, 1, 8, '2021-01-15 20:56:00', '2021-01-15 02:55:00', 8024),
(2, 4444, 4444, 8, 1, '2021-01-15 20:56:00', '2021-01-15 20:56:00', 1024),
(2, 4444, 4444, 5, 8, '2021-01-15 20:56:00', '2021-01-15 20:56:00', 6024),
(2, 4444, 4444, 7, 5, '2021-01-15 20:56:00', '2021-01-15 20:56:00', 4024),
(2, 4444, 4444, 5, 7, '2021-01-15 20:56:00', '2021-01-15 20:56:00', 9024),
(2, 4444, 4444, 7, 5, '2021-01-15 20:56:00', '2021-01-15 20:56:00', 2024),
(2, 4444, 4444, 2, 7, '2021-01-15 20:56:00', '2021-01-15 20:56:00', 7024),
(2, 4444, 4444, 7, 2, '2021-01-15 20:56:00', '2021-01-15 20:56:00', 24),
(2, 4444, 4444, 10, 7, '2021-01-15 20:56:00', '2021-01-15 20:56:00', 5024),
(2, 4444, 4444, 9, 10, '2021-01-15 20:56:00', '2021-01-15 20:56:00', 3024),
(2, 4444, 4444, 10, 9, '2021-01-15 20:56:00', '2021-01-15 20:56:00', 10024),
(2, 4444, 4444, 10, 10, '2021-01-15 20:56:00', '2021-01-15 20:56:00', 10024),
(5, 4451, 4442, 8, 10, '2021-01-17 13:03:00', '2021-01-15 11:17:00', 9485),
(5, 4451, 4451, 4, 8, '2021-01-17 13:03:00', '2021-01-17 13:03:00', 10485),
(5, 4451, 4451, 4, 4, '2021-01-17 13:03:00', '2021-01-17 13:03:00', 10485),
(4, 4451, 4443, 10, 6, '2021-01-17 15:51:00', '2021-01-15 16:32:00', 6571),
(4, 4451, 4451, 3, 10, '2021-01-17 15:51:00', '2021-01-17 15:51:00', 4571),
(4, 4451, 4451, 1, 3, '2021-01-17 15:51:00', '2021-01-17 15:51:00', 2571),
(4, 4451, 4451, 7, 1, '2021-01-17 15:51:00', '2021-01-17 15:51:00', 7571),
(4, 4451, 4451, 2, 7, '2021-01-17 15:51:00', '2021-01-17 15:51:00', 571),
(4, 4451, 4451, 3, 2, '2021-01-17 15:51:00', '2021-01-17 15:51:00', 5571),
(4, 4451, 4451, 1, 3, '2021-01-17 15:51:00', '2021-01-17 15:51:00', 3571),
(4, 4451, 4451, 7, 1, '2021-01-17 15:51:00', '2021-01-17 15:51:00', 8571),
(4, 4451, 4451, 10, 7, '2021-01-17 15:51:00', '2021-01-17 15:51:00', 1571),
(4, 4451, 4451, 9, 10, '2021-01-17 15:51:00', '2021-01-17 15:51:00', 10571),
(4, 4451, 4451, 1, 9, '2021-01-17 15:51:00', '2021-01-17 15:51:00', 9571),
(4, 4451, 4451, 9, 1, '2021-01-17 15:51:00', '2021-01-17 15:51:00', 10571),
(4, 4451, 4451, 6, 9, '2021-01-17 16:33:00', '2021-01-17 15:51:00', 6559),
(4, 4451, 4451, 8, 6, '2021-01-17 16:33:00', '2021-01-17 16:33:00', 4559),
(4, 4451, 4451, 8, 8, '2021-01-17 16:33:00', '2021-01-17 16:33:00', 2559),
(4, 4451, 4451, 6, 8, '2021-01-17 16:33:00', '2021-01-17 16:33:00', 7559),
(4, 4451, 4451, 3, 6, '2021-01-17 16:33:00', '2021-01-17 16:33:00', 559),
(4, 4451, 4451, 8, 3, '2021-01-17 16:33:00', '2021-01-17 16:33:00', 5559),
(4, 4451, 4451, 8, 8, '2021-01-17 16:33:00', '2021-01-17 16:33:00', 3559),
(4, 4451, 4451, 10, 8, '2021-01-17 16:33:00', '2021-01-17 16:33:00', 8559),
(4, 4451, 4451, 3, 10, '2021-01-17 16:33:00', '2021-01-17 16:33:00', 1559),
(4, 4451, 4451, 9, 3, '2021-01-17 16:33:00', '2021-01-17 16:33:00', 10559),
(4, 4451, 4451, 1, 9, '2021-01-17 16:33:00', '2021-01-17 16:33:00', 9559),
(4, 4451, 4451, 9, 1, '2021-01-17 16:33:00', '2021-01-17 16:33:00', 10559),
(5, 4451, 4451, 6, 4, '2021-01-17 13:03:00', '2021-01-17 13:03:00', 2485),
(5, 4451, 4451, 3, 6, '2021-01-17 13:03:00', '2021-01-17 13:03:00', 7485),
(5, 4451, 4451, 9, 3, '2021-01-17 13:03:00', '2021-01-17 13:03:00', 485),
(5, 4451, 4451, 8, 9, '2021-01-17 13:03:00', '2021-01-17 13:03:00', 5485),
(5, 4451, 4451, 7, 8, '2021-01-17 13:03:00', '2021-01-17 13:03:00', 3485),
(5, 4451, 4451, 4, 7, '2021-01-17 13:03:00', '2021-01-17 13:03:00', 8485),
(5, 4451, 4451, 2, 4, '2021-01-17 13:03:00', '2021-01-17 13:03:00', 1485),
(5, 4451, 4451, 7, 2, '2021-01-17 13:03:00', '2021-01-17 13:03:00', 6485),
(5, 4451, 4451, 4, 7, '2021-01-17 13:03:00', '2021-01-17 13:03:00', 4485),
(3, 4452, 4438, 10, 3, '2021-01-17 23:39:00', '2021-01-14 11:15:00', 8315),
(3, 4452, 4452, 7, 10, '2021-01-17 23:39:00', '2021-01-17 23:39:00', 1315),
(3, 4452, 4452, 9, 7, '2021-01-17 23:39:00', '2021-01-17 23:39:00', 6315),
(3, 4452, 4452, 8, 9, '2021-01-17 23:39:00', '2021-01-17 23:39:00', 4315),
(3, 4452, 4452, 4, 8, '2021-01-17 23:39:00', '2021-01-17 23:39:00', 9315),
(3, 4452, 4452, 7, 4, '2021-01-17 23:39:00', '2021-01-17 23:39:00', 2315),
(3, 4452, 4452, 10, 7, '2021-01-17 23:39:00', '2021-01-17 23:39:00', 7315),
(3, 4452, 4452, 2, 10, '2021-01-17 23:39:00', '2021-01-17 23:39:00', 315),
(3, 4452, 4452, 7, 2, '2021-01-17 23:39:00', '2021-01-17 23:39:00', 5315),
(3, 4452, 4452, 7, 7, '2021-01-17 23:39:00', '2021-01-17 23:39:00', 3315),
(3, 4452, 4452, 1, 7, '2021-01-17 23:39:00', '2021-01-17 23:39:00', 10315),
(3, 4452, 4452, 1, 1, '2021-01-17 23:39:00', '2021-01-17 23:39:00', 10315),
(4, 4452, 4451, 2, 9, '2021-01-17 18:59:00', '2021-01-17 16:33:00', 1594),
(4, 4452, 4452, 1, 2, '2021-01-17 18:59:00', '2021-01-17 18:59:00', 6594),
(4, 4452, 4452, 7, 1, '2021-01-17 18:59:00', '2021-01-17 18:59:00', 4594),
(4, 4452, 4452, 7, 7, '2021-01-17 18:59:00', '2021-01-17 18:59:00', 2594),
(4, 4452, 4452, 10, 7, '2021-01-17 18:59:00', '2021-01-17 18:59:00', 7594),
(4, 4452, 4452, 9, 10, '2021-01-17 18:59:00', '2021-01-17 18:59:00', 594),
(4, 4452, 4452, 4, 9, '2021-01-17 18:59:00', '2021-01-17 18:59:00', 5594),
(4, 4452, 4452, 9, 4, '2021-01-17 18:59:00', '2021-01-17 18:59:00', 3594),
(4, 4452, 4452, 9, 9, '2021-01-17 18:59:00', '2021-01-17 18:59:00', 8594),
(4, 4452, 4452, 10, 9, '2021-01-17 18:59:00', '2021-01-17 18:59:00', 10594),
(4, 4452, 4452, 4, 10, '2021-01-17 18:59:00', '2021-01-17 18:59:00', 9594),
(4, 4452, 4452, 10, 4, '2021-01-17 18:59:00', '2021-01-17 18:59:00', 10594),
(4, 4456, 4452, 4, 10, '2021-01-18 21:55:00', '2021-01-17 18:59:00', 707),
(4, 4456, 4456, 10, 4, '2021-01-18 21:55:00', '2021-01-18 21:55:00', 5707),
(4, 4456, 4456, 9, 10, '2021-01-18 21:55:00', '2021-01-18 21:55:00', 3707),
(4, 4456, 4456, 1, 9, '2021-01-18 21:55:00', '2021-01-18 21:55:00', 8707),
(4, 4456, 4456, 3, 1, '2021-01-18 21:55:00', '2021-01-18 21:55:00', 1707),
(4, 4456, 4456, 6, 3, '2021-01-18 21:55:00', '2021-01-18 21:55:00', 6707),
(4, 4456, 4456, 9, 6, '2021-01-18 21:55:00', '2021-01-18 21:55:00', 4707),
(4, 4456, 4456, 10, 9, '2021-01-18 21:55:00', '2021-01-18 21:55:00', 2707),
(4, 4456, 4456, 9, 10, '2021-01-18 21:55:00', '2021-01-18 21:55:00', 7707),
(4, 4456, 4456, 2, 9, '2021-01-18 21:55:00', '2021-01-18 21:55:00', 10707),
(4, 4456, 4456, 2, 2, '2021-01-18 21:55:00', '2021-01-18 21:55:00', 10707),
(4, 4456, 4456, 8, 2, '2021-01-18 21:55:00', '2021-01-18 21:55:00', 9707),
(1, 4457, 4444, 8, 10, '2021-01-19 04:20:00', '2021-01-15 20:33:00', 8335),
(1, 4457, 4457, 2, 8, '2021-01-19 04:20:00', '2021-01-19 04:20:00', 1335),
(1, 4457, 4457, 6, 2, '2021-01-19 04:20:00', '2021-01-19 04:20:00', 6335),
(1, 4457, 4457, 2, 6, '2021-01-19 04:20:00', '2021-01-19 04:20:00', 4335),
(1, 4457, 4457, 4, 2, '2021-01-19 04:20:00', '2021-01-19 04:20:00', 9335),
(1, 4457, 4457, 9, 4, '2021-01-19 04:20:00', '2021-01-19 04:20:00', 2335),
(1, 4457, 4457, 4, 9, '2021-01-19 04:20:00', '2021-01-19 04:20:00', 7335),
(1, 4457, 4457, 4, 4, '2021-01-19 04:20:00', '2021-01-19 04:20:00', 335),
(1, 4457, 4457, 4, 4, '2021-01-19 04:20:00', '2021-01-19 04:20:00', 5335),
(1, 4457, 4457, 8, 4, '2021-01-19 04:20:00', '2021-01-19 04:20:00', 3335),
(1, 4457, 4457, 10, 8, '2021-01-19 04:20:00', '2021-01-19 04:20:00', 10335),
(1, 4457, 4457, 10, 10, '2021-01-19 04:20:00', '2021-01-19 04:20:00', 10335),
(5, 4458, 4451, 8, 4, '2021-01-19 08:59:00', '2021-01-17 13:03:00', 6574),
(5, 4458, 4458, 7, 8, '2021-01-19 08:59:00', '2021-01-19 08:59:00', 4574),
(5, 4458, 4458, 8, 7, '2021-01-19 08:59:00', '2021-01-19 08:59:00', 2574),
(5, 4458, 4458, 8, 8, '2021-01-19 08:59:00', '2021-01-19 08:59:00', 7574),
(5, 4458, 4458, 6, 8, '2021-01-19 08:59:00', '2021-01-19 08:59:00', 574),
(5, 4458, 4458, 3, 6, '2021-01-19 08:59:00', '2021-01-19 08:59:00', 5574),
(5, 4458, 4458, 5, 3, '2021-01-19 08:59:00', '2021-01-19 08:59:00', 3574),
(5, 4458, 4458, 4, 5, '2021-01-19 08:59:00', '2021-01-19 08:59:00', 8574),
(5, 4458, 4458, 4, 4, '2021-01-19 08:59:00', '2021-01-19 08:59:00', 1574),
(5, 4458, 4458, 4, 4, '2021-01-19 08:59:00', '2021-01-19 08:59:00', 10574),
(5, 4458, 4458, 9, 4, '2021-01-19 08:59:00', '2021-01-19 08:59:00', 9574),
(5, 4458, 4458, 4, 9, '2021-01-19 08:59:00', '2021-01-19 08:59:00', 10574),
(4, 4459, 4456, 9, 8, '2021-01-19 16:17:00', '2021-01-18 21:55:00', 4540),
(4, 4459, 4459, 9, 9, '2021-01-19 16:17:00', '2021-01-19 16:17:00', 2540),
(4, 4459, 4459, 4, 9, '2021-01-19 16:17:00', '2021-01-19 16:17:00', 7540),
(4, 4459, 4459, 6, 4, '2021-01-19 16:17:00', '2021-01-19 16:17:00', 540),
(4, 4459, 4459, 9, 6, '2021-01-19 16:17:00', '2021-01-19 16:17:00', 5540),
(4, 4459, 4459, 4, 9, '2021-01-19 16:17:00', '2021-01-19 16:17:00', 3540),
(4, 4459, 4459, 3, 4, '2021-01-19 16:17:00', '2021-01-19 16:17:00', 8540),
(4, 4459, 4459, 9, 3, '2021-01-19 16:17:00', '2021-01-19 16:17:00', 1540),
(4, 4459, 4459, 9, 9, '2021-01-19 16:17:00', '2021-01-19 16:17:00', 6540),
(4, 4459, 4459, 5, 9, '2021-01-19 16:17:00', '2021-01-19 16:17:00', 10540),
(4, 4459, 4459, 8, 5, '2021-01-19 16:17:00', '2021-01-19 16:17:00', 9540),
(4, 4459, 4459, 5, 8, '2021-01-19 16:17:00', '2021-01-19 16:17:00', 10540),
(2, 4461, 4444, 7, 10, '2021-01-20 05:20:00', '2021-01-15 20:56:00', 10173),
(2, 4461, 4461, 7, 7, '2021-01-20 05:20:00', '2021-01-20 05:20:00', 10173),
(3, 4461, 4452, 8, 1, '2021-01-20 04:38:00', '2021-01-17 23:39:00', 7734),
(3, 4461, 4461, 8, 8, '2021-01-20 04:38:00', '2021-01-20 04:38:00', 734),
(3, 4461, 4461, 5, 8, '2021-01-20 04:38:00', '2021-01-20 04:38:00', 5734),
(3, 4461, 4461, 10, 5, '2021-01-20 04:38:00', '2021-01-20 04:38:00', 3734),
(3, 4461, 4461, 5, 10, '2021-01-20 04:38:00', '2021-01-20 04:38:00', 8734),
(3, 4461, 4461, 10, 5, '2021-01-20 04:38:00', '2021-01-20 04:38:00', 1734),
(3, 4461, 4461, 3, 10, '2021-01-20 04:38:00', '2021-01-20 04:38:00', 6734),
(3, 4461, 4461, 2, 3, '2021-01-20 04:38:00', '2021-01-20 04:38:00', 4734),
(3, 4461, 4461, 6, 2, '2021-01-20 04:38:00', '2021-01-20 04:38:00', 2734),
(3, 4461, 4461, 9, 6, '2021-01-20 04:38:00', '2021-01-20 04:38:00', 10734),
(3, 4461, 4461, 9, 9, '2021-01-20 04:38:00', '2021-01-20 04:38:00', 10734),
(3, 4461, 4461, 7, 9, '2021-01-20 04:38:00', '2021-01-20 04:38:00', 9734),
(2, 4461, 4461, 4, 7, '2021-01-20 05:20:00', '2021-01-20 05:20:00', 2173),
(2, 4461, 4461, 9, 4, '2021-01-20 05:20:00', '2021-01-20 05:20:00', 7173),
(2, 4461, 4461, 6, 9, '2021-01-20 05:20:00', '2021-01-20 05:20:00', 173),
(2, 4461, 4461, 8, 6, '2021-01-20 05:20:00', '2021-01-20 05:20:00', 5173),
(2, 4461, 4461, 4, 8, '2021-01-20 05:20:00', '2021-01-20 05:20:00', 3173),
(2, 4461, 4461, 2, 4, '2021-01-20 05:20:00', '2021-01-20 05:20:00', 8173),
(2, 4461, 4461, 1, 2, '2021-01-20 05:20:00', '2021-01-20 05:20:00', 1173),
(2, 4461, 4461, 8, 1, '2021-01-20 05:20:00', '2021-01-20 05:20:00', 6173),
(2, 4461, 4461, 5, 8, '2021-01-20 05:20:00', '2021-01-20 05:20:00', 4173),
(2, 4461, 4461, 8, 5, '2021-01-20 05:20:00', '2021-01-20 05:20:00', 9173),
(4, 4462, 4459, 4, 5, '2021-01-20 07:06:00', '2021-01-19 16:17:00', 3063),
(4, 4462, 4462, 10, 4, '2021-01-20 07:06:00', '2021-01-20 07:06:00', 8063),
(4, 4462, 4462, 6, 10, '2021-01-20 07:06:00', '2021-01-20 07:06:00', 1063),
(4, 4462, 4462, 7, 6, '2021-01-20 07:06:00', '2021-01-20 07:06:00', 6063),
(4, 4462, 4462, 4, 7, '2021-01-20 07:06:00', '2021-01-20 07:06:00', 4063),
(4, 4462, 4462, 9, 4, '2021-01-20 07:06:00', '2021-01-20 07:06:00', 9063),
(4, 4462, 4462, 7, 9, '2021-01-20 07:06:00', '2021-01-20 07:06:00', 2063),
(4, 4462, 4462, 5, 7, '2021-01-20 07:06:00', '2021-01-20 07:06:00', 7063),
(4, 4462, 4462, 6, 5, '2021-01-20 07:06:00', '2021-01-20 07:06:00', 63),
(4, 4462, 4462, 3, 6, '2021-01-20 07:06:00', '2021-01-20 07:06:00', 5063),
(4, 4462, 4462, 1, 3, '2021-01-20 07:06:00', '2021-01-20 07:06:00', 10063),
(4, 4462, 4462, 1, 1, '2021-01-20 07:06:00', '2021-01-20 07:06:00', 10063),
(5, 4463, 4458, 3, 4, '2021-01-20 12:17:00', '2021-01-19 08:59:00', 5103),
(5, 4463, 4463, 2, 3, '2021-01-20 12:17:00', '2021-01-20 12:17:00', 3103),
(5, 4463, 4463, 10, 2, '2021-01-20 12:17:00', '2021-01-20 12:17:00', 8103),
(5, 4463, 4463, 9, 10, '2021-01-20 12:17:00', '2021-01-20 12:17:00', 1103),
(5, 4463, 4463, 3, 9, '2021-01-20 12:17:00', '2021-01-20 12:17:00', 6103),
(5, 4463, 4463, 8, 3, '2021-01-20 12:17:00', '2021-01-20 12:17:00', 4103),
(5, 4463, 4463, 3, 8, '2021-01-20 12:17:00', '2021-01-20 12:17:00', 9103),
(5, 4463, 4463, 10, 3, '2021-01-20 12:17:00', '2021-01-20 12:17:00', 2103),
(5, 4463, 4463, 5, 10, '2021-01-20 12:17:00', '2021-01-20 12:17:00', 7103),
(5, 4463, 4463, 8, 5, '2021-01-20 12:17:00', '2021-01-20 12:17:00', 103),
(5, 4463, 4463, 7, 8, '2021-01-20 12:17:00', '2021-01-20 12:17:00', 10103),
(5, 4463, 4463, 7, 7, '2021-01-20 12:17:00', '2021-01-20 12:17:00', 10103),
(4, 4467, 4462, 4, 1, '2021-01-21 14:59:00', '2021-01-20 07:06:00', 2169),
(4, 4467, 4467, 9, 4, '2021-01-21 14:59:00', '2021-01-21 14:59:00', 7169),
(4, 4467, 4467, 2, 9, '2021-01-21 14:59:00', '2021-01-21 14:59:00', 169),
(4, 4467, 4467, 6, 2, '2021-01-21 14:59:00', '2021-01-21 14:59:00', 5169),
(4, 4467, 4467, 7, 6, '2021-01-21 14:59:00', '2021-01-21 14:59:00', 3169),
(4, 4467, 4467, 3, 7, '2021-01-21 14:59:00', '2021-01-21 14:59:00', 8169),
(4, 4467, 4467, 7, 3, '2021-01-21 14:59:00', '2021-01-21 14:59:00', 1169),
(4, 4467, 4467, 2, 7, '2021-01-21 14:59:00', '2021-01-21 14:59:00', 6169),
(4, 4467, 4467, 4, 2, '2021-01-21 14:59:00', '2021-01-21 14:59:00', 4169),
(4, 4467, 4467, 3, 4, '2021-01-21 14:59:00', '2021-01-21 14:59:00', 9169),
(4, 4467, 4467, 9, 3, '2021-01-21 14:59:00', '2021-01-21 14:59:00', 10169),
(4, 4467, 4467, 9, 9, '2021-01-21 14:59:00', '2021-01-21 14:59:00', 10169),
(2, 4471, 4461, 8, 8, '2021-01-22 15:11:00', '2021-01-20 05:20:00', 7452),
(2, 4471, 4471, 5, 8, '2021-01-22 15:11:00', '2021-01-22 15:11:00', 452),
(2, 4471, 4471, 4, 5, '2021-01-22 15:11:00', '2021-01-22 15:11:00', 5452),
(2, 4471, 4471, 10, 4, '2021-01-22 15:11:00', '2021-01-22 15:11:00', 3452),
(2, 4471, 4471, 6, 10, '2021-01-22 15:11:00', '2021-01-22 15:11:00', 8452),
(2, 4471, 4471, 4, 6, '2021-01-22 15:11:00', '2021-01-22 15:11:00', 1452),
(2, 4471, 4471, 10, 4, '2021-01-22 15:11:00', '2021-01-22 15:11:00', 6452),
(2, 4471, 4471, 5, 10, '2021-01-22 15:11:00', '2021-01-22 15:11:00', 4452),
(2, 4471, 4471, 2, 5, '2021-01-22 15:11:00', '2021-01-22 15:11:00', 2452),
(2, 4471, 4471, 9, 2, '2021-01-22 15:11:00', '2021-01-22 15:11:00', 10452),
(2, 4471, 4471, 9, 9, '2021-01-22 15:11:00', '2021-01-22 15:11:00', 10452),
(2, 4471, 4471, 6, 9, '2021-01-22 15:11:00', '2021-01-22 15:11:00', 9452),
(2, 4473, 4471, 10, 6, '2021-01-23 03:41:00', '2021-01-22 15:11:00', 3072),
(2, 4473, 4473, 9, 10, '2021-01-23 03:41:00', '2021-01-23 03:41:00', 8072),
(2, 4473, 4473, 5, 9, '2021-01-23 03:41:00', '2021-01-23 03:41:00', 1072),
(2, 4473, 4473, 10, 5, '2021-01-23 03:41:00', '2021-01-23 03:41:00', 6072),
(2, 4473, 4473, 10, 10, '2021-01-23 03:41:00', '2021-01-23 03:41:00', 4072),
(2, 4473, 4473, 1, 10, '2021-01-23 03:41:00', '2021-01-23 03:41:00', 9072),
(2, 4473, 4473, 4, 1, '2021-01-23 03:41:00', '2021-01-23 03:41:00', 2072),
(2, 4473, 4473, 4, 4, '2021-01-23 03:41:00', '2021-01-23 03:41:00', 7072),
(2, 4473, 4473, 1, 4, '2021-01-23 03:41:00', '2021-01-23 03:41:00', 72),
(2, 4473, 4473, 4, 1, '2021-01-23 03:41:00', '2021-01-23 03:41:00', 5072),
(2, 4473, 4473, 3, 4, '2021-01-23 03:41:00', '2021-01-23 03:41:00', 10072),
(2, 4473, 4473, 3, 3, '2021-01-23 03:41:00', '2021-01-23 03:41:00', 10072),
(1, 4477, 4457, 9, 10, '2021-01-24 03:44:00', '2021-01-19 04:20:00', 3337),
(1, 4477, 4477, 6, 9, '2021-01-24 03:44:00', '2021-01-24 03:44:00', 8337),
(1, 4477, 4477, 9, 6, '2021-01-24 03:44:00', '2021-01-24 03:44:00', 1337),
(1, 4477, 4477, 7, 9, '2021-01-24 03:44:00', '2021-01-24 03:44:00', 6337),
(1, 4477, 4477, 4, 7, '2021-01-24 03:44:00', '2021-01-24 03:44:00', 4337),
(1, 4477, 4477, 6, 4, '2021-01-24 03:44:00', '2021-01-24 03:44:00', 9337),
(1, 4477, 4477, 2, 6, '2021-01-24 03:44:00', '2021-01-24 03:44:00', 2337),
(1, 4477, 4477, 9, 2, '2021-01-24 03:44:00', '2021-01-24 03:44:00', 7337),
(1, 4477, 4477, 6, 9, '2021-01-24 03:44:00', '2021-01-24 03:44:00', 337),
(1, 4477, 4477, 9, 6, '2021-01-24 03:44:00', '2021-01-24 03:44:00', 5337),
(1, 4477, 4477, 1, 9, '2021-01-24 03:44:00', '2021-01-24 03:44:00', 10337),
(1, 4477, 4477, 1, 1, '2021-01-24 03:44:00', '2021-01-24 03:44:00', 10337),
(5, 4480, 4480, 7, 10, '2021-01-24 22:52:00', '2021-01-24 22:46:00', 5980),
(5, 4480, 4480, 5, 7, '2021-01-24 22:52:00', '2021-01-24 22:52:00', 3980),
(5, 4480, 4480, 1, 5, '2021-01-24 22:52:00', '2021-01-24 22:52:00', 8980),
(5, 4480, 4480, 10, 1, '2021-01-24 22:52:00', '2021-01-24 22:52:00', 1980),
(5, 4480, 4480, 3, 10, '2021-01-24 22:52:00', '2021-01-24 22:52:00', 6980),
(5, 4480, 4480, 5, 3, '2021-01-24 22:52:00', '2021-01-24 22:52:00', 4980),
(5, 4480, 4480, 4, 5, '2021-01-24 22:52:00', '2021-01-24 22:52:00', 2980),
(5, 4480, 4480, 4, 4, '2021-01-24 22:52:00', '2021-01-24 22:52:00', 7980),
(5, 4480, 4480, 3, 4, '2021-01-24 22:52:00', '2021-01-24 22:52:00', 980),
(5, 4480, 4480, 3, 3, '2021-01-24 22:52:00', '2021-01-24 22:52:00', 10980),
(5, 4480, 4480, 3, 3, '2021-01-24 22:52:00', '2021-01-24 22:52:00', 10980),
(5, 4480, 4480, 5, 3, '2021-01-24 22:52:00', '2021-01-24 22:52:00', 9980),
(5, 4480, 4463, 4, 7, '2021-01-24 22:46:00', '2021-01-20 12:17:00', 2475),
(5, 4480, 4480, 10, 4, '2021-01-24 22:46:00', '2021-01-24 22:46:00', 7475),
(5, 4480, 4480, 9, 10, '2021-01-24 22:46:00', '2021-01-24 22:46:00', 475),
(5, 4480, 4480, 6, 9, '2021-01-24 22:46:00', '2021-01-24 22:46:00', 5475),
(5, 4480, 4480, 6, 6, '2021-01-24 22:46:00', '2021-01-24 22:46:00', 3475),
(5, 4480, 4480, 9, 6, '2021-01-24 22:46:00', '2021-01-24 22:46:00', 8475),
(5, 4480, 4480, 5, 9, '2021-01-24 22:46:00', '2021-01-24 22:46:00', 1475),
(5, 4480, 4480, 10, 5, '2021-01-24 22:46:00', '2021-01-24 22:46:00', 6475),
(5, 4480, 4480, 2, 10, '2021-01-24 22:46:00', '2021-01-24 22:46:00', 4475),
(5, 4480, 4480, 8, 2, '2021-01-24 22:46:00', '2021-01-24 22:46:00', 10475),
(5, 4480, 4480, 8, 8, '2021-01-24 22:46:00', '2021-01-24 22:46:00', 10475),
(5, 4480, 4480, 10, 8, '2021-01-24 22:46:00', '2021-01-24 22:46:00', 9475);
INSERT INTO `objectdiff` (`ObjectKey`, `Time_current`, `Time_previous`, `Location_current`, `Location_previous`, `DetectDate_current`, `DetectDate_previous`, `Objectfact_ID`) VALUES
(1, 4481, 4477, 7, 1, '2021-01-25 04:56:00', '2021-01-24 03:44:00', 10677),
(1, 4481, 4481, 7, 7, '2021-01-25 04:56:00', '2021-01-25 04:56:00', 10677),
(1, 4481, 4481, 3, 7, '2021-01-25 04:56:00', '2021-01-25 04:56:00', 9677),
(1, 4481, 4481, 3, 3, '2021-01-25 04:56:00', '2021-01-25 04:56:00', 3677),
(1, 4481, 4481, 2, 3, '2021-01-25 04:56:00', '2021-01-25 04:56:00', 8677),
(1, 4481, 4481, 4, 2, '2021-01-25 04:56:00', '2021-01-25 04:56:00', 1677),
(1, 4481, 4481, 4, 4, '2021-01-25 04:56:00', '2021-01-25 04:56:00', 6677),
(1, 4481, 4481, 1, 4, '2021-01-25 04:56:00', '2021-01-25 04:56:00', 4677),
(1, 4481, 4481, 4, 1, '2021-01-25 04:56:00', '2021-01-25 04:56:00', 2677),
(1, 4481, 4481, 1, 4, '2021-01-25 04:56:00', '2021-01-25 04:56:00', 7677),
(1, 4481, 4481, 7, 1, '2021-01-25 04:56:00', '2021-01-25 04:56:00', 677),
(1, 4481, 4481, 2, 7, '2021-01-25 04:56:00', '2021-01-25 04:56:00', 5677),
(4, 4482, 4467, 4, 9, '2021-01-25 08:05:00', '2021-01-21 14:59:00', 2479),
(4, 4482, 4482, 2, 4, '2021-01-25 08:05:00', '2021-01-25 08:05:00', 7479),
(4, 4482, 4482, 9, 2, '2021-01-25 08:05:00', '2021-01-25 08:05:00', 479),
(4, 4482, 4482, 2, 9, '2021-01-25 08:05:00', '2021-01-25 08:05:00', 5479),
(4, 4482, 4482, 5, 2, '2021-01-25 08:05:00', '2021-01-25 08:05:00', 3479),
(4, 4482, 4482, 8, 5, '2021-01-25 08:05:00', '2021-01-25 08:05:00', 8479),
(4, 4482, 4482, 2, 8, '2021-01-25 08:05:00', '2021-01-25 08:05:00', 1479),
(4, 4482, 4482, 2, 2, '2021-01-25 08:05:00', '2021-01-25 08:05:00', 6479),
(4, 4482, 4482, 6, 2, '2021-01-25 08:05:00', '2021-01-25 08:05:00', 4479),
(4, 4482, 4482, 7, 6, '2021-01-25 08:05:00', '2021-01-25 08:05:00', 9479),
(4, 4482, 4482, 7, 7, '2021-01-25 08:05:00', '2021-01-25 08:05:00', 10479),
(4, 4482, 4482, 7, 7, '2021-01-25 08:05:00', '2021-01-25 08:05:00', 10479),
(5, 4483, 4480, 7, 5, '2021-01-25 12:45:00', '2021-01-24 22:52:00', 1299),
(5, 4483, 4483, 4, 7, '2021-01-25 12:45:00', '2021-01-25 12:45:00', 6299),
(5, 4483, 4483, 3, 4, '2021-01-25 12:45:00', '2021-01-25 12:45:00', 4299),
(5, 4483, 4483, 7, 3, '2021-01-25 12:45:00', '2021-01-25 12:45:00', 9299),
(5, 4483, 4483, 3, 7, '2021-01-25 12:45:00', '2021-01-25 12:45:00', 2299),
(5, 4483, 4483, 7, 3, '2021-01-25 12:45:00', '2021-01-25 12:45:00', 7299),
(5, 4483, 4483, 5, 7, '2021-01-25 12:45:00', '2021-01-25 12:45:00', 299),
(5, 4483, 4483, 5, 5, '2021-01-25 12:45:00', '2021-01-25 12:45:00', 5299),
(5, 4483, 4483, 3, 5, '2021-01-25 12:45:00', '2021-01-25 12:45:00', 3299),
(5, 4483, 4483, 7, 3, '2021-01-25 12:45:00', '2021-01-25 12:45:00', 8299),
(5, 4483, 4483, 6, 7, '2021-01-25 12:45:00', '2021-01-25 12:45:00', 10299),
(5, 4483, 4483, 6, 6, '2021-01-25 12:45:00', '2021-01-25 12:45:00', 10299),
(1, 4483, 4481, 1, 2, '2021-01-25 13:40:00', '2021-01-25 04:56:00', 2177),
(1, 4483, 4483, 6, 1, '2021-01-25 13:40:00', '2021-01-25 13:40:00', 7177),
(1, 4483, 4483, 9, 6, '2021-01-25 13:40:00', '2021-01-25 13:40:00', 177),
(1, 4483, 4483, 5, 9, '2021-01-25 13:40:00', '2021-01-25 13:40:00', 5177),
(1, 4483, 4483, 4, 5, '2021-01-25 13:40:00', '2021-01-25 13:40:00', 3177),
(1, 4483, 4483, 6, 4, '2021-01-25 13:40:00', '2021-01-25 13:40:00', 8177),
(1, 4483, 4483, 5, 6, '2021-01-25 13:40:00', '2021-01-25 13:40:00', 1177),
(1, 4483, 4483, 8, 5, '2021-01-25 13:40:00', '2021-01-25 13:40:00', 6177),
(1, 4483, 4483, 2, 8, '2021-01-25 13:40:00', '2021-01-25 13:40:00', 4177),
(1, 4483, 4483, 5, 2, '2021-01-25 13:40:00', '2021-01-25 13:40:00', 9177),
(1, 4483, 4483, 8, 5, '2021-01-25 13:40:00', '2021-01-25 13:40:00', 10177),
(1, 4483, 4483, 8, 8, '2021-01-25 13:40:00', '2021-01-25 13:40:00', 10177),
(3, 4483, 4461, 4, 7, '2021-01-25 13:14:00', '2021-01-20 04:38:00', 5408),
(3, 4483, 4483, 1, 4, '2021-01-25 13:14:00', '2021-01-25 13:14:00', 3408),
(3, 4483, 4483, 1, 1, '2021-01-25 13:14:00', '2021-01-25 13:14:00', 8408),
(3, 4483, 4483, 9, 1, '2021-01-25 13:14:00', '2021-01-25 13:14:00', 1408),
(3, 4483, 4483, 10, 9, '2021-01-25 13:14:00', '2021-01-25 13:14:00', 6408),
(3, 4483, 4483, 4, 10, '2021-01-25 13:14:00', '2021-01-25 13:14:00', 4408),
(3, 4483, 4483, 2, 4, '2021-01-25 13:14:00', '2021-01-25 13:14:00', 2408),
(3, 4483, 4483, 8, 2, '2021-01-25 13:14:00', '2021-01-25 13:14:00', 7408),
(3, 4483, 4483, 6, 8, '2021-01-25 13:14:00', '2021-01-25 13:14:00', 408),
(3, 4483, 4483, 10, 6, '2021-01-25 13:14:00', '2021-01-25 13:14:00', 10408),
(3, 4483, 4483, 10, 10, '2021-01-25 13:14:00', '2021-01-25 13:14:00', 10408),
(3, 4483, 4483, 2, 10, '2021-01-25 13:14:00', '2021-01-25 13:14:00', 9408),
(3, 4484, 4483, 8, 2, '2021-01-25 21:02:00', '2021-01-25 13:14:00', 2753),
(3, 4484, 4484, 10, 8, '2021-01-25 21:02:00', '2021-01-25 21:02:00', 7753),
(3, 4484, 4484, 3, 10, '2021-01-25 21:02:00', '2021-01-25 21:02:00', 753),
(3, 4484, 4484, 8, 3, '2021-01-25 21:02:00', '2021-01-25 21:02:00', 5753),
(3, 4484, 4484, 2, 8, '2021-01-25 21:02:00', '2021-01-25 21:02:00', 3753),
(3, 4484, 4484, 2, 2, '2021-01-25 21:02:00', '2021-01-25 21:02:00', 8753),
(3, 4484, 4484, 2, 2, '2021-01-25 21:02:00', '2021-01-25 21:02:00', 1753),
(3, 4484, 4484, 4, 2, '2021-01-25 21:02:00', '2021-01-25 21:02:00', 6753),
(3, 4484, 4484, 7, 4, '2021-01-25 21:02:00', '2021-01-25 21:02:00', 4753),
(3, 4484, 4484, 4, 7, '2021-01-25 21:02:00', '2021-01-25 21:02:00', 10753),
(3, 4484, 4484, 4, 4, '2021-01-25 21:02:00', '2021-01-25 21:02:00', 10753),
(3, 4484, 4484, 3, 4, '2021-01-25 21:02:00', '2021-01-25 21:02:00', 9753),
(3, 4485, 4484, 5, 3, '2021-01-26 02:41:00', '2021-01-25 21:02:00', 4835),
(3, 4485, 4485, 1, 5, '2021-01-26 02:41:00', '2021-01-26 02:41:00', 2835),
(3, 4485, 4485, 8, 1, '2021-01-26 02:41:00', '2021-01-26 02:41:00', 7835),
(3, 4485, 4485, 9, 8, '2021-01-26 02:41:00', '2021-01-26 02:41:00', 835),
(3, 4485, 4485, 1, 9, '2021-01-26 02:41:00', '2021-01-26 02:41:00', 5835),
(3, 4485, 4485, 1, 1, '2021-01-26 02:41:00', '2021-01-26 02:41:00', 3835),
(3, 4485, 4485, 8, 1, '2021-01-26 02:41:00', '2021-01-26 02:41:00', 8835),
(3, 4485, 4485, 10, 8, '2021-01-26 02:41:00', '2021-01-26 02:41:00', 1835),
(3, 4485, 4485, 7, 10, '2021-01-26 02:41:00', '2021-01-26 02:41:00', 6835),
(3, 4485, 4485, 2, 7, '2021-01-26 02:41:00', '2021-01-26 02:41:00', 10835),
(3, 4485, 4485, 10, 2, '2021-01-26 02:41:00', '2021-01-26 02:41:00', 9835),
(3, 4485, 4485, 2, 10, '2021-01-26 02:41:00', '2021-01-26 02:41:00', 10835),
(5, 4486, 4483, 2, 6, '2021-01-26 11:56:00', '2021-01-25 12:45:00', 3367),
(5, 4486, 4486, 1, 2, '2021-01-26 11:56:00', '2021-01-26 11:56:00', 8367),
(5, 4486, 4486, 9, 1, '2021-01-26 11:56:00', '2021-01-26 11:56:00', 1367),
(5, 4486, 4486, 10, 9, '2021-01-26 11:56:00', '2021-01-26 11:56:00', 6367),
(5, 4486, 4486, 10, 10, '2021-01-26 11:56:00', '2021-01-26 11:56:00', 4367),
(5, 4486, 4486, 7, 10, '2021-01-26 11:56:00', '2021-01-26 11:56:00', 2367),
(5, 4486, 4486, 10, 7, '2021-01-26 11:56:00', '2021-01-26 11:56:00', 7367),
(5, 4486, 4486, 1, 10, '2021-01-26 11:56:00', '2021-01-26 11:56:00', 367),
(5, 4486, 4486, 8, 1, '2021-01-26 11:56:00', '2021-01-26 11:56:00', 5367),
(5, 4486, 4486, 10, 8, '2021-01-26 11:56:00', '2021-01-26 11:56:00', 10367),
(5, 4486, 4486, 10, 10, '2021-01-26 11:56:00', '2021-01-26 11:56:00', 10367),
(5, 4486, 4486, 9, 10, '2021-01-26 11:56:00', '2021-01-26 11:56:00', 9367),
(3, 4487, 4485, 3, 2, '2021-01-26 15:30:00', '2021-01-26 02:41:00', 4519),
(3, 4487, 4487, 8, 3, '2021-01-26 15:30:00', '2021-01-26 15:30:00', 2519),
(3, 4487, 4487, 2, 8, '2021-01-26 15:30:00', '2021-01-26 15:30:00', 7519),
(3, 4487, 4487, 2, 2, '2021-01-26 15:30:00', '2021-01-26 15:30:00', 519),
(3, 4487, 4487, 6, 2, '2021-01-26 15:30:00', '2021-01-26 15:30:00', 5519),
(3, 4487, 4487, 5, 6, '2021-01-26 15:30:00', '2021-01-26 15:30:00', 3519),
(3, 4487, 4487, 3, 5, '2021-01-26 15:30:00', '2021-01-26 15:30:00', 8519),
(3, 4487, 4487, 5, 3, '2021-01-26 15:30:00', '2021-01-26 15:30:00', 1519),
(3, 4487, 4487, 4, 5, '2021-01-26 15:30:00', '2021-01-26 15:30:00', 6519),
(3, 4487, 4487, 8, 4, '2021-01-26 15:30:00', '2021-01-26 15:30:00', 9519),
(3, 4487, 4487, 5, 8, '2021-01-26 15:30:00', '2021-01-26 15:30:00', 10519),
(3, 4487, 4487, 5, 5, '2021-01-26 15:30:00', '2021-01-26 15:30:00', 10519),
(3, 4487, 4487, 2, 5, '2021-01-26 17:17:00', '2021-01-26 15:30:00', 3950),
(3, 4487, 4487, 8, 2, '2021-01-26 17:17:00', '2021-01-26 17:17:00', 8950),
(3, 4487, 4487, 2, 8, '2021-01-26 17:17:00', '2021-01-26 17:17:00', 1950),
(3, 4487, 4487, 3, 2, '2021-01-26 17:17:00', '2021-01-26 17:17:00', 6950),
(3, 4487, 4487, 10, 3, '2021-01-26 17:17:00', '2021-01-26 17:17:00', 4950),
(3, 4487, 4487, 6, 10, '2021-01-26 17:17:00', '2021-01-26 17:17:00', 2950),
(3, 4487, 4487, 3, 6, '2021-01-26 17:17:00', '2021-01-26 17:17:00', 7950),
(3, 4487, 4487, 7, 3, '2021-01-26 17:17:00', '2021-01-26 17:17:00', 950),
(3, 4487, 4487, 3, 7, '2021-01-26 17:17:00', '2021-01-26 17:17:00', 5950),
(3, 4487, 4487, 3, 3, '2021-01-26 17:17:00', '2021-01-26 17:17:00', 10950),
(3, 4487, 4487, 3, 3, '2021-01-26 17:17:00', '2021-01-26 17:17:00', 10950),
(3, 4487, 4487, 2, 3, '2021-01-26 17:17:00', '2021-01-26 17:17:00', 9950),
(1, 4488, 4483, 3, 8, '2021-01-26 20:35:00', '2021-01-25 13:40:00', 5115),
(1, 4488, 4488, 1, 3, '2021-01-26 20:35:00', '2021-01-26 20:35:00', 3115),
(1, 4488, 4488, 3, 1, '2021-01-26 20:35:00', '2021-01-26 20:35:00', 8115),
(1, 4488, 4488, 7, 3, '2021-01-26 20:35:00', '2021-01-26 20:35:00', 1115),
(1, 4488, 4488, 2, 7, '2021-01-26 20:35:00', '2021-01-26 20:35:00', 6115),
(1, 4488, 4488, 7, 2, '2021-01-26 20:35:00', '2021-01-26 20:35:00', 4115),
(1, 4488, 4488, 8, 7, '2021-01-26 20:35:00', '2021-01-26 20:35:00', 9115),
(1, 4488, 4488, 10, 8, '2021-01-26 20:35:00', '2021-01-26 20:35:00', 2115),
(1, 4488, 4488, 3, 10, '2021-01-26 20:35:00', '2021-01-26 20:35:00', 7115),
(1, 4488, 4488, 8, 3, '2021-01-26 20:35:00', '2021-01-26 20:35:00', 115),
(1, 4488, 4488, 3, 8, '2021-01-26 20:35:00', '2021-01-26 20:35:00', 10115),
(1, 4488, 4488, 3, 3, '2021-01-26 20:35:00', '2021-01-26 20:35:00', 10115),
(3, 4489, 4487, 4, 2, '2021-01-27 00:04:00', '2021-01-26 17:17:00', 3634),
(2, 4489, 4473, 7, 3, '2021-01-27 02:58:00', '2021-01-23 03:41:00', 2490),
(3, 4489, 4489, 9, 4, '2021-01-27 00:04:00', '2021-01-27 00:04:00', 8634),
(3, 4489, 4489, 8, 9, '2021-01-27 00:04:00', '2021-01-27 00:04:00', 1634),
(2, 4489, 4489, 9, 7, '2021-01-27 02:58:00', '2021-01-27 02:58:00', 7490),
(2, 4489, 4489, 1, 9, '2021-01-27 02:58:00', '2021-01-27 02:58:00', 490),
(3, 4489, 4489, 3, 8, '2021-01-27 00:04:00', '2021-01-27 00:04:00', 6634),
(2, 4489, 4489, 2, 1, '2021-01-27 02:58:00', '2021-01-27 02:58:00', 5490),
(3, 4489, 4489, 10, 3, '2021-01-27 00:04:00', '2021-01-27 00:04:00', 4634),
(2, 4489, 4489, 2, 2, '2021-01-27 02:58:00', '2021-01-27 02:58:00', 3490),
(3, 4489, 4489, 5, 10, '2021-01-27 00:04:00', '2021-01-27 00:04:00', 2634),
(2, 4489, 4489, 3, 2, '2021-01-27 02:58:00', '2021-01-27 02:58:00', 8490),
(2, 4489, 4489, 2, 3, '2021-01-27 02:58:00', '2021-01-27 02:58:00', 1490),
(3, 4489, 4489, 4, 5, '2021-01-27 00:04:00', '2021-01-27 00:04:00', 7634),
(3, 4489, 4489, 1, 4, '2021-01-27 00:04:00', '2021-01-27 00:04:00', 634),
(2, 4489, 4489, 10, 2, '2021-01-27 02:58:00', '2021-01-27 02:58:00', 6490),
(3, 4489, 4489, 8, 1, '2021-01-27 00:04:00', '2021-01-27 00:04:00', 5634),
(2, 4489, 4489, 4, 10, '2021-01-27 02:58:00', '2021-01-27 02:58:00', 4490),
(2, 4489, 4489, 8, 4, '2021-01-27 02:58:00', '2021-01-27 02:58:00', 9490),
(3, 4489, 4489, 6, 8, '2021-01-27 00:04:00', '2021-01-27 00:04:00', 10634),
(2, 4489, 4489, 1, 8, '2021-01-27 02:58:00', '2021-01-27 02:58:00', 10490),
(3, 4489, 4489, 4, 6, '2021-01-27 00:04:00', '2021-01-27 00:04:00', 9634),
(2, 4489, 4489, 1, 1, '2021-01-27 02:58:00', '2021-01-27 02:58:00', 10490),
(3, 4489, 4489, 6, 4, '2021-01-27 00:04:00', '2021-01-27 00:04:00', 10634),
(5, 4490, 4486, 3, 9, '2021-01-27 06:06:00', '2021-01-26 11:56:00', 8327),
(5, 4490, 4490, 4, 3, '2021-01-27 06:06:00', '2021-01-27 06:06:00', 1327),
(5, 4490, 4490, 4, 4, '2021-01-27 06:06:00', '2021-01-27 06:06:00', 6327),
(5, 4490, 4490, 8, 4, '2021-01-27 06:06:00', '2021-01-27 06:06:00', 4327),
(5, 4490, 4490, 5, 8, '2021-01-27 06:06:00', '2021-01-27 06:06:00', 9327),
(5, 4490, 4490, 10, 5, '2021-01-27 06:06:00', '2021-01-27 06:06:00', 2327),
(5, 4490, 4490, 9, 10, '2021-01-27 06:06:00', '2021-01-27 06:06:00', 7327),
(5, 4490, 4490, 6, 9, '2021-01-27 06:06:00', '2021-01-27 06:06:00', 327),
(5, 4490, 4490, 2, 6, '2021-01-27 06:06:00', '2021-01-27 06:06:00', 5327),
(5, 4490, 4490, 10, 2, '2021-01-27 06:06:00', '2021-01-27 06:06:00', 3327),
(5, 4490, 4490, 7, 10, '2021-01-27 06:06:00', '2021-01-27 06:06:00', 10327),
(5, 4490, 4490, 7, 7, '2021-01-27 06:06:00', '2021-01-27 06:06:00', 10327),
(1, 4491, 4491, 9, 8, '2021-01-27 14:18:00', '2021-01-27 14:15:00', 5970),
(1, 4491, 4491, 6, 9, '2021-01-27 14:18:00', '2021-01-27 14:18:00', 3970),
(1, 4491, 4491, 6, 6, '2021-01-27 14:18:00', '2021-01-27 14:18:00', 8970),
(1, 4491, 4491, 9, 6, '2021-01-27 14:18:00', '2021-01-27 14:18:00', 1970),
(1, 4491, 4491, 3, 9, '2021-01-27 14:18:00', '2021-01-27 14:18:00', 6970),
(1, 4491, 4491, 6, 3, '2021-01-27 14:18:00', '2021-01-27 14:18:00', 4970),
(1, 4491, 4491, 4, 6, '2021-01-27 14:18:00', '2021-01-27 14:18:00', 2970),
(1, 4491, 4491, 2, 4, '2021-01-27 14:18:00', '2021-01-27 14:18:00', 7970),
(1, 4491, 4491, 10, 2, '2021-01-27 14:18:00', '2021-01-27 14:18:00', 970),
(1, 4491, 4491, 7, 10, '2021-01-27 14:18:00', '2021-01-27 14:18:00', 10970),
(1, 4491, 4491, 7, 7, '2021-01-27 14:18:00', '2021-01-27 14:18:00', 10970),
(1, 4491, 4491, 7, 7, '2021-01-27 14:18:00', '2021-01-27 14:18:00', 9970),
(1, 4491, 4488, 5, 3, '2021-01-27 14:15:00', '2021-01-26 20:35:00', 8911),
(1, 4491, 4491, 2, 5, '2021-01-27 14:15:00', '2021-01-27 14:15:00', 1911),
(1, 4491, 4491, 8, 2, '2021-01-27 14:15:00', '2021-01-27 14:15:00', 6911),
(1, 4491, 4491, 6, 8, '2021-01-27 14:15:00', '2021-01-27 14:15:00', 4911),
(1, 4491, 4491, 3, 6, '2021-01-27 14:15:00', '2021-01-27 14:15:00', 2911),
(1, 4491, 4491, 5, 3, '2021-01-27 14:15:00', '2021-01-27 14:15:00', 7911),
(1, 4491, 4491, 1, 5, '2021-01-27 14:15:00', '2021-01-27 14:15:00', 911),
(1, 4491, 4491, 9, 1, '2021-01-27 14:15:00', '2021-01-27 14:15:00', 5911),
(1, 4491, 4491, 2, 9, '2021-01-27 14:15:00', '2021-01-27 14:15:00', 3911),
(1, 4491, 4491, 8, 2, '2021-01-27 14:15:00', '2021-01-27 14:15:00', 10911),
(1, 4491, 4491, 5, 8, '2021-01-27 14:15:00', '2021-01-27 14:15:00', 9911),
(1, 4491, 4491, 8, 5, '2021-01-27 14:15:00', '2021-01-27 14:15:00', 10911),
(2, 4492, 4489, 6, 1, '2021-01-27 22:03:00', '2021-01-27 02:58:00', 5116),
(2, 4492, 4492, 9, 6, '2021-01-27 22:03:00', '2021-01-27 22:03:00', 3116),
(2, 4492, 4492, 7, 9, '2021-01-27 22:03:00', '2021-01-27 22:03:00', 8116),
(2, 4492, 4492, 5, 7, '2021-01-27 22:03:00', '2021-01-27 22:03:00', 1116),
(2, 4492, 4492, 6, 5, '2021-01-27 22:03:00', '2021-01-27 22:03:00', 6116),
(2, 4492, 4492, 6, 6, '2021-01-27 22:03:00', '2021-01-27 22:03:00', 4116),
(2, 4492, 4492, 3, 6, '2021-01-27 22:03:00', '2021-01-27 22:03:00', 9116),
(2, 4492, 4492, 1, 3, '2021-01-27 22:03:00', '2021-01-27 22:03:00', 2116),
(2, 4492, 4492, 6, 1, '2021-01-27 22:03:00', '2021-01-27 22:03:00', 7116),
(2, 4492, 4492, 10, 6, '2021-01-27 22:03:00', '2021-01-27 22:03:00', 116),
(2, 4492, 4492, 8, 10, '2021-01-27 22:03:00', '2021-01-27 22:03:00', 10116),
(2, 4492, 4492, 8, 8, '2021-01-27 22:03:00', '2021-01-27 22:03:00', 10116),
(5, 4494, 4490, 8, 7, '2021-01-28 09:22:00', '2021-01-27 06:06:00', 5692),
(5, 4494, 4494, 10, 8, '2021-01-28 09:22:00', '2021-01-28 09:22:00', 3692),
(5, 4494, 4494, 3, 10, '2021-01-28 09:22:00', '2021-01-28 09:22:00', 8692),
(5, 4494, 4494, 4, 3, '2021-01-28 09:22:00', '2021-01-28 09:22:00', 1692),
(5, 4494, 4494, 7, 4, '2021-01-28 09:22:00', '2021-01-28 09:22:00', 6692),
(5, 4494, 4494, 3, 7, '2021-01-28 09:22:00', '2021-01-28 09:22:00', 4692),
(5, 4494, 4494, 1, 3, '2021-01-28 09:22:00', '2021-01-28 09:22:00', 2692),
(5, 4494, 4494, 1, 1, '2021-01-28 09:22:00', '2021-01-28 09:22:00', 7692),
(5, 4494, 4494, 6, 1, '2021-01-28 09:22:00', '2021-01-28 09:22:00', 692),
(5, 4494, 4494, 4, 6, '2021-01-28 09:22:00', '2021-01-28 09:22:00', 10692),
(5, 4494, 4494, 4, 4, '2021-01-28 09:22:00', '2021-01-28 09:22:00', 10692),
(5, 4494, 4494, 1, 4, '2021-01-28 09:22:00', '2021-01-28 09:22:00', 9692),
(2, 4494, 4492, 6, 8, '2021-01-28 07:39:00', '2021-01-27 22:03:00', 7446),
(2, 4494, 4494, 6, 6, '2021-01-28 07:39:00', '2021-01-28 07:39:00', 446),
(2, 4494, 4494, 10, 6, '2021-01-28 07:39:00', '2021-01-28 07:39:00', 5446),
(2, 4494, 4494, 9, 10, '2021-01-28 07:39:00', '2021-01-28 07:39:00', 3446),
(2, 4494, 4494, 8, 9, '2021-01-28 07:39:00', '2021-01-28 07:39:00', 8446),
(2, 4494, 4494, 7, 8, '2021-01-28 07:39:00', '2021-01-28 07:39:00', 1446),
(2, 4494, 4494, 6, 7, '2021-01-28 07:39:00', '2021-01-28 07:39:00', 6446),
(2, 4494, 4494, 8, 6, '2021-01-28 07:39:00', '2021-01-28 07:39:00', 4446),
(2, 4494, 4494, 7, 8, '2021-01-28 07:39:00', '2021-01-28 07:39:00', 2446),
(2, 4494, 4494, 2, 7, '2021-01-28 07:39:00', '2021-01-28 07:39:00', 10446),
(2, 4494, 4494, 2, 2, '2021-01-28 07:39:00', '2021-01-28 07:39:00', 10446),
(2, 4494, 4494, 8, 2, '2021-01-28 07:39:00', '2021-01-28 07:39:00', 9446),
(2, 4510, 4494, 10, 8, '2021-02-01 07:40:00', '2021-01-28 07:39:00', 9191),
(2, 4510, 4510, 1, 10, '2021-02-01 07:40:00', '2021-02-01 07:40:00', 2191),
(2, 4510, 4510, 4, 1, '2021-02-01 07:40:00', '2021-02-01 07:40:00', 7191),
(2, 4510, 4510, 10, 4, '2021-02-01 07:40:00', '2021-02-01 07:40:00', 191),
(2, 4510, 4510, 8, 10, '2021-02-01 07:40:00', '2021-02-01 07:40:00', 5191),
(2, 4510, 4510, 4, 8, '2021-02-01 07:40:00', '2021-02-01 07:40:00', 3191),
(2, 4510, 4510, 10, 4, '2021-02-01 07:40:00', '2021-02-01 07:40:00', 8191),
(2, 4510, 4510, 9, 10, '2021-02-01 07:40:00', '2021-02-01 07:40:00', 1191),
(2, 4510, 4510, 2, 9, '2021-02-01 07:40:00', '2021-02-01 07:40:00', 6191),
(2, 4510, 4510, 1, 2, '2021-02-01 07:40:00', '2021-02-01 07:40:00', 4191),
(2, 4510, 4510, 5, 1, '2021-02-01 07:40:00', '2021-02-01 07:40:00', 10191),
(2, 4510, 4510, 5, 5, '2021-02-01 07:40:00', '2021-02-01 07:40:00', 10191),
(1, 4511, 4491, 4, 7, '2021-02-01 16:28:00', '2021-01-27 14:18:00', 3940),
(1, 4511, 4511, 3, 4, '2021-02-01 16:28:00', '2021-02-01 16:28:00', 8940),
(1, 4511, 4511, 4, 3, '2021-02-01 16:28:00', '2021-02-01 16:28:00', 1940),
(1, 4511, 4511, 1, 4, '2021-02-01 16:28:00', '2021-02-01 16:28:00', 6940),
(1, 4511, 4511, 1, 1, '2021-02-01 16:28:00', '2021-02-01 16:28:00', 4940),
(1, 4511, 4511, 6, 1, '2021-02-01 16:28:00', '2021-02-01 16:28:00', 2940),
(1, 4511, 4511, 3, 6, '2021-02-01 16:28:00', '2021-02-01 16:28:00', 7940),
(1, 4511, 4511, 10, 3, '2021-02-01 16:28:00', '2021-02-01 16:28:00', 940),
(1, 4511, 4511, 1, 10, '2021-02-01 16:28:00', '2021-02-01 16:28:00', 5940),
(1, 4511, 4511, 9, 1, '2021-02-01 16:28:00', '2021-02-01 16:28:00', 10940),
(1, 4511, 4511, 9, 9, '2021-02-01 16:28:00', '2021-02-01 16:28:00', 10940),
(1, 4511, 4511, 6, 9, '2021-02-01 16:28:00', '2021-02-01 16:28:00', 9940),
(1, 4513, 4511, 5, 6, '2021-02-02 02:30:00', '2021-02-01 16:28:00', 10413),
(1, 4513, 4513, 5, 5, '2021-02-02 02:30:00', '2021-02-02 02:30:00', 10413),
(1, 4513, 4513, 9, 5, '2021-02-02 02:30:00', '2021-02-02 02:30:00', 9413),
(1, 4513, 4513, 6, 9, '2021-02-02 02:30:00', '2021-02-02 02:30:00', 413),
(1, 4513, 4513, 5, 6, '2021-02-02 02:30:00', '2021-02-02 02:30:00', 5413),
(1, 4513, 4513, 2, 5, '2021-02-02 02:30:00', '2021-02-02 02:30:00', 3413),
(1, 4513, 4513, 5, 2, '2021-02-02 02:30:00', '2021-02-02 02:30:00', 8413),
(1, 4513, 4513, 6, 5, '2021-02-02 02:30:00', '2021-02-02 02:30:00', 1413),
(1, 4513, 4513, 6, 6, '2021-02-02 02:30:00', '2021-02-02 02:30:00', 6413),
(1, 4513, 4513, 7, 6, '2021-02-02 02:30:00', '2021-02-02 02:30:00', 4413),
(1, 4513, 4513, 10, 7, '2021-02-02 02:30:00', '2021-02-02 02:30:00', 2413),
(1, 4513, 4513, 10, 10, '2021-02-02 02:30:00', '2021-02-02 02:30:00', 7413),
(2, 4514, 4510, 6, 5, '2021-02-02 10:56:00', '2021-02-01 07:40:00', 9192),
(2, 4514, 4514, 4, 6, '2021-02-02 10:56:00', '2021-02-02 10:56:00', 2192),
(2, 4514, 4514, 6, 4, '2021-02-02 10:56:00', '2021-02-02 10:56:00', 7192),
(2, 4514, 4514, 9, 6, '2021-02-02 10:56:00', '2021-02-02 10:56:00', 192),
(2, 4514, 4514, 3, 9, '2021-02-02 10:56:00', '2021-02-02 10:56:00', 5192),
(2, 4514, 4514, 10, 3, '2021-02-02 10:56:00', '2021-02-02 10:56:00', 3192),
(2, 4514, 4514, 6, 10, '2021-02-02 10:56:00', '2021-02-02 10:56:00', 8192),
(2, 4514, 4514, 4, 6, '2021-02-02 10:56:00', '2021-02-02 10:56:00', 1192),
(2, 4514, 4514, 9, 4, '2021-02-02 10:56:00', '2021-02-02 10:56:00', 6192),
(2, 4514, 4514, 9, 9, '2021-02-02 10:56:00', '2021-02-02 10:56:00', 4192),
(2, 4514, 4514, 3, 9, '2021-02-02 10:56:00', '2021-02-02 10:56:00', 10192),
(2, 4514, 4514, 3, 3, '2021-02-02 10:56:00', '2021-02-02 10:56:00', 10192),
(3, 4515, 4489, 7, 6, '2021-02-02 14:36:00', '2021-01-27 00:04:00', 10741),
(3, 4515, 4515, 7, 7, '2021-02-02 14:36:00', '2021-02-02 14:36:00', 10741),
(3, 4515, 4515, 6, 7, '2021-02-02 14:36:00', '2021-02-02 14:36:00', 9741),
(3, 4515, 4515, 9, 1, '2021-02-02 16:45:00', '2021-02-02 14:36:00', 4834),
(3, 4515, 4515, 1, 9, '2021-02-02 16:45:00', '2021-02-02 16:45:00', 2834),
(3, 4515, 4515, 8, 1, '2021-02-02 16:45:00', '2021-02-02 16:45:00', 7834),
(3, 4515, 4515, 4, 8, '2021-02-02 16:45:00', '2021-02-02 16:45:00', 834),
(3, 4515, 4515, 5, 4, '2021-02-02 16:45:00', '2021-02-02 16:45:00', 5834),
(3, 4515, 4515, 6, 5, '2021-02-02 16:45:00', '2021-02-02 16:45:00', 3834),
(3, 4515, 4515, 2, 6, '2021-02-02 16:45:00', '2021-02-02 16:45:00', 8834),
(3, 4515, 4515, 1, 2, '2021-02-02 16:45:00', '2021-02-02 16:45:00', 1834),
(3, 4515, 4515, 10, 1, '2021-02-02 16:45:00', '2021-02-02 16:45:00', 6834),
(3, 4515, 4515, 3, 10, '2021-02-02 16:45:00', '2021-02-02 16:45:00', 10834),
(3, 4515, 4515, 10, 3, '2021-02-02 16:45:00', '2021-02-02 16:45:00', 9834),
(3, 4515, 4515, 3, 10, '2021-02-02 16:45:00', '2021-02-02 16:45:00', 10834),
(3, 4515, 4515, 7, 6, '2021-02-02 14:36:00', '2021-02-02 14:36:00', 7741),
(3, 4515, 4515, 4, 7, '2021-02-02 14:36:00', '2021-02-02 14:36:00', 741),
(3, 4515, 4515, 9, 4, '2021-02-02 14:36:00', '2021-02-02 14:36:00', 5741),
(3, 4515, 4515, 1, 9, '2021-02-02 14:36:00', '2021-02-02 14:36:00', 3741),
(3, 4515, 4515, 4, 1, '2021-02-02 14:36:00', '2021-02-02 14:36:00', 8741),
(3, 4515, 4515, 8, 4, '2021-02-02 14:36:00', '2021-02-02 14:36:00', 1741),
(3, 4515, 4515, 6, 8, '2021-02-02 14:36:00', '2021-02-02 14:36:00', 6741),
(3, 4515, 4515, 6, 6, '2021-02-02 14:36:00', '2021-02-02 14:36:00', 4741),
(3, 4515, 4515, 1, 6, '2021-02-02 14:36:00', '2021-02-02 14:36:00', 2741),
(3, 4516, 4515, 6, 3, '2021-02-02 20:14:00', '2021-02-02 16:45:00', 9208),
(3, 4516, 4516, 1, 6, '2021-02-02 20:14:00', '2021-02-02 20:14:00', 2208),
(3, 4516, 4516, 1, 1, '2021-02-02 20:14:00', '2021-02-02 20:14:00', 7208),
(3, 4516, 4516, 8, 1, '2021-02-02 20:14:00', '2021-02-02 20:14:00', 208),
(3, 4516, 4516, 10, 8, '2021-02-02 20:14:00', '2021-02-02 20:14:00', 5208),
(3, 4516, 4516, 6, 10, '2021-02-02 20:14:00', '2021-02-02 20:14:00', 3208),
(3, 4516, 4516, 4, 6, '2021-02-02 20:14:00', '2021-02-02 20:14:00', 8208),
(3, 4516, 4516, 10, 4, '2021-02-02 20:14:00', '2021-02-02 20:14:00', 1208),
(3, 4516, 4516, 3, 10, '2021-02-02 20:14:00', '2021-02-02 20:14:00', 6208),
(3, 4516, 4516, 7, 3, '2021-02-02 20:14:00', '2021-02-02 20:14:00', 4208),
(3, 4516, 4516, 2, 7, '2021-02-02 20:14:00', '2021-02-02 20:14:00', 10208),
(3, 4516, 4516, 2, 2, '2021-02-02 20:14:00', '2021-02-02 20:14:00', 10208),
(2, 4516, 4514, 1, 3, '2021-02-02 21:36:00', '2021-02-02 10:56:00', 5990),
(2, 4516, 4516, 8, 1, '2021-02-02 21:36:00', '2021-02-02 21:36:00', 3990),
(2, 4516, 4516, 6, 8, '2021-02-02 21:36:00', '2021-02-02 21:36:00', 8990),
(2, 4516, 4516, 3, 6, '2021-02-02 21:36:00', '2021-02-02 21:36:00', 1990),
(2, 4516, 4516, 1, 3, '2021-02-02 21:36:00', '2021-02-02 21:36:00', 6990),
(2, 4516, 4516, 3, 1, '2021-02-02 21:36:00', '2021-02-02 21:36:00', 4990),
(2, 4516, 4516, 1, 3, '2021-02-02 21:36:00', '2021-02-02 21:36:00', 2990),
(2, 4516, 4516, 10, 1, '2021-02-02 21:36:00', '2021-02-02 21:36:00', 7990),
(2, 4516, 4516, 7, 10, '2021-02-02 21:36:00', '2021-02-02 21:36:00', 990),
(2, 4516, 4516, 4, 7, '2021-02-02 21:36:00', '2021-02-02 21:36:00', 10990),
(2, 4516, 4516, 4, 4, '2021-02-02 21:36:00', '2021-02-02 21:36:00', 10990),
(2, 4516, 4516, 9, 4, '2021-02-02 21:36:00', '2021-02-02 21:36:00', 9990),
(4, 4517, 4482, 9, 7, '2021-02-03 03:17:00', '2021-01-25 08:05:00', 2502),
(4, 4517, 4517, 2, 9, '2021-02-03 03:17:00', '2021-02-03 03:17:00', 7502),
(4, 4517, 4517, 5, 2, '2021-02-03 03:17:00', '2021-02-03 03:17:00', 502),
(4, 4517, 4517, 2, 5, '2021-02-03 03:17:00', '2021-02-03 03:17:00', 5502),
(4, 4517, 4517, 5, 2, '2021-02-03 03:17:00', '2021-02-03 03:17:00', 3502),
(4, 4517, 4517, 4, 5, '2021-02-03 03:17:00', '2021-02-03 03:17:00', 8502),
(4, 4517, 4517, 7, 4, '2021-02-03 03:17:00', '2021-02-03 03:17:00', 1502),
(4, 4517, 4517, 6, 7, '2021-02-03 03:17:00', '2021-02-03 03:17:00', 6502),
(4, 4517, 4517, 8, 6, '2021-02-03 03:17:00', '2021-02-03 03:17:00', 4502),
(4, 4517, 4517, 3, 8, '2021-02-03 03:17:00', '2021-02-03 03:17:00', 9502),
(4, 4517, 4517, 1, 3, '2021-02-03 03:17:00', '2021-02-03 03:17:00', 10502),
(4, 4517, 4517, 1, 1, '2021-02-03 03:17:00', '2021-02-03 03:17:00', 10502),
(3, 4521, 4516, 2, 2, '2021-02-04 04:49:00', '2021-02-02 20:14:00', 427),
(3, 4521, 4521, 3, 2, '2021-02-04 04:49:00', '2021-02-04 04:49:00', 5427),
(3, 4521, 4521, 5, 3, '2021-02-04 04:49:00', '2021-02-04 04:49:00', 3427),
(3, 4521, 4521, 10, 5, '2021-02-04 04:49:00', '2021-02-04 04:49:00', 8427),
(3, 4521, 4521, 2, 10, '2021-02-04 04:49:00', '2021-02-04 04:49:00', 1427),
(3, 4521, 4521, 1, 2, '2021-02-04 04:49:00', '2021-02-04 04:49:00', 6427),
(3, 4521, 4521, 10, 1, '2021-02-04 04:49:00', '2021-02-04 04:49:00', 4427),
(3, 4521, 4521, 10, 10, '2021-02-04 04:49:00', '2021-02-04 04:49:00', 2427),
(3, 4521, 4521, 1, 10, '2021-02-04 04:49:00', '2021-02-04 04:49:00', 7427),
(3, 4521, 4521, 2, 1, '2021-02-04 04:49:00', '2021-02-04 04:49:00', 10427),
(3, 4521, 4521, 2, 2, '2021-02-04 04:49:00', '2021-02-04 04:49:00', 10427),
(3, 4521, 4521, 6, 2, '2021-02-04 04:49:00', '2021-02-04 04:49:00', 9427),
(1, 4522, 4513, 10, 10, '2021-02-04 09:30:00', '2021-02-02 02:30:00', 7442),
(1, 4522, 4522, 9, 10, '2021-02-04 09:30:00', '2021-02-04 09:30:00', 442),
(1, 4522, 4522, 3, 9, '2021-02-04 09:30:00', '2021-02-04 09:30:00', 5442),
(1, 4522, 4522, 7, 3, '2021-02-04 09:30:00', '2021-02-04 09:30:00', 3442),
(1, 4522, 4522, 3, 7, '2021-02-04 09:30:00', '2021-02-04 09:30:00', 8442),
(1, 4522, 4522, 5, 3, '2021-02-04 09:30:00', '2021-02-04 09:30:00', 1442),
(1, 4522, 4522, 8, 5, '2021-02-04 09:30:00', '2021-02-04 09:30:00', 6442),
(1, 4522, 4522, 4, 8, '2021-02-04 09:30:00', '2021-02-04 09:30:00', 4442),
(1, 4522, 4522, 9, 4, '2021-02-04 09:30:00', '2021-02-04 09:30:00', 2442),
(1, 4522, 4522, 4, 9, '2021-02-04 09:30:00', '2021-02-04 09:30:00', 10442),
(1, 4522, 4522, 4, 4, '2021-02-04 09:30:00', '2021-02-04 09:30:00', 10442),
(1, 4522, 4522, 4, 4, '2021-02-04 09:30:00', '2021-02-04 09:30:00', 9442),
(3, 4525, 4521, 5, 6, '2021-02-05 00:01:00', '2021-02-04 04:49:00', 2766),
(3, 4525, 4525, 10, 5, '2021-02-05 00:01:00', '2021-02-05 00:01:00', 7766),
(3, 4525, 4525, 10, 10, '2021-02-05 00:01:00', '2021-02-05 00:01:00', 766),
(3, 4525, 4525, 2, 10, '2021-02-05 00:01:00', '2021-02-05 00:01:00', 5766),
(3, 4525, 4525, 6, 2, '2021-02-05 00:01:00', '2021-02-05 00:01:00', 3766),
(3, 4525, 4525, 1, 6, '2021-02-05 00:01:00', '2021-02-05 00:01:00', 8766),
(3, 4525, 4525, 8, 1, '2021-02-05 00:01:00', '2021-02-05 00:01:00', 1766),
(3, 4525, 4525, 2, 8, '2021-02-05 00:01:00', '2021-02-05 00:01:00', 6766),
(3, 4525, 4525, 6, 2, '2021-02-05 00:01:00', '2021-02-05 00:01:00', 4766),
(3, 4525, 4525, 7, 6, '2021-02-05 00:01:00', '2021-02-05 00:01:00', 10766),
(3, 4525, 4525, 7, 7, '2021-02-05 00:01:00', '2021-02-05 00:01:00', 10766),
(3, 4525, 4525, 7, 7, '2021-02-05 00:01:00', '2021-02-05 00:01:00', 9766),
(5, 4526, 4494, 10, 1, '2021-02-05 11:19:00', '2021-01-28 09:22:00', 2795),
(5, 4526, 4526, 1, 10, '2021-02-05 11:19:00', '2021-02-05 11:19:00', 7795),
(5, 4526, 4526, 1, 1, '2021-02-05 11:19:00', '2021-02-05 11:19:00', 795),
(5, 4526, 4526, 10, 1, '2021-02-05 11:19:00', '2021-02-05 11:19:00', 5795),
(5, 4526, 4526, 10, 10, '2021-02-05 11:19:00', '2021-02-05 11:19:00', 3795),
(5, 4526, 4526, 9, 10, '2021-02-05 11:19:00', '2021-02-05 11:19:00', 8795),
(5, 4526, 4526, 7, 9, '2021-02-05 11:19:00', '2021-02-05 11:19:00', 1795),
(5, 4526, 4526, 7, 7, '2021-02-05 11:19:00', '2021-02-05 11:19:00', 6795),
(5, 4526, 4526, 1, 7, '2021-02-05 11:19:00', '2021-02-05 11:19:00', 4795),
(5, 4526, 4526, 7, 1, '2021-02-05 11:19:00', '2021-02-05 11:19:00', 9795),
(5, 4526, 4526, 10, 7, '2021-02-05 11:19:00', '2021-02-05 11:19:00', 10795),
(5, 4526, 4526, 10, 10, '2021-02-05 11:19:00', '2021-02-05 11:19:00', 10795),
(2, 4526, 4516, 8, 9, '2021-02-05 11:43:00', '2021-02-02 21:36:00', 5974),
(2, 4526, 4526, 9, 8, '2021-02-05 11:43:00', '2021-02-05 11:43:00', 3974),
(2, 4526, 4526, 1, 9, '2021-02-05 11:43:00', '2021-02-05 11:43:00', 8974),
(2, 4526, 4526, 4, 1, '2021-02-05 11:43:00', '2021-02-05 11:43:00', 1974),
(2, 4526, 4526, 10, 4, '2021-02-05 11:43:00', '2021-02-05 11:43:00', 6974),
(2, 4526, 4526, 2, 10, '2021-02-05 11:43:00', '2021-02-05 11:43:00', 4974),
(2, 4526, 4526, 4, 2, '2021-02-05 11:43:00', '2021-02-05 11:43:00', 2974),
(2, 4526, 4526, 5, 4, '2021-02-05 11:43:00', '2021-02-05 11:43:00', 7974),
(2, 4526, 4526, 5, 5, '2021-02-05 11:43:00', '2021-02-05 11:43:00', 974),
(2, 4526, 4526, 9, 5, '2021-02-05 11:43:00', '2021-02-05 11:43:00', 10974),
(2, 4526, 4526, 9, 9, '2021-02-05 11:43:00', '2021-02-05 11:43:00', 10974),
(2, 4526, 4526, 10, 9, '2021-02-05 11:43:00', '2021-02-05 11:43:00', 9974),
(2, 4528, 4526, 1, 10, '2021-02-05 23:48:00', '2021-02-05 11:43:00', 10557),
(2, 4528, 4528, 8, 1, '2021-02-05 23:48:00', '2021-02-05 23:48:00', 9557),
(2, 4528, 4528, 1, 8, '2021-02-05 23:48:00', '2021-02-05 23:48:00', 10557),
(5, 4528, 4526, 10, 10, '2021-02-05 23:52:00', '2021-02-05 11:19:00', 6848),
(5, 4528, 4528, 6, 10, '2021-02-05 23:52:00', '2021-02-05 23:52:00', 4848),
(5, 4528, 4528, 3, 6, '2021-02-05 23:52:00', '2021-02-05 23:52:00', 2848),
(5, 4528, 4528, 2, 3, '2021-02-05 23:52:00', '2021-02-05 23:52:00', 7848),
(5, 4528, 4528, 1, 2, '2021-02-05 23:52:00', '2021-02-05 23:52:00', 848),
(5, 4528, 4528, 4, 1, '2021-02-05 23:52:00', '2021-02-05 23:52:00', 5848),
(5, 4528, 4528, 4, 4, '2021-02-05 23:52:00', '2021-02-05 23:52:00', 3848),
(5, 4528, 4528, 6, 4, '2021-02-05 23:52:00', '2021-02-05 23:52:00', 8848),
(5, 4528, 4528, 3, 6, '2021-02-05 23:52:00', '2021-02-05 23:52:00', 1848),
(5, 4528, 4528, 5, 3, '2021-02-05 23:52:00', '2021-02-05 23:52:00', 10848),
(5, 4528, 4528, 3, 5, '2021-02-05 23:52:00', '2021-02-05 23:52:00', 9848),
(5, 4528, 4528, 5, 3, '2021-02-05 23:52:00', '2021-02-05 23:52:00', 10848),
(2, 4528, 4528, 7, 1, '2021-02-05 23:48:00', '2021-02-05 23:48:00', 6557),
(2, 4528, 4528, 1, 7, '2021-02-05 23:48:00', '2021-02-05 23:48:00', 4557),
(2, 4528, 4528, 3, 1, '2021-02-05 23:48:00', '2021-02-05 23:48:00', 2557),
(2, 4528, 4528, 5, 3, '2021-02-05 23:48:00', '2021-02-05 23:48:00', 7557),
(2, 4528, 4528, 6, 5, '2021-02-05 23:48:00', '2021-02-05 23:48:00', 557),
(2, 4528, 4528, 2, 6, '2021-02-05 23:48:00', '2021-02-05 23:48:00', 5557),
(2, 4528, 4528, 4, 2, '2021-02-05 23:48:00', '2021-02-05 23:48:00', 3557),
(2, 4528, 4528, 5, 4, '2021-02-05 23:48:00', '2021-02-05 23:48:00', 8557),
(2, 4528, 4528, 3, 5, '2021-02-05 23:48:00', '2021-02-05 23:48:00', 1557),
(4, 4529, 4517, 10, 1, '2021-02-06 05:15:00', '2021-02-03 03:17:00', 2790),
(4, 4529, 4529, 5, 10, '2021-02-06 05:15:00', '2021-02-06 05:15:00', 7790),
(4, 4529, 4529, 5, 5, '2021-02-06 05:15:00', '2021-02-06 05:15:00', 790),
(4, 4529, 4529, 7, 5, '2021-02-06 05:15:00', '2021-02-06 05:15:00', 5790),
(4, 4529, 4529, 4, 7, '2021-02-06 05:15:00', '2021-02-06 05:15:00', 3790),
(4, 4529, 4529, 7, 4, '2021-02-06 05:15:00', '2021-02-06 05:15:00', 8790),
(4, 4529, 4529, 8, 7, '2021-02-06 05:15:00', '2021-02-06 05:15:00', 1790),
(4, 4529, 4529, 9, 8, '2021-02-06 05:15:00', '2021-02-06 05:15:00', 6790),
(4, 4529, 4529, 8, 9, '2021-02-06 05:15:00', '2021-02-06 05:15:00', 4790),
(4, 4529, 4529, 9, 8, '2021-02-06 05:15:00', '2021-02-06 05:15:00', 9790),
(4, 4529, 4529, 5, 9, '2021-02-06 05:15:00', '2021-02-06 05:15:00', 10790),
(4, 4529, 4529, 5, 5, '2021-02-06 05:15:00', '2021-02-06 05:15:00', 10790),
(2, 4530, 4530, 3, 4, '2021-02-06 06:56:00', '2021-02-06 06:51:00', 3049),
(2, 4530, 4530, 7, 3, '2021-02-06 06:56:00', '2021-02-06 06:56:00', 8049),
(2, 4530, 4530, 10, 7, '2021-02-06 06:56:00', '2021-02-06 06:56:00', 1049),
(2, 4530, 4530, 8, 10, '2021-02-06 06:56:00', '2021-02-06 06:56:00', 6049),
(2, 4530, 4530, 3, 8, '2021-02-06 06:56:00', '2021-02-06 06:56:00', 4049),
(2, 4530, 4530, 4, 3, '2021-02-06 06:56:00', '2021-02-06 06:56:00', 9049),
(2, 4530, 4530, 7, 4, '2021-02-06 06:56:00', '2021-02-06 06:56:00', 2049),
(2, 4530, 4530, 3, 7, '2021-02-06 06:56:00', '2021-02-06 06:56:00', 7049),
(2, 4530, 4530, 8, 3, '2021-02-06 06:56:00', '2021-02-06 06:56:00', 49),
(2, 4530, 4530, 5, 8, '2021-02-06 06:56:00', '2021-02-06 06:56:00', 5049),
(2, 4530, 4530, 4, 5, '2021-02-06 06:56:00', '2021-02-06 06:56:00', 10049),
(2, 4530, 4530, 4, 4, '2021-02-06 06:56:00', '2021-02-06 06:56:00', 10049),
(2, 4530, 4528, 7, 3, '2021-02-06 06:51:00', '2021-02-05 23:48:00', 3927),
(2, 4530, 4530, 8, 7, '2021-02-06 06:51:00', '2021-02-06 06:51:00', 8927),
(2, 4530, 4530, 4, 8, '2021-02-06 06:51:00', '2021-02-06 06:51:00', 1927),
(2, 4530, 4530, 3, 4, '2021-02-06 06:51:00', '2021-02-06 06:51:00', 6927),
(2, 4530, 4530, 5, 3, '2021-02-06 06:51:00', '2021-02-06 06:51:00', 4927),
(2, 4530, 4530, 3, 5, '2021-02-06 06:51:00', '2021-02-06 06:51:00', 2927),
(2, 4530, 4530, 2, 3, '2021-02-06 06:51:00', '2021-02-06 06:51:00', 7927),
(2, 4530, 4530, 9, 2, '2021-02-06 06:51:00', '2021-02-06 06:51:00', 927),
(2, 4530, 4530, 4, 9, '2021-02-06 06:51:00', '2021-02-06 06:51:00', 5927),
(2, 4530, 4530, 4, 4, '2021-02-06 06:51:00', '2021-02-06 06:51:00', 10927),
(2, 4530, 4530, 4, 4, '2021-02-06 06:51:00', '2021-02-06 06:51:00', 9927),
(2, 4530, 4530, 4, 4, '2021-02-06 06:51:00', '2021-02-06 06:51:00', 10927),
(2, 4531, 4530, 8, 4, '2021-02-06 17:19:00', '2021-02-06 06:56:00', 7732),
(2, 4531, 4531, 1, 8, '2021-02-06 17:19:00', '2021-02-06 17:19:00', 732),
(2, 4531, 4531, 5, 1, '2021-02-06 17:19:00', '2021-02-06 17:19:00', 5732),
(2, 4531, 4531, 10, 5, '2021-02-06 17:19:00', '2021-02-06 17:19:00', 3732),
(2, 4531, 4531, 4, 10, '2021-02-06 17:19:00', '2021-02-06 17:19:00', 8732),
(2, 4531, 4531, 6, 4, '2021-02-06 17:19:00', '2021-02-06 17:19:00', 1732),
(2, 4531, 4531, 5, 6, '2021-02-06 17:19:00', '2021-02-06 17:19:00', 6732),
(2, 4531, 4531, 10, 5, '2021-02-06 17:19:00', '2021-02-06 17:19:00', 4732),
(2, 4531, 4531, 10, 10, '2021-02-06 17:19:00', '2021-02-06 17:19:00', 2732),
(2, 4531, 4531, 10, 10, '2021-02-06 17:19:00', '2021-02-06 17:19:00', 10732),
(2, 4531, 4531, 10, 10, '2021-02-06 17:19:00', '2021-02-06 17:19:00', 10732),
(2, 4531, 4531, 8, 10, '2021-02-06 17:19:00', '2021-02-06 17:19:00', 9732),
(5, 4531, 4528, 6, 5, '2021-02-06 15:57:00', '2021-02-05 23:52:00', 2775),
(5, 4531, 4531, 4, 6, '2021-02-06 15:57:00', '2021-02-06 15:57:00', 7775),
(5, 4531, 4531, 10, 4, '2021-02-06 15:57:00', '2021-02-06 15:57:00', 775),
(5, 4531, 4531, 4, 10, '2021-02-06 15:57:00', '2021-02-06 15:57:00', 5775),
(5, 4531, 4531, 6, 4, '2021-02-06 15:57:00', '2021-02-06 15:57:00', 3775),
(5, 4531, 4531, 1, 6, '2021-02-06 15:57:00', '2021-02-06 15:57:00', 8775),
(5, 4531, 4531, 5, 1, '2021-02-06 15:57:00', '2021-02-06 15:57:00', 1775),
(5, 4531, 4531, 8, 5, '2021-02-06 15:57:00', '2021-02-06 15:57:00', 6775),
(5, 4531, 4531, 7, 8, '2021-02-06 15:57:00', '2021-02-06 15:57:00', 4775),
(5, 4531, 4531, 7, 7, '2021-02-06 15:57:00', '2021-02-06 15:57:00', 9775),
(5, 4531, 4531, 1, 7, '2021-02-06 15:57:00', '2021-02-06 15:57:00', 10775),
(5, 4531, 4531, 1, 1, '2021-02-06 15:57:00', '2021-02-06 15:57:00', 10775),
(3, 4532, 4525, 9, 7, '2021-02-06 23:33:00', '2021-02-05 00:01:00', 6284),
(3, 4532, 4532, 3, 9, '2021-02-06 23:33:00', '2021-02-06 23:33:00', 4284),
(3, 4532, 4532, 3, 3, '2021-02-06 23:33:00', '2021-02-06 23:33:00', 9284),
(3, 4532, 4532, 3, 3, '2021-02-06 23:33:00', '2021-02-06 23:33:00', 2284),
(3, 4532, 4532, 6, 3, '2021-02-06 23:33:00', '2021-02-06 23:33:00', 7284),
(3, 4532, 4532, 4, 6, '2021-02-06 23:33:00', '2021-02-06 23:33:00', 284),
(3, 4532, 4532, 4, 4, '2021-02-06 23:33:00', '2021-02-06 23:33:00', 5284),
(3, 4532, 4532, 6, 4, '2021-02-06 23:33:00', '2021-02-06 23:33:00', 3284),
(3, 4532, 4532, 6, 6, '2021-02-06 23:33:00', '2021-02-06 23:33:00', 8284),
(3, 4532, 4532, 5, 6, '2021-02-06 23:33:00', '2021-02-06 23:33:00', 1284),
(3, 4532, 4532, 1, 5, '2021-02-06 23:33:00', '2021-02-06 23:33:00', 10284),
(3, 4532, 4532, 1, 1, '2021-02-06 23:33:00', '2021-02-06 23:33:00', 10284),
(1, 4534, 4522, 1, 4, '2021-02-07 09:07:00', '2021-02-04 09:30:00', 9200),
(1, 4534, 4534, 3, 1, '2021-02-07 09:07:00', '2021-02-07 09:07:00', 2200),
(1, 4534, 4534, 8, 3, '2021-02-07 09:07:00', '2021-02-07 09:07:00', 7200),
(1, 4534, 4534, 7, 8, '2021-02-07 09:07:00', '2021-02-07 09:07:00', 200),
(1, 4534, 4534, 2, 7, '2021-02-07 09:07:00', '2021-02-07 09:07:00', 5200),
(1, 4534, 4534, 4, 2, '2021-02-07 09:07:00', '2021-02-07 09:07:00', 3200),
(1, 4534, 4534, 2, 4, '2021-02-07 09:07:00', '2021-02-07 09:07:00', 8200),
(1, 4534, 4534, 4, 2, '2021-02-07 09:07:00', '2021-02-07 09:07:00', 1200),
(1, 4534, 4534, 1, 4, '2021-02-07 09:07:00', '2021-02-07 09:07:00', 6200),
(1, 4534, 4534, 9, 1, '2021-02-07 09:07:00', '2021-02-07 09:07:00', 4200),
(1, 4534, 4534, 8, 9, '2021-02-07 09:07:00', '2021-02-07 09:07:00', 10200),
(1, 4534, 4534, 8, 8, '2021-02-07 09:07:00', '2021-02-07 09:07:00', 10200),
(3, 4534, 4532, 6, 1, '2021-02-07 11:51:00', '2021-02-06 23:33:00', 2462),
(3, 4534, 4534, 10, 6, '2021-02-07 11:51:00', '2021-02-07 11:51:00', 7462),
(3, 4534, 4534, 1, 10, '2021-02-07 11:51:00', '2021-02-07 11:51:00', 462),
(3, 4534, 4534, 5, 1, '2021-02-07 11:51:00', '2021-02-07 11:51:00', 5462),
(3, 4534, 4534, 9, 5, '2021-02-07 11:51:00', '2021-02-07 11:51:00', 3462),
(3, 4534, 4534, 10, 9, '2021-02-07 11:51:00', '2021-02-07 11:51:00', 8462),
(3, 4534, 4534, 9, 10, '2021-02-07 11:51:00', '2021-02-07 11:51:00', 1462),
(3, 4534, 4534, 7, 9, '2021-02-07 11:51:00', '2021-02-07 11:51:00', 6462),
(3, 4534, 4534, 7, 7, '2021-02-07 11:51:00', '2021-02-07 11:51:00', 4462),
(3, 4534, 4534, 10, 7, '2021-02-07 11:51:00', '2021-02-07 11:51:00', 10462),
(3, 4534, 4534, 10, 10, '2021-02-07 11:51:00', '2021-02-07 11:51:00', 10462),
(3, 4534, 4534, 5, 10, '2021-02-07 11:51:00', '2021-02-07 11:51:00', 9462),
(4, 4535, 4529, 7, 5, '2021-02-07 17:41:00', '2021-02-06 05:15:00', 4511),
(4, 4535, 4535, 1, 7, '2021-02-07 17:41:00', '2021-02-07 17:41:00', 2511),
(4, 4535, 4535, 8, 1, '2021-02-07 17:41:00', '2021-02-07 17:41:00', 7511),
(4, 4535, 4535, 10, 8, '2021-02-07 17:41:00', '2021-02-07 17:41:00', 511),
(4, 4535, 4535, 1, 10, '2021-02-07 17:41:00', '2021-02-07 17:41:00', 5511),
(4, 4535, 4535, 1, 1, '2021-02-07 17:41:00', '2021-02-07 17:41:00', 3511),
(4, 4535, 4535, 8, 1, '2021-02-07 17:41:00', '2021-02-07 17:41:00', 8511),
(4, 4535, 4535, 3, 8, '2021-02-07 17:41:00', '2021-02-07 17:41:00', 1511),
(4, 4535, 4535, 9, 3, '2021-02-07 17:41:00', '2021-02-07 17:41:00', 6511),
(4, 4535, 4535, 5, 9, '2021-02-07 17:41:00', '2021-02-07 17:41:00', 9511),
(4, 4535, 4535, 8, 5, '2021-02-07 17:41:00', '2021-02-07 17:41:00', 10511),
(4, 4535, 4535, 8, 8, '2021-02-07 17:41:00', '2021-02-07 17:41:00', 10511),
(1, 4536, 4534, 9, 8, '2021-02-07 19:00:00', '2021-02-07 09:07:00', 2496),
(1, 4536, 4536, 5, 9, '2021-02-07 19:00:00', '2021-02-07 19:00:00', 7496),
(1, 4536, 4536, 10, 5, '2021-02-07 19:00:00', '2021-02-07 19:00:00', 496),
(1, 4536, 4536, 7, 10, '2021-02-07 19:00:00', '2021-02-07 19:00:00', 5496),
(1, 4536, 4536, 5, 7, '2021-02-07 19:00:00', '2021-02-07 19:00:00', 3496),
(1, 4536, 4536, 10, 5, '2021-02-07 19:00:00', '2021-02-07 19:00:00', 8496),
(1, 4536, 4536, 9, 10, '2021-02-07 19:00:00', '2021-02-07 19:00:00', 1496),
(1, 4536, 4536, 10, 9, '2021-02-07 19:00:00', '2021-02-07 19:00:00', 6496),
(1, 4536, 4536, 5, 10, '2021-02-07 19:00:00', '2021-02-07 19:00:00', 4496),
(1, 4536, 4536, 10, 5, '2021-02-07 19:00:00', '2021-02-07 19:00:00', 9496),
(1, 4536, 4536, 1, 10, '2021-02-07 19:00:00', '2021-02-07 19:00:00', 10496),
(1, 4536, 4536, 1, 1, '2021-02-07 19:00:00', '2021-02-07 19:00:00', 10496),
(1, 4537, 4536, 10, 1, '2021-02-08 05:35:00', '2021-02-07 19:00:00', 5399),
(2, 4537, 4531, 1, 8, '2021-02-08 05:47:00', '2021-02-06 17:19:00', 1599),
(2, 4537, 4537, 7, 1, '2021-02-08 05:47:00', '2021-02-08 05:47:00', 6599),
(1, 4537, 4537, 1, 10, '2021-02-08 05:35:00', '2021-02-08 05:35:00', 3399),
(1, 4537, 4537, 7, 1, '2021-02-08 05:35:00', '2021-02-08 05:35:00', 8399),
(2, 4537, 4537, 9, 7, '2021-02-08 05:47:00', '2021-02-08 05:47:00', 4599),
(1, 4537, 4537, 1, 7, '2021-02-08 05:35:00', '2021-02-08 05:35:00', 1399),
(1, 4537, 4537, 7, 1, '2021-02-08 05:35:00', '2021-02-08 05:35:00', 6399),
(2, 4537, 4537, 1, 9, '2021-02-08 05:47:00', '2021-02-08 05:47:00', 2599),
(2, 4537, 4537, 3, 1, '2021-02-08 05:47:00', '2021-02-08 05:47:00', 7599),
(1, 4537, 4537, 8, 7, '2021-02-08 05:35:00', '2021-02-08 05:35:00', 4399),
(2, 4537, 4537, 5, 3, '2021-02-08 05:47:00', '2021-02-08 05:47:00', 599),
(2, 4537, 4537, 9, 5, '2021-02-08 05:47:00', '2021-02-08 05:47:00', 5599),
(1, 4537, 4537, 7, 8, '2021-02-08 05:35:00', '2021-02-08 05:35:00', 2399),
(1, 4537, 4537, 4, 7, '2021-02-08 05:35:00', '2021-02-08 05:35:00', 7399),
(2, 4537, 4537, 7, 9, '2021-02-08 05:47:00', '2021-02-08 05:47:00', 3599),
(1, 4537, 4537, 2, 4, '2021-02-08 05:35:00', '2021-02-08 05:35:00', 399),
(2, 4537, 4537, 2, 7, '2021-02-08 05:47:00', '2021-02-08 05:47:00', 8599),
(1, 4537, 4537, 2, 2, '2021-02-08 05:35:00', '2021-02-08 05:35:00', 10399),
(2, 4537, 4537, 6, 2, '2021-02-08 05:47:00', '2021-02-08 05:47:00', 10599),
(2, 4537, 4537, 5, 6, '2021-02-08 05:47:00', '2021-02-08 05:47:00', 9599),
(1, 4537, 4537, 2, 2, '2021-02-08 05:35:00', '2021-02-08 05:35:00', 10399),
(1, 4537, 4537, 2, 2, '2021-02-08 05:35:00', '2021-02-08 05:35:00', 9399),
(2, 4537, 4537, 6, 5, '2021-02-08 05:47:00', '2021-02-08 05:47:00', 10599),
(1, 4538, 4537, 7, 2, '2021-02-08 09:46:00', '2021-02-08 05:35:00', 2793),
(1, 4538, 4538, 7, 7, '2021-02-08 09:46:00', '2021-02-08 09:46:00', 7793),
(1, 4538, 4538, 8, 7, '2021-02-08 09:46:00', '2021-02-08 09:46:00', 793),
(1, 4538, 4538, 2, 8, '2021-02-08 09:46:00', '2021-02-08 09:46:00', 5793),
(1, 4538, 4538, 4, 2, '2021-02-08 09:46:00', '2021-02-08 09:46:00', 3793),
(1, 4538, 4538, 3, 4, '2021-02-08 09:46:00', '2021-02-08 09:46:00', 8793),
(1, 4538, 4538, 5, 3, '2021-02-08 09:46:00', '2021-02-08 09:46:00', 1793),
(1, 4538, 4538, 2, 5, '2021-02-08 09:46:00', '2021-02-08 09:46:00', 6793),
(1, 4538, 4538, 1, 2, '2021-02-08 09:46:00', '2021-02-08 09:46:00', 4793),
(1, 4538, 4538, 2, 1, '2021-02-08 09:46:00', '2021-02-08 09:46:00', 9793),
(1, 4538, 4538, 2, 2, '2021-02-08 09:46:00', '2021-02-08 09:46:00', 10793),
(1, 4538, 4538, 2, 2, '2021-02-08 09:46:00', '2021-02-08 09:46:00', 10793),
(2, 4540, 4537, 3, 6, '2021-02-08 20:54:00', '2021-02-08 05:47:00', 10821),
(2, 4540, 4540, 8, 3, '2021-02-08 20:54:00', '2021-02-08 20:54:00', 9821),
(2, 4540, 4540, 3, 8, '2021-02-08 20:54:00', '2021-02-08 20:54:00', 10821),
(2, 4540, 4540, 8, 3, '2021-02-08 20:54:00', '2021-02-08 20:54:00', 4821),
(2, 4540, 4540, 1, 8, '2021-02-08 20:54:00', '2021-02-08 20:54:00', 2821),
(2, 4540, 4540, 1, 1, '2021-02-08 20:54:00', '2021-02-08 20:54:00', 7821),
(2, 4540, 4540, 4, 1, '2021-02-08 20:54:00', '2021-02-08 20:54:00', 821),
(2, 4540, 4540, 4, 4, '2021-02-08 20:54:00', '2021-02-08 20:54:00', 5821),
(2, 4540, 4540, 6, 4, '2021-02-08 20:54:00', '2021-02-08 20:54:00', 3821),
(2, 4540, 4540, 3, 6, '2021-02-08 20:54:00', '2021-02-08 20:54:00', 8821),
(2, 4540, 4540, 6, 3, '2021-02-08 20:54:00', '2021-02-08 20:54:00', 1821),
(2, 4540, 4540, 4, 6, '2021-02-08 20:54:00', '2021-02-08 20:54:00', 6821),
(4, 4541, 4535, 9, 8, '2021-02-09 04:02:00', '2021-02-07 17:41:00', 5387),
(4, 4541, 4541, 6, 9, '2021-02-09 04:02:00', '2021-02-09 04:02:00', 3387),
(4, 4541, 4541, 1, 6, '2021-02-09 04:02:00', '2021-02-09 04:02:00', 8387),
(4, 4541, 4541, 3, 1, '2021-02-09 04:02:00', '2021-02-09 04:02:00', 1387),
(4, 4541, 4541, 8, 3, '2021-02-09 04:02:00', '2021-02-09 04:02:00', 6387),
(4, 4541, 4541, 2, 8, '2021-02-09 04:02:00', '2021-02-09 04:02:00', 4387),
(4, 4541, 4541, 1, 2, '2021-02-09 04:02:00', '2021-02-09 04:02:00', 2387),
(4, 4541, 4541, 6, 1, '2021-02-09 04:02:00', '2021-02-09 04:02:00', 7387),
(4, 4541, 4541, 10, 6, '2021-02-09 04:02:00', '2021-02-09 04:02:00', 387),
(4, 4541, 4541, 5, 10, '2021-02-09 04:02:00', '2021-02-09 04:02:00', 10387),
(4, 4541, 4541, 5, 5, '2021-02-09 04:02:00', '2021-02-09 04:02:00', 10387),
(4, 4541, 4541, 4, 5, '2021-02-09 04:02:00', '2021-02-09 04:02:00', 9387),
(1, 4542, 4538, 5, 2, '2021-02-09 10:40:00', '2021-02-08 09:46:00', 1310),
(3, 4542, 4534, 5, 5, '2021-02-09 10:26:00', '2021-02-07 11:51:00', 4846),
(1, 4542, 4542, 2, 5, '2021-02-09 10:40:00', '2021-02-09 10:40:00', 6310),
(3, 4542, 4542, 5, 5, '2021-02-09 10:26:00', '2021-02-09 10:26:00', 2846),
(1, 4542, 4542, 3, 2, '2021-02-09 10:40:00', '2021-02-09 10:40:00', 4310),
(3, 4542, 4542, 8, 5, '2021-02-09 10:26:00', '2021-02-09 10:26:00', 7846),
(1, 4542, 4542, 6, 3, '2021-02-09 10:40:00', '2021-02-09 10:40:00', 9310),
(3, 4542, 4542, 9, 8, '2021-02-09 10:26:00', '2021-02-09 10:26:00', 846),
(1, 4542, 4542, 6, 6, '2021-02-09 10:40:00', '2021-02-09 10:40:00', 2310),
(3, 4542, 4542, 6, 9, '2021-02-09 10:26:00', '2021-02-09 10:26:00', 5846),
(1, 4542, 4542, 1, 6, '2021-02-09 10:40:00', '2021-02-09 10:40:00', 7310),
(1, 4542, 4542, 6, 1, '2021-02-09 10:40:00', '2021-02-09 10:40:00', 310),
(3, 4542, 4542, 2, 6, '2021-02-09 10:26:00', '2021-02-09 10:26:00', 3846),
(1, 4542, 4542, 1, 6, '2021-02-09 10:40:00', '2021-02-09 10:40:00', 5310),
(3, 4542, 4542, 8, 2, '2021-02-09 10:26:00', '2021-02-09 10:26:00', 8846),
(3, 4542, 4542, 7, 8, '2021-02-09 10:26:00', '2021-02-09 10:26:00', 1846),
(1, 4542, 4542, 8, 1, '2021-02-09 10:40:00', '2021-02-09 10:40:00', 3310),
(3, 4542, 4542, 10, 7, '2021-02-09 10:26:00', '2021-02-09 10:26:00', 6846),
(1, 4542, 4542, 8, 8, '2021-02-09 10:40:00', '2021-02-09 10:40:00', 8310),
(3, 4542, 4542, 8, 10, '2021-02-09 10:26:00', '2021-02-09 10:26:00', 10846),
(3, 4542, 4542, 2, 8, '2021-02-09 10:26:00', '2021-02-09 10:26:00', 9846),
(1, 4542, 4542, 8, 8, '2021-02-09 10:40:00', '2021-02-09 10:40:00', 10310),
(3, 4542, 4542, 8, 2, '2021-02-09 10:26:00', '2021-02-09 10:26:00', 10846),
(1, 4542, 4542, 8, 8, '2021-02-09 10:40:00', '2021-02-09 10:40:00', 10310),
(5, 4543, 4531, 4, 1, '2021-02-09 17:37:00', '2021-02-06 15:57:00', 10469),
(5, 4543, 4543, 4, 4, '2021-02-09 17:37:00', '2021-02-09 17:37:00', 10469),
(5, 4543, 4543, 5, 4, '2021-02-09 17:37:00', '2021-02-09 17:37:00', 9469),
(4, 4543, 4541, 3, 4, '2021-02-09 15:53:00', '2021-02-09 04:02:00', 3943),
(4, 4543, 4543, 3, 3, '2021-02-09 15:53:00', '2021-02-09 15:53:00', 8943),
(4, 4543, 4543, 9, 3, '2021-02-09 15:53:00', '2021-02-09 15:53:00', 1943),
(4, 4543, 4543, 4, 9, '2021-02-09 15:53:00', '2021-02-09 15:53:00', 6943),
(4, 4543, 4543, 5, 4, '2021-02-09 15:53:00', '2021-02-09 15:53:00', 4943),
(4, 4543, 4543, 7, 5, '2021-02-09 15:53:00', '2021-02-09 15:53:00', 2943),
(4, 4543, 4543, 2, 7, '2021-02-09 15:53:00', '2021-02-09 15:53:00', 7943),
(4, 4543, 4543, 10, 2, '2021-02-09 15:53:00', '2021-02-09 15:53:00', 943),
(4, 4543, 4543, 2, 10, '2021-02-09 15:53:00', '2021-02-09 15:53:00', 5943),
(4, 4543, 4543, 4, 2, '2021-02-09 15:53:00', '2021-02-09 15:53:00', 10943),
(4, 4543, 4543, 4, 4, '2021-02-09 15:53:00', '2021-02-09 15:53:00', 10943),
(4, 4543, 4543, 4, 4, '2021-02-09 15:53:00', '2021-02-09 15:53:00', 9943),
(5, 4543, 4543, 5, 5, '2021-02-09 17:37:00', '2021-02-09 17:37:00', 2469),
(5, 4543, 4543, 5, 5, '2021-02-09 17:37:00', '2021-02-09 17:37:00', 7469),
(5, 4543, 4543, 7, 5, '2021-02-09 17:37:00', '2021-02-09 17:37:00', 469),
(5, 4543, 4543, 4, 7, '2021-02-09 17:37:00', '2021-02-09 17:37:00', 5469),
(5, 4543, 4543, 1, 4, '2021-02-09 17:37:00', '2021-02-09 17:37:00', 3469),
(5, 4543, 4543, 4, 1, '2021-02-09 17:37:00', '2021-02-09 17:37:00', 8469),
(5, 4543, 4543, 6, 4, '2021-02-09 17:37:00', '2021-02-09 17:37:00', 1469),
(5, 4543, 4543, 5, 6, '2021-02-09 17:37:00', '2021-02-09 17:37:00', 6469),
(5, 4543, 4543, 6, 5, '2021-02-09 17:37:00', '2021-02-09 17:37:00', 4469),
(5, 4544, 4543, 6, 6, '2021-02-09 19:49:00', '2021-02-09 17:37:00', 722),
(5, 4544, 4544, 9, 6, '2021-02-09 19:49:00', '2021-02-09 19:49:00', 5722),
(5, 4544, 4544, 3, 9, '2021-02-09 19:49:00', '2021-02-09 19:49:00', 3722),
(5, 4544, 4544, 1, 3, '2021-02-09 19:49:00', '2021-02-09 19:49:00', 8722),
(5, 4544, 4544, 4, 1, '2021-02-09 19:49:00', '2021-02-09 19:49:00', 1722),
(5, 4544, 4544, 9, 4, '2021-02-09 19:49:00', '2021-02-09 19:49:00', 6722),
(5, 4544, 4544, 1, 9, '2021-02-09 19:49:00', '2021-02-09 19:49:00', 4722),
(5, 4544, 4544, 10, 1, '2021-02-09 19:49:00', '2021-02-09 19:49:00', 2722),
(5, 4544, 4544, 3, 10, '2021-02-09 19:49:00', '2021-02-09 19:49:00', 7722),
(5, 4544, 4544, 10, 3, '2021-02-09 19:49:00', '2021-02-09 19:49:00', 10722),
(5, 4544, 4544, 10, 10, '2021-02-09 19:49:00', '2021-02-09 19:49:00', 10722),
(5, 4544, 4544, 4, 10, '2021-02-09 19:49:00', '2021-02-09 19:49:00', 9722),
(1, 4549, 4542, 10, 8, '2021-02-11 04:21:00', '2021-02-09 10:40:00', 10037),
(1, 4549, 4549, 10, 10, '2021-02-11 04:21:00', '2021-02-11 04:21:00', 10037),
(1, 4549, 4549, 10, 10, '2021-02-11 04:21:00', '2021-02-11 04:21:00', 8037),
(1, 4549, 4549, 9, 10, '2021-02-11 04:21:00', '2021-02-11 04:21:00', 1037),
(1, 4549, 4549, 5, 9, '2021-02-11 04:21:00', '2021-02-11 04:21:00', 6037),
(1, 4549, 4549, 7, 5, '2021-02-11 04:21:00', '2021-02-11 04:21:00', 4037),
(1, 4549, 4549, 3, 7, '2021-02-11 04:21:00', '2021-02-11 04:21:00', 9037),
(1, 4549, 4549, 2, 3, '2021-02-11 04:21:00', '2021-02-11 04:21:00', 2037),
(1, 4549, 4549, 8, 2, '2021-02-11 04:21:00', '2021-02-11 04:21:00', 7037),
(1, 4549, 4549, 8, 8, '2021-02-11 04:21:00', '2021-02-11 04:21:00', 37),
(1, 4549, 4549, 4, 8, '2021-02-11 04:21:00', '2021-02-11 04:21:00', 5037),
(1, 4549, 4549, 2, 4, '2021-02-11 04:21:00', '2021-02-11 04:21:00', 3037),
(2, 4550, 4540, 5, 4, '2021-02-11 06:03:00', '2021-02-08 20:54:00', 1012),
(2, 4550, 4550, 6, 5, '2021-02-11 06:03:00', '2021-02-11 06:03:00', 6012),
(2, 4550, 4550, 4, 6, '2021-02-11 06:03:00', '2021-02-11 06:03:00', 4012),
(2, 4550, 4550, 4, 4, '2021-02-11 06:03:00', '2021-02-11 06:03:00', 9012),
(2, 4550, 4550, 9, 4, '2021-02-11 06:03:00', '2021-02-11 06:03:00', 2012),
(2, 4550, 4550, 6, 9, '2021-02-11 06:03:00', '2021-02-11 06:03:00', 7012),
(2, 4550, 4550, 8, 6, '2021-02-11 06:03:00', '2021-02-11 06:03:00', 12);
INSERT INTO `objectdiff` (`ObjectKey`, `Time_current`, `Time_previous`, `Location_current`, `Location_previous`, `DetectDate_current`, `DetectDate_previous`, `Objectfact_ID`) VALUES
(2, 4550, 4550, 10, 8, '2021-02-11 06:03:00', '2021-02-11 06:03:00', 5012),
(2, 4550, 4550, 6, 10, '2021-02-11 06:03:00', '2021-02-11 06:03:00', 3012),
(2, 4550, 4550, 5, 6, '2021-02-11 06:03:00', '2021-02-11 06:03:00', 8012),
(2, 4550, 4550, 2, 5, '2021-02-11 06:03:00', '2021-02-11 06:03:00', 10012),
(2, 4550, 4550, 2, 2, '2021-02-11 06:03:00', '2021-02-11 06:03:00', 10012),
(4, 4550, 4543, 7, 4, '2021-02-11 07:12:00', '2021-02-09 15:53:00', 8022),
(4, 4550, 4550, 2, 7, '2021-02-11 07:12:00', '2021-02-11 07:12:00', 1022),
(4, 4550, 4550, 5, 2, '2021-02-11 07:12:00', '2021-02-11 07:12:00', 6022),
(4, 4550, 4550, 2, 5, '2021-02-11 07:12:00', '2021-02-11 07:12:00', 4022),
(4, 4550, 4550, 9, 2, '2021-02-11 07:12:00', '2021-02-11 07:12:00', 9022),
(4, 4550, 4550, 3, 9, '2021-02-11 07:12:00', '2021-02-11 07:12:00', 2022),
(4, 4550, 4550, 5, 3, '2021-02-11 07:12:00', '2021-02-11 07:12:00', 7022),
(4, 4550, 4550, 9, 5, '2021-02-11 07:12:00', '2021-02-11 07:12:00', 22),
(4, 4550, 4550, 6, 9, '2021-02-11 07:12:00', '2021-02-11 07:12:00', 5022),
(4, 4550, 4550, 9, 6, '2021-02-11 07:12:00', '2021-02-11 07:12:00', 3022),
(4, 4550, 4550, 10, 9, '2021-02-11 07:12:00', '2021-02-11 07:12:00', 10022),
(4, 4550, 4550, 10, 10, '2021-02-11 07:12:00', '2021-02-11 07:12:00', 10022),
(5, 4552, 4544, 2, 4, '2021-02-11 20:25:00', '2021-02-09 19:49:00', 7147),
(5, 4552, 4552, 9, 2, '2021-02-11 20:25:00', '2021-02-11 20:25:00', 147),
(5, 4552, 4552, 5, 9, '2021-02-11 20:25:00', '2021-02-11 20:25:00', 5147),
(5, 4552, 4552, 4, 5, '2021-02-11 20:25:00', '2021-02-11 20:25:00', 3147),
(5, 4552, 4552, 8, 4, '2021-02-11 20:25:00', '2021-02-11 20:25:00', 8147),
(5, 4552, 4552, 3, 8, '2021-02-11 20:25:00', '2021-02-11 20:25:00', 1147),
(5, 4552, 4552, 1, 3, '2021-02-11 20:25:00', '2021-02-11 20:25:00', 6147),
(5, 4552, 4552, 10, 1, '2021-02-11 20:25:00', '2021-02-11 20:25:00', 4147),
(5, 4552, 4552, 5, 10, '2021-02-11 20:25:00', '2021-02-11 20:25:00', 9147),
(5, 4552, 4552, 1, 5, '2021-02-11 20:25:00', '2021-02-11 20:25:00', 2147),
(5, 4552, 4552, 10, 1, '2021-02-11 20:25:00', '2021-02-11 20:25:00', 10147),
(5, 4552, 4552, 10, 10, '2021-02-11 20:25:00', '2021-02-11 20:25:00', 10147),
(1, 4552, 4549, 10, 2, '2021-02-11 18:24:00', '2021-02-11 04:21:00', 8321),
(1, 4552, 4552, 10, 10, '2021-02-11 18:24:00', '2021-02-11 18:24:00', 1321),
(1, 4552, 4552, 1, 10, '2021-02-11 18:24:00', '2021-02-11 18:24:00', 6321),
(1, 4552, 4552, 1, 1, '2021-02-11 18:24:00', '2021-02-11 18:24:00', 4321),
(1, 4552, 4552, 7, 1, '2021-02-11 18:24:00', '2021-02-11 18:24:00', 9321),
(1, 4552, 4552, 1, 7, '2021-02-11 18:24:00', '2021-02-11 18:24:00', 2321),
(1, 4552, 4552, 9, 1, '2021-02-11 18:24:00', '2021-02-11 18:24:00', 7321),
(1, 4552, 4552, 1, 9, '2021-02-11 18:24:00', '2021-02-11 18:24:00', 321),
(1, 4552, 4552, 5, 1, '2021-02-11 18:24:00', '2021-02-11 18:24:00', 5321),
(1, 4552, 4552, 3, 5, '2021-02-11 18:24:00', '2021-02-11 18:24:00', 3321),
(1, 4552, 4552, 9, 3, '2021-02-11 18:24:00', '2021-02-11 18:24:00', 10321),
(1, 4552, 4552, 9, 9, '2021-02-11 18:24:00', '2021-02-11 18:24:00', 10321),
(3, 4554, 4554, 2, 1, '2021-02-12 11:29:00', '2021-02-12 08:07:00', 7729),
(3, 4554, 4554, 4, 2, '2021-02-12 11:29:00', '2021-02-12 11:29:00', 729),
(3, 4554, 4554, 7, 4, '2021-02-12 11:29:00', '2021-02-12 11:29:00', 5729),
(3, 4554, 4554, 2, 7, '2021-02-12 11:29:00', '2021-02-12 11:29:00', 3729),
(3, 4554, 4554, 6, 2, '2021-02-12 11:29:00', '2021-02-12 11:29:00', 8729),
(3, 4554, 4554, 7, 6, '2021-02-12 11:29:00', '2021-02-12 11:29:00', 1729),
(3, 4554, 4554, 1, 7, '2021-02-12 11:29:00', '2021-02-12 11:29:00', 6729),
(3, 4554, 4554, 9, 1, '2021-02-12 11:29:00', '2021-02-12 11:29:00', 4729),
(3, 4554, 4554, 9, 9, '2021-02-12 11:29:00', '2021-02-12 11:29:00', 2729),
(3, 4554, 4554, 8, 9, '2021-02-12 11:29:00', '2021-02-12 11:29:00', 10729),
(3, 4554, 4554, 8, 8, '2021-02-12 11:29:00', '2021-02-12 11:29:00', 10729),
(3, 4554, 4554, 10, 8, '2021-02-12 11:29:00', '2021-02-12 11:29:00', 9729),
(3, 4554, 4542, 2, 8, '2021-02-12 08:07:00', '2021-02-09 10:26:00', 135),
(3, 4554, 4554, 1, 2, '2021-02-12 08:07:00', '2021-02-12 08:07:00', 5135),
(3, 4554, 4554, 3, 1, '2021-02-12 08:07:00', '2021-02-12 08:07:00', 3135),
(3, 4554, 4554, 1, 3, '2021-02-12 08:07:00', '2021-02-12 08:07:00', 8135),
(3, 4554, 4554, 1, 1, '2021-02-12 08:07:00', '2021-02-12 08:07:00', 1135),
(3, 4554, 4554, 10, 1, '2021-02-12 08:07:00', '2021-02-12 08:07:00', 6135),
(3, 4554, 4554, 10, 10, '2021-02-12 08:07:00', '2021-02-12 08:07:00', 4135),
(3, 4554, 4554, 5, 10, '2021-02-12 08:07:00', '2021-02-12 08:07:00', 9135),
(3, 4554, 4554, 1, 5, '2021-02-12 08:07:00', '2021-02-12 08:07:00', 2135),
(3, 4554, 4554, 1, 1, '2021-02-12 08:07:00', '2021-02-12 08:07:00', 7135),
(3, 4554, 4554, 1, 1, '2021-02-12 08:07:00', '2021-02-12 08:07:00', 10135),
(3, 4554, 4554, 1, 1, '2021-02-12 08:07:00', '2021-02-12 08:07:00', 10135),
(2, 4554, 4550, 10, 2, '2021-02-12 09:40:00', '2021-02-11 06:03:00', 4238),
(2, 4554, 4554, 4, 10, '2021-02-12 09:40:00', '2021-02-12 09:40:00', 9238),
(2, 4554, 4554, 3, 4, '2021-02-12 09:40:00', '2021-02-12 09:40:00', 2238),
(2, 4554, 4554, 9, 3, '2021-02-12 09:40:00', '2021-02-12 09:40:00', 7238),
(2, 4554, 4554, 2, 9, '2021-02-12 09:40:00', '2021-02-12 09:40:00', 238),
(2, 4554, 4554, 7, 2, '2021-02-12 09:40:00', '2021-02-12 09:40:00', 5238),
(2, 4554, 4554, 1, 7, '2021-02-12 09:40:00', '2021-02-12 09:40:00', 3238),
(2, 4554, 4554, 3, 1, '2021-02-12 09:40:00', '2021-02-12 09:40:00', 8238),
(2, 4554, 4554, 4, 3, '2021-02-12 09:40:00', '2021-02-12 09:40:00', 1238),
(2, 4554, 4554, 2, 4, '2021-02-12 09:40:00', '2021-02-12 09:40:00', 6238),
(2, 4554, 4554, 1, 2, '2021-02-12 09:40:00', '2021-02-12 09:40:00', 10238),
(2, 4554, 4554, 1, 1, '2021-02-12 09:40:00', '2021-02-12 09:40:00', 10238),
(3, 4557, 4554, 1, 10, '2021-02-13 05:55:00', '2021-02-12 11:29:00', 1300),
(3, 4557, 4557, 10, 1, '2021-02-13 05:55:00', '2021-02-13 05:55:00', 6300),
(3, 4557, 4557, 5, 10, '2021-02-13 05:55:00', '2021-02-13 05:55:00', 4300),
(3, 4557, 4557, 3, 5, '2021-02-13 05:55:00', '2021-02-13 05:55:00', 9300),
(3, 4557, 4557, 7, 3, '2021-02-13 05:55:00', '2021-02-13 05:55:00', 2300),
(3, 4557, 4557, 3, 7, '2021-02-13 05:55:00', '2021-02-13 05:55:00', 7300),
(3, 4557, 4557, 7, 3, '2021-02-13 05:55:00', '2021-02-13 05:55:00', 300),
(3, 4557, 4557, 8, 7, '2021-02-13 05:55:00', '2021-02-13 05:55:00', 5300),
(3, 4557, 4557, 2, 8, '2021-02-13 05:55:00', '2021-02-13 05:55:00', 3300),
(3, 4557, 4557, 7, 2, '2021-02-13 05:55:00', '2021-02-13 05:55:00', 8300),
(3, 4557, 4557, 5, 7, '2021-02-13 05:55:00', '2021-02-13 05:55:00', 10300),
(3, 4557, 4557, 5, 5, '2021-02-13 05:55:00', '2021-02-13 05:55:00', 10300),
(2, 4558, 4554, 4, 1, '2021-02-13 10:36:00', '2021-02-12 09:40:00', 3055),
(2, 4558, 4558, 4, 4, '2021-02-13 10:36:00', '2021-02-13 10:36:00', 8055),
(2, 4558, 4558, 4, 4, '2021-02-13 10:36:00', '2021-02-13 10:36:00', 1055),
(2, 4558, 4558, 2, 4, '2021-02-13 10:36:00', '2021-02-13 10:36:00', 6055),
(2, 4558, 4558, 1, 2, '2021-02-13 10:36:00', '2021-02-13 10:36:00', 4055),
(2, 4558, 4558, 9, 1, '2021-02-13 10:36:00', '2021-02-13 10:36:00', 9055),
(2, 4558, 4558, 1, 9, '2021-02-13 10:36:00', '2021-02-13 10:36:00', 2055),
(2, 4558, 4558, 4, 1, '2021-02-13 10:36:00', '2021-02-13 10:36:00', 7055),
(2, 4558, 4558, 1, 4, '2021-02-13 10:36:00', '2021-02-13 10:36:00', 55),
(2, 4558, 4558, 1, 1, '2021-02-13 10:36:00', '2021-02-13 10:36:00', 5055),
(2, 4558, 4558, 3, 1, '2021-02-13 10:36:00', '2021-02-13 10:36:00', 10055),
(2, 4558, 4558, 3, 3, '2021-02-13 10:36:00', '2021-02-13 10:36:00', 10055),
(5, 4559, 4552, 1, 10, '2021-02-13 15:43:00', '2021-02-11 20:25:00', 2770),
(5, 4559, 4559, 6, 1, '2021-02-13 15:43:00', '2021-02-13 15:43:00', 7770),
(5, 4559, 4559, 10, 6, '2021-02-13 15:43:00', '2021-02-13 15:43:00', 770),
(5, 4559, 4559, 10, 10, '2021-02-13 15:43:00', '2021-02-13 15:43:00', 5770),
(5, 4559, 4559, 3, 10, '2021-02-13 15:43:00', '2021-02-13 15:43:00', 3770),
(5, 4559, 4559, 3, 3, '2021-02-13 15:43:00', '2021-02-13 15:43:00', 8770),
(5, 4559, 4559, 10, 3, '2021-02-13 15:43:00', '2021-02-13 15:43:00', 1770),
(5, 4559, 4559, 1, 10, '2021-02-13 15:43:00', '2021-02-13 15:43:00', 6770),
(5, 4559, 4559, 2, 1, '2021-02-13 15:43:00', '2021-02-13 15:43:00', 4770),
(5, 4559, 4559, 1, 2, '2021-02-13 15:43:00', '2021-02-13 15:43:00', 9770),
(5, 4559, 4559, 8, 1, '2021-02-13 15:43:00', '2021-02-13 15:43:00', 10770),
(5, 4559, 4559, 8, 8, '2021-02-13 15:43:00', '2021-02-13 15:43:00', 10770),
(5, 4562, 4559, 7, 8, '2021-02-14 07:38:00', '2021-02-13 15:43:00', 4220),
(5, 4562, 4562, 3, 7, '2021-02-14 07:38:00', '2021-02-14 07:38:00', 9220),
(5, 4562, 4562, 5, 3, '2021-02-14 07:38:00', '2021-02-14 07:38:00', 2220),
(5, 4562, 4562, 3, 5, '2021-02-14 07:38:00', '2021-02-14 07:38:00', 7220),
(5, 4562, 4562, 7, 3, '2021-02-14 07:38:00', '2021-02-14 07:38:00', 220),
(5, 4562, 4562, 7, 7, '2021-02-14 07:38:00', '2021-02-14 07:38:00', 5220),
(5, 4562, 4562, 2, 7, '2021-02-14 07:38:00', '2021-02-14 07:38:00', 3220),
(5, 4562, 4562, 6, 2, '2021-02-14 07:38:00', '2021-02-14 07:38:00', 8220),
(5, 4562, 4562, 10, 6, '2021-02-14 07:38:00', '2021-02-14 07:38:00', 1220),
(5, 4562, 4562, 7, 10, '2021-02-14 07:38:00', '2021-02-14 07:38:00', 6220),
(5, 4562, 4562, 10, 7, '2021-02-14 07:38:00', '2021-02-14 07:38:00', 10220),
(5, 4562, 4562, 10, 10, '2021-02-14 07:38:00', '2021-02-14 07:38:00', 10220),
(4, 4567, 4550, 5, 10, '2021-02-15 17:55:00', '2021-02-11 07:12:00', 10725),
(4, 4567, 4567, 5, 5, '2021-02-15 17:55:00', '2021-02-15 17:55:00', 10725),
(4, 4567, 4567, 1, 5, '2021-02-15 17:55:00', '2021-02-15 17:55:00', 9725),
(3, 4567, 4557, 6, 5, '2021-02-15 12:24:00', '2021-02-13 05:55:00', 2468),
(3, 4567, 4567, 4, 6, '2021-02-15 12:24:00', '2021-02-15 12:24:00', 7468),
(3, 4567, 4567, 1, 4, '2021-02-15 12:24:00', '2021-02-15 12:24:00', 468),
(3, 4567, 4567, 3, 1, '2021-02-15 12:24:00', '2021-02-15 12:24:00', 5468),
(3, 4567, 4567, 8, 3, '2021-02-15 12:24:00', '2021-02-15 12:24:00', 3468),
(3, 4567, 4567, 3, 8, '2021-02-15 12:24:00', '2021-02-15 12:24:00', 8468),
(3, 4567, 4567, 7, 3, '2021-02-15 12:24:00', '2021-02-15 12:24:00', 1468),
(3, 4567, 4567, 2, 7, '2021-02-15 12:24:00', '2021-02-15 12:24:00', 6468),
(3, 4567, 4567, 6, 2, '2021-02-15 12:24:00', '2021-02-15 12:24:00', 4468),
(3, 4567, 4567, 4, 6, '2021-02-15 12:24:00', '2021-02-15 12:24:00', 10468),
(3, 4567, 4567, 4, 4, '2021-02-15 12:24:00', '2021-02-15 12:24:00', 10468),
(3, 4567, 4567, 1, 4, '2021-02-15 12:24:00', '2021-02-15 12:24:00', 9468),
(4, 4567, 4567, 5, 1, '2021-02-15 17:55:00', '2021-02-15 17:55:00', 725),
(4, 4567, 4567, 10, 5, '2021-02-15 17:55:00', '2021-02-15 17:55:00', 5725),
(4, 4567, 4567, 9, 10, '2021-02-15 17:55:00', '2021-02-15 17:55:00', 3725),
(4, 4567, 4567, 4, 9, '2021-02-15 17:55:00', '2021-02-15 17:55:00', 8725),
(4, 4567, 4567, 3, 4, '2021-02-15 17:55:00', '2021-02-15 17:55:00', 1725),
(4, 4567, 4567, 10, 3, '2021-02-15 17:55:00', '2021-02-15 17:55:00', 6725),
(4, 4567, 4567, 5, 10, '2021-02-15 17:55:00', '2021-02-15 17:55:00', 4725),
(4, 4567, 4567, 5, 5, '2021-02-15 17:55:00', '2021-02-15 17:55:00', 2725),
(4, 4567, 4567, 6, 5, '2021-02-15 17:55:00', '2021-02-15 17:55:00', 7725),
(5, 4569, 4562, 5, 10, '2021-02-16 00:45:00', '2021-02-14 07:38:00', 2186),
(5, 4569, 4569, 7, 5, '2021-02-16 00:45:00', '2021-02-16 00:45:00', 7186),
(5, 4569, 4569, 2, 7, '2021-02-16 00:45:00', '2021-02-16 00:45:00', 186),
(5, 4569, 4569, 8, 2, '2021-02-16 00:45:00', '2021-02-16 00:45:00', 5186),
(5, 4569, 4569, 5, 8, '2021-02-16 00:45:00', '2021-02-16 00:45:00', 3186),
(5, 4569, 4569, 7, 5, '2021-02-16 00:45:00', '2021-02-16 00:45:00', 8186),
(5, 4569, 4569, 2, 7, '2021-02-16 00:45:00', '2021-02-16 00:45:00', 1186),
(5, 4569, 4569, 8, 2, '2021-02-16 00:45:00', '2021-02-16 00:45:00', 6186),
(5, 4569, 4569, 1, 8, '2021-02-16 00:45:00', '2021-02-16 00:45:00', 4186),
(5, 4569, 4569, 1, 1, '2021-02-16 00:45:00', '2021-02-16 00:45:00', 9186),
(5, 4569, 4569, 9, 1, '2021-02-16 00:45:00', '2021-02-16 00:45:00', 10186),
(5, 4569, 4569, 9, 9, '2021-02-16 00:45:00', '2021-02-16 00:45:00', 10186),
(5, 4569, 4569, 6, 9, '2021-02-16 03:33:00', '2021-02-16 00:45:00', 4239),
(5, 4569, 4569, 2, 6, '2021-02-16 03:33:00', '2021-02-16 03:33:00', 9239),
(5, 4569, 4569, 4, 2, '2021-02-16 03:33:00', '2021-02-16 03:33:00', 2239),
(5, 4569, 4569, 10, 4, '2021-02-16 03:33:00', '2021-02-16 03:33:00', 7239),
(5, 4569, 4569, 6, 10, '2021-02-16 03:33:00', '2021-02-16 03:33:00', 239),
(5, 4569, 4569, 10, 6, '2021-02-16 03:33:00', '2021-02-16 03:33:00', 5239),
(5, 4569, 4569, 3, 10, '2021-02-16 03:33:00', '2021-02-16 03:33:00', 3239),
(5, 4569, 4569, 4, 3, '2021-02-16 03:33:00', '2021-02-16 03:33:00', 8239),
(5, 4569, 4569, 1, 4, '2021-02-16 03:33:00', '2021-02-16 03:33:00', 1239),
(5, 4569, 4569, 3, 1, '2021-02-16 03:33:00', '2021-02-16 03:33:00', 6239),
(5, 4569, 4569, 9, 3, '2021-02-16 03:33:00', '2021-02-16 03:33:00', 10239),
(5, 4569, 4569, 9, 9, '2021-02-16 03:33:00', '2021-02-16 03:33:00', 10239),
(3, 4570, 4567, 8, 1, '2021-02-16 06:38:00', '2021-02-15 12:24:00', 7746),
(3, 4570, 4570, 7, 8, '2021-02-16 06:38:00', '2021-02-16 06:38:00', 746),
(3, 4570, 4570, 4, 7, '2021-02-16 06:38:00', '2021-02-16 06:38:00', 5746),
(3, 4570, 4570, 9, 4, '2021-02-16 06:38:00', '2021-02-16 06:38:00', 3746),
(3, 4570, 4570, 2, 9, '2021-02-16 06:38:00', '2021-02-16 06:38:00', 8746),
(3, 4570, 4570, 1, 2, '2021-02-16 06:38:00', '2021-02-16 06:38:00', 1746),
(3, 4570, 4570, 7, 1, '2021-02-16 06:38:00', '2021-02-16 06:38:00', 6746),
(3, 4570, 4570, 8, 7, '2021-02-16 06:38:00', '2021-02-16 06:38:00', 4746),
(3, 4570, 4570, 2, 8, '2021-02-16 06:38:00', '2021-02-16 06:38:00', 2746),
(3, 4570, 4570, 10, 2, '2021-02-16 06:38:00', '2021-02-16 06:38:00', 10746),
(3, 4570, 4570, 10, 10, '2021-02-16 06:38:00', '2021-02-16 06:38:00', 10746),
(3, 4570, 4570, 5, 10, '2021-02-16 06:38:00', '2021-02-16 06:38:00', 9746),
(4, 4571, 4567, 10, 6, '2021-02-16 17:43:00', '2021-02-15 17:55:00', 3345),
(4, 4571, 4571, 7, 10, '2021-02-16 17:43:00', '2021-02-16 17:43:00', 8345),
(4, 4571, 4571, 8, 7, '2021-02-16 17:43:00', '2021-02-16 17:43:00', 1345),
(4, 4571, 4571, 3, 8, '2021-02-16 17:43:00', '2021-02-16 17:43:00', 6345),
(4, 4571, 4571, 5, 3, '2021-02-16 17:43:00', '2021-02-16 17:43:00', 4345),
(4, 4571, 4571, 10, 5, '2021-02-16 17:43:00', '2021-02-16 17:43:00', 9345),
(4, 4571, 4571, 9, 10, '2021-02-16 17:43:00', '2021-02-16 17:43:00', 2345),
(4, 4571, 4571, 8, 9, '2021-02-16 17:43:00', '2021-02-16 17:43:00', 7345),
(4, 4571, 4571, 1, 8, '2021-02-16 17:43:00', '2021-02-16 17:43:00', 345),
(4, 4571, 4571, 8, 1, '2021-02-16 17:43:00', '2021-02-16 17:43:00', 5345),
(4, 4571, 4571, 8, 8, '2021-02-16 17:43:00', '2021-02-16 17:43:00', 10345),
(4, 4571, 4571, 8, 8, '2021-02-16 17:43:00', '2021-02-16 17:43:00', 10345),
(1, 4573, 4552, 2, 9, '2021-02-17 00:30:00', '2021-02-11 18:24:00', 3929),
(1, 4573, 4573, 10, 2, '2021-02-17 00:30:00', '2021-02-17 00:30:00', 8929),
(1, 4573, 4573, 5, 10, '2021-02-17 00:30:00', '2021-02-17 00:30:00', 1929),
(1, 4573, 4573, 9, 5, '2021-02-17 00:30:00', '2021-02-17 00:30:00', 6929),
(1, 4573, 4573, 10, 9, '2021-02-17 00:30:00', '2021-02-17 00:30:00', 4929),
(1, 4573, 4573, 3, 10, '2021-02-17 00:30:00', '2021-02-17 00:30:00', 2929),
(1, 4573, 4573, 9, 3, '2021-02-17 00:30:00', '2021-02-17 00:30:00', 7929),
(1, 4573, 4573, 4, 9, '2021-02-17 00:30:00', '2021-02-17 00:30:00', 929),
(1, 4573, 4573, 1, 4, '2021-02-17 00:30:00', '2021-02-17 00:30:00', 5929),
(1, 4573, 4573, 5, 1, '2021-02-17 00:30:00', '2021-02-17 00:30:00', 10929),
(1, 4573, 4573, 5, 5, '2021-02-17 00:30:00', '2021-02-17 00:30:00', 9929),
(1, 4573, 4573, 5, 5, '2021-02-17 00:30:00', '2021-02-17 00:30:00', 10929),
(1, 4575, 4573, 10, 5, '2021-02-17 12:18:00', '2021-02-17 00:30:00', 8619),
(1, 4575, 4575, 9, 10, '2021-02-17 12:18:00', '2021-02-17 12:18:00', 1619),
(1, 4575, 4575, 5, 9, '2021-02-17 12:18:00', '2021-02-17 12:18:00', 6619),
(1, 4575, 4575, 3, 5, '2021-02-17 12:18:00', '2021-02-17 12:18:00', 4619),
(1, 4575, 4575, 3, 3, '2021-02-17 12:18:00', '2021-02-17 12:18:00', 2619),
(1, 4575, 4575, 3, 3, '2021-02-17 12:18:00', '2021-02-17 12:18:00', 7619),
(1, 4575, 4575, 5, 3, '2021-02-17 12:18:00', '2021-02-17 12:18:00', 619),
(1, 4575, 4575, 4, 5, '2021-02-17 12:18:00', '2021-02-17 12:18:00', 5619),
(1, 4575, 4575, 5, 4, '2021-02-17 12:18:00', '2021-02-17 12:18:00', 3619),
(1, 4575, 4575, 10, 5, '2021-02-17 12:18:00', '2021-02-17 12:18:00', 10619),
(1, 4575, 4575, 4, 10, '2021-02-17 12:18:00', '2021-02-17 12:18:00', 9619),
(1, 4575, 4575, 10, 4, '2021-02-17 12:18:00', '2021-02-17 12:18:00', 10619),
(2, 4577, 4558, 9, 3, '2021-02-18 03:19:00', '2021-02-13 10:36:00', 9781),
(2, 4577, 4577, 3, 9, '2021-02-18 03:19:00', '2021-02-18 03:19:00', 10781),
(2, 4577, 4577, 3, 3, '2021-02-18 03:19:00', '2021-02-18 03:19:00', 10781),
(2, 4577, 4577, 1, 3, '2021-02-18 03:19:00', '2021-02-18 03:19:00', 2781),
(2, 4577, 4577, 8, 1, '2021-02-18 03:19:00', '2021-02-18 03:19:00', 7781),
(2, 4577, 4577, 2, 8, '2021-02-18 03:19:00', '2021-02-18 03:19:00', 781),
(2, 4577, 4577, 1, 2, '2021-02-18 03:19:00', '2021-02-18 03:19:00', 5781),
(2, 4577, 4577, 3, 1, '2021-02-18 03:19:00', '2021-02-18 03:19:00', 3781),
(2, 4577, 4577, 9, 3, '2021-02-18 03:19:00', '2021-02-18 03:19:00', 8781),
(2, 4577, 4577, 10, 9, '2021-02-18 03:19:00', '2021-02-18 03:19:00', 1781),
(2, 4577, 4577, 8, 10, '2021-02-18 03:19:00', '2021-02-18 03:19:00', 6781),
(2, 4577, 4577, 4, 8, '2021-02-18 03:19:00', '2021-02-18 03:19:00', 4781),
(3, 4579, 4570, 7, 5, '2021-02-18 13:29:00', '2021-02-16 06:38:00', 8318),
(3, 4579, 4579, 7, 7, '2021-02-18 13:29:00', '2021-02-18 13:29:00', 1318),
(3, 4579, 4579, 1, 7, '2021-02-18 13:29:00', '2021-02-18 13:29:00', 6318),
(3, 4579, 4579, 1, 1, '2021-02-18 13:29:00', '2021-02-18 13:29:00', 4318),
(3, 4579, 4579, 10, 1, '2021-02-18 13:29:00', '2021-02-18 13:29:00', 9318),
(3, 4579, 4579, 5, 10, '2021-02-18 13:29:00', '2021-02-18 13:29:00', 2318),
(3, 4579, 4579, 5, 5, '2021-02-18 13:29:00', '2021-02-18 13:29:00', 7318),
(3, 4579, 4579, 5, 5, '2021-02-18 13:29:00', '2021-02-18 13:29:00', 318),
(3, 4579, 4579, 9, 5, '2021-02-18 13:29:00', '2021-02-18 13:29:00', 5318),
(3, 4579, 4579, 2, 9, '2021-02-18 13:29:00', '2021-02-18 13:29:00', 3318),
(3, 4579, 4579, 3, 2, '2021-02-18 13:29:00', '2021-02-18 13:29:00', 10318),
(3, 4579, 4579, 3, 3, '2021-02-18 13:29:00', '2021-02-18 13:29:00', 10318),
(1, 4583, 4575, 8, 10, '2021-02-19 15:29:00', '2021-02-17 12:18:00', 4545),
(1, 4583, 4583, 9, 8, '2021-02-19 15:29:00', '2021-02-19 15:29:00', 2545),
(1, 4583, 4583, 9, 9, '2021-02-19 15:29:00', '2021-02-19 15:29:00', 7545),
(1, 4583, 4583, 6, 9, '2021-02-19 15:29:00', '2021-02-19 15:29:00', 545),
(1, 4583, 4583, 6, 6, '2021-02-19 15:29:00', '2021-02-19 15:29:00', 5545),
(1, 4583, 4583, 4, 6, '2021-02-19 15:29:00', '2021-02-19 15:29:00', 3545),
(1, 4583, 4583, 7, 4, '2021-02-19 15:29:00', '2021-02-19 15:29:00', 8545),
(1, 4583, 4583, 10, 7, '2021-02-19 15:29:00', '2021-02-19 15:29:00', 1545),
(1, 4583, 4583, 3, 10, '2021-02-19 15:29:00', '2021-02-19 15:29:00', 6545),
(1, 4583, 4583, 10, 3, '2021-02-19 15:29:00', '2021-02-19 15:29:00', 10545),
(1, 4583, 4583, 9, 10, '2021-02-19 15:29:00', '2021-02-19 15:29:00', 9545),
(1, 4583, 4583, 10, 9, '2021-02-19 15:29:00', '2021-02-19 15:29:00', 10545),
(4, 4584, 4571, 5, 8, '2021-02-19 23:50:00', '2021-02-16 17:43:00', 2474),
(4, 4584, 4584, 5, 5, '2021-02-19 23:50:00', '2021-02-19 23:50:00', 7474),
(4, 4584, 4584, 5, 5, '2021-02-19 23:50:00', '2021-02-19 23:50:00', 474),
(4, 4584, 4584, 1, 5, '2021-02-19 23:50:00', '2021-02-19 23:50:00', 5474),
(4, 4584, 4584, 9, 1, '2021-02-19 23:50:00', '2021-02-19 23:50:00', 3474),
(4, 4584, 4584, 4, 9, '2021-02-19 23:50:00', '2021-02-19 23:50:00', 8474),
(4, 4584, 4584, 8, 4, '2021-02-19 23:50:00', '2021-02-19 23:50:00', 1474),
(4, 4584, 4584, 8, 8, '2021-02-19 23:50:00', '2021-02-19 23:50:00', 6474),
(4, 4584, 4584, 2, 8, '2021-02-19 23:50:00', '2021-02-19 23:50:00', 4474),
(4, 4584, 4584, 2, 2, '2021-02-19 23:50:00', '2021-02-19 23:50:00', 10474),
(4, 4584, 4584, 2, 2, '2021-02-19 23:50:00', '2021-02-19 23:50:00', 10474),
(4, 4584, 4584, 9, 2, '2021-02-19 23:50:00', '2021-02-19 23:50:00', 9474),
(1, 4585, 4583, 9, 10, '2021-02-20 05:10:00', '2021-02-19 15:29:00', 1894),
(1, 4585, 4585, 3, 9, '2021-02-20 05:10:00', '2021-02-20 05:10:00', 6894),
(1, 4585, 4585, 8, 3, '2021-02-20 05:10:00', '2021-02-20 05:10:00', 4894),
(1, 4585, 4585, 7, 8, '2021-02-20 05:10:00', '2021-02-20 05:10:00', 2894),
(1, 4585, 4585, 1, 7, '2021-02-20 05:10:00', '2021-02-20 05:10:00', 7894),
(1, 4585, 4585, 6, 1, '2021-02-20 05:10:00', '2021-02-20 05:10:00', 894),
(1, 4585, 4585, 2, 6, '2021-02-20 05:10:00', '2021-02-20 05:10:00', 5894),
(1, 4585, 4585, 8, 2, '2021-02-20 05:10:00', '2021-02-20 05:10:00', 3894),
(1, 4585, 4585, 8, 8, '2021-02-20 05:10:00', '2021-02-20 05:10:00', 8894),
(1, 4585, 4585, 2, 8, '2021-02-20 05:10:00', '2021-02-20 05:10:00', 10894),
(1, 4585, 4585, 3, 2, '2021-02-20 05:10:00', '2021-02-20 05:10:00', 9894),
(1, 4585, 4585, 2, 3, '2021-02-20 05:10:00', '2021-02-20 05:10:00', 10894),
(5, 4588, 4569, 10, 9, '2021-02-20 20:29:00', '2021-02-16 03:33:00', 9211),
(5, 4588, 4588, 6, 10, '2021-02-20 20:29:00', '2021-02-20 20:29:00', 2211),
(5, 4588, 4588, 6, 6, '2021-02-20 20:29:00', '2021-02-20 20:29:00', 7211),
(5, 4588, 4588, 5, 6, '2021-02-20 20:29:00', '2021-02-20 20:29:00', 211),
(5, 4588, 4588, 6, 5, '2021-02-20 20:29:00', '2021-02-20 20:29:00', 5211),
(5, 4588, 4588, 5, 6, '2021-02-20 20:29:00', '2021-02-20 20:29:00', 3211),
(5, 4588, 4588, 3, 5, '2021-02-20 20:29:00', '2021-02-20 20:29:00', 8211),
(5, 4588, 4588, 4, 3, '2021-02-20 20:29:00', '2021-02-20 20:29:00', 1211),
(5, 4588, 4588, 3, 4, '2021-02-20 20:29:00', '2021-02-20 20:29:00', 6211),
(5, 4588, 4588, 4, 3, '2021-02-20 20:29:00', '2021-02-20 20:29:00', 4211),
(5, 4588, 4588, 2, 4, '2021-02-20 20:29:00', '2021-02-20 20:29:00', 10211),
(5, 4588, 4588, 2, 2, '2021-02-20 20:29:00', '2021-02-20 20:29:00', 10211),
(4, 4588, 4584, 4, 9, '2021-02-20 20:16:00', '2021-02-19 23:50:00', 7441),
(4, 4588, 4588, 6, 4, '2021-02-20 20:16:00', '2021-02-20 20:16:00', 441),
(4, 4588, 4588, 6, 6, '2021-02-20 20:16:00', '2021-02-20 20:16:00', 5441),
(4, 4588, 4588, 3, 6, '2021-02-20 20:16:00', '2021-02-20 20:16:00', 3441),
(4, 4588, 4588, 4, 3, '2021-02-20 20:16:00', '2021-02-20 20:16:00', 8441),
(4, 4588, 4588, 2, 4, '2021-02-20 20:16:00', '2021-02-20 20:16:00', 1441),
(4, 4588, 4588, 10, 2, '2021-02-20 20:16:00', '2021-02-20 20:16:00', 6441),
(4, 4588, 4588, 8, 10, '2021-02-20 20:16:00', '2021-02-20 20:16:00', 4441),
(4, 4588, 4588, 7, 8, '2021-02-20 20:16:00', '2021-02-20 20:16:00', 2441),
(4, 4588, 4588, 5, 7, '2021-02-20 20:16:00', '2021-02-20 20:16:00', 10441),
(4, 4588, 4588, 5, 5, '2021-02-20 20:16:00', '2021-02-20 20:16:00', 10441),
(4, 4588, 4588, 10, 5, '2021-02-20 20:16:00', '2021-02-20 20:16:00', 9441),
(4, 4591, 4588, 7, 10, '2021-02-21 17:14:00', '2021-02-20 20:16:00', 4508),
(4, 4591, 4591, 1, 7, '2021-02-21 17:14:00', '2021-02-21 17:14:00', 2508),
(4, 4591, 4591, 10, 1, '2021-02-21 17:14:00', '2021-02-21 17:14:00', 7508),
(4, 4591, 4591, 2, 10, '2021-02-21 17:14:00', '2021-02-21 17:14:00', 508),
(4, 4591, 4591, 2, 2, '2021-02-21 17:14:00', '2021-02-21 17:14:00', 5508),
(4, 4591, 4591, 4, 2, '2021-02-21 17:14:00', '2021-02-21 17:14:00', 3508),
(4, 4591, 4591, 2, 4, '2021-02-21 17:14:00', '2021-02-21 17:14:00', 8508),
(4, 4591, 4591, 4, 2, '2021-02-21 17:14:00', '2021-02-21 17:14:00', 1508),
(4, 4591, 4591, 2, 4, '2021-02-21 17:14:00', '2021-02-21 17:14:00', 6508),
(4, 4591, 4591, 9, 2, '2021-02-21 17:14:00', '2021-02-21 17:14:00', 9508),
(4, 4591, 4591, 1, 9, '2021-02-21 17:14:00', '2021-02-21 17:14:00', 10508),
(4, 4591, 4591, 1, 1, '2021-02-21 17:14:00', '2021-02-21 17:14:00', 10508),
(2, 4592, 4577, 1, 4, '2021-02-21 20:32:00', '2021-02-18 03:19:00', 3922),
(2, 4592, 4592, 6, 1, '2021-02-21 20:32:00', '2021-02-21 20:32:00', 8922),
(2, 4592, 4592, 5, 6, '2021-02-21 20:32:00', '2021-02-21 20:32:00', 1922),
(2, 4592, 4592, 1, 5, '2021-02-21 20:32:00', '2021-02-21 20:32:00', 6922),
(2, 4592, 4592, 1, 1, '2021-02-21 20:32:00', '2021-02-21 20:32:00', 4922),
(2, 4592, 4592, 2, 1, '2021-02-21 20:32:00', '2021-02-21 20:32:00', 2922),
(2, 4592, 4592, 7, 2, '2021-02-21 20:32:00', '2021-02-21 20:32:00', 7922),
(2, 4592, 4592, 6, 7, '2021-02-21 20:32:00', '2021-02-21 20:32:00', 922),
(2, 4592, 4592, 6, 6, '2021-02-21 20:32:00', '2021-02-21 20:32:00', 5922),
(2, 4592, 4592, 6, 6, '2021-02-21 20:32:00', '2021-02-21 20:32:00', 10922),
(2, 4592, 4592, 7, 6, '2021-02-21 20:32:00', '2021-02-21 20:32:00', 9922),
(2, 4592, 4592, 6, 7, '2021-02-21 20:32:00', '2021-02-21 20:32:00', 10922),
(2, 4593, 4592, 6, 6, '2021-02-22 00:02:00', '2021-02-21 20:32:00', 3665),
(2, 4593, 4593, 5, 6, '2021-02-22 00:02:00', '2021-02-22 00:02:00', 8665),
(2, 4593, 4593, 4, 5, '2021-02-22 00:02:00', '2021-02-22 00:02:00', 1665),
(2, 4593, 4593, 7, 4, '2021-02-22 00:02:00', '2021-02-22 00:02:00', 6665),
(2, 4593, 4593, 4, 7, '2021-02-22 00:02:00', '2021-02-22 00:02:00', 4665),
(2, 4593, 4593, 8, 4, '2021-02-22 00:02:00', '2021-02-22 00:02:00', 2665),
(2, 4593, 4593, 10, 8, '2021-02-22 00:02:00', '2021-02-22 00:02:00', 7665),
(2, 4593, 4593, 7, 10, '2021-02-22 00:02:00', '2021-02-22 00:02:00', 665),
(2, 4593, 4593, 5, 7, '2021-02-22 00:02:00', '2021-02-22 00:02:00', 5665),
(2, 4593, 4593, 6, 5, '2021-02-22 00:02:00', '2021-02-22 00:02:00', 10665),
(2, 4593, 4593, 6, 6, '2021-02-22 00:02:00', '2021-02-22 00:02:00', 10665),
(2, 4593, 4593, 10, 6, '2021-02-22 00:02:00', '2021-02-22 00:02:00', 9665),
(4, 4593, 4591, 2, 1, '2021-02-22 01:28:00', '2021-02-21 17:14:00', 9199),
(4, 4593, 4593, 6, 2, '2021-02-22 01:28:00', '2021-02-22 01:28:00', 2199),
(4, 4593, 4593, 6, 6, '2021-02-22 01:28:00', '2021-02-22 01:28:00', 7199),
(4, 4593, 4593, 9, 6, '2021-02-22 01:28:00', '2021-02-22 01:28:00', 199),
(4, 4593, 4593, 9, 9, '2021-02-22 01:28:00', '2021-02-22 01:28:00', 5199),
(4, 4593, 4593, 6, 9, '2021-02-22 01:28:00', '2021-02-22 01:28:00', 3199),
(4, 4593, 4593, 3, 6, '2021-02-22 01:28:00', '2021-02-22 01:28:00', 8199),
(4, 4593, 4593, 3, 3, '2021-02-22 01:28:00', '2021-02-22 01:28:00', 1199),
(4, 4593, 4593, 5, 3, '2021-02-22 01:28:00', '2021-02-22 01:28:00', 6199),
(4, 4593, 4593, 1, 5, '2021-02-22 01:28:00', '2021-02-22 01:28:00', 4199),
(4, 4593, 4593, 7, 1, '2021-02-22 01:28:00', '2021-02-22 01:28:00', 10199),
(4, 4593, 4593, 7, 7, '2021-02-22 01:28:00', '2021-02-22 01:28:00', 10199),
(4, 4594, 4593, 5, 7, '2021-02-22 09:13:00', '2021-02-22 01:28:00', 6288),
(4, 4594, 4594, 8, 5, '2021-02-22 09:13:00', '2021-02-22 09:13:00', 4288),
(4, 4594, 4594, 3, 8, '2021-02-22 09:13:00', '2021-02-22 09:13:00', 9288),
(4, 4594, 4594, 9, 3, '2021-02-22 09:13:00', '2021-02-22 09:13:00', 2288),
(4, 4594, 4594, 7, 9, '2021-02-22 09:13:00', '2021-02-22 09:13:00', 7288),
(4, 4594, 4594, 1, 7, '2021-02-22 09:13:00', '2021-02-22 09:13:00', 288),
(4, 4594, 4594, 5, 1, '2021-02-22 09:13:00', '2021-02-22 09:13:00', 5288),
(4, 4594, 4594, 2, 5, '2021-02-22 09:13:00', '2021-02-22 09:13:00', 3288),
(4, 4594, 4594, 3, 2, '2021-02-22 09:13:00', '2021-02-22 09:13:00', 8288),
(4, 4594, 4594, 10, 3, '2021-02-22 09:13:00', '2021-02-22 09:13:00', 1288),
(4, 4594, 4594, 10, 10, '2021-02-22 09:13:00', '2021-02-22 09:13:00', 10288),
(4, 4594, 4594, 10, 10, '2021-02-22 09:13:00', '2021-02-22 09:13:00', 10288),
(1, 4594, 4585, 5, 2, '2021-02-22 08:32:00', '2021-02-20 05:10:00', 1878),
(1, 4594, 4594, 4, 5, '2021-02-22 08:32:00', '2021-02-22 08:32:00', 6878),
(1, 4594, 4594, 7, 4, '2021-02-22 08:32:00', '2021-02-22 08:32:00', 4878),
(1, 4594, 4594, 2, 7, '2021-02-22 08:32:00', '2021-02-22 08:32:00', 2878),
(1, 4594, 4594, 4, 2, '2021-02-22 08:32:00', '2021-02-22 08:32:00', 7878),
(1, 4594, 4594, 3, 4, '2021-02-22 08:32:00', '2021-02-22 08:32:00', 878),
(1, 4594, 4594, 6, 3, '2021-02-22 08:32:00', '2021-02-22 08:32:00', 5878),
(1, 4594, 4594, 4, 6, '2021-02-22 08:32:00', '2021-02-22 08:32:00', 3878),
(1, 4594, 4594, 5, 4, '2021-02-22 08:32:00', '2021-02-22 08:32:00', 8878),
(1, 4594, 4594, 2, 5, '2021-02-22 08:32:00', '2021-02-22 08:32:00', 10878),
(1, 4594, 4594, 9, 2, '2021-02-22 08:32:00', '2021-02-22 08:32:00', 9878),
(1, 4594, 4594, 2, 9, '2021-02-22 08:32:00', '2021-02-22 08:32:00', 10878),
(1, 4598, 4594, 4, 2, '2021-02-23 08:27:00', '2021-02-22 08:32:00', 1602),
(1, 4598, 4598, 7, 4, '2021-02-23 08:27:00', '2021-02-23 08:27:00', 6602),
(1, 4598, 4598, 10, 7, '2021-02-23 08:27:00', '2021-02-23 08:27:00', 4602),
(1, 4598, 4598, 1, 10, '2021-02-23 08:27:00', '2021-02-23 08:27:00', 2602),
(1, 4598, 4598, 5, 1, '2021-02-23 08:27:00', '2021-02-23 08:27:00', 7602),
(1, 4598, 4598, 3, 5, '2021-02-23 08:27:00', '2021-02-23 08:27:00', 602),
(1, 4598, 4598, 2, 3, '2021-02-23 08:27:00', '2021-02-23 08:27:00', 5602),
(1, 4598, 4598, 2, 2, '2021-02-23 08:27:00', '2021-02-23 08:27:00', 3602),
(1, 4598, 4598, 6, 2, '2021-02-23 08:27:00', '2021-02-23 08:27:00', 8602),
(1, 4598, 4598, 1, 6, '2021-02-23 08:27:00', '2021-02-23 08:27:00', 10602),
(1, 4598, 4598, 7, 1, '2021-02-23 08:27:00', '2021-02-23 08:27:00', 9602),
(1, 4598, 4598, 1, 7, '2021-02-23 08:27:00', '2021-02-23 08:27:00', 10602),
(5, 4598, 4588, 4, 2, '2021-02-23 06:18:00', '2021-02-20 20:29:00', 8904),
(5, 4598, 4598, 7, 4, '2021-02-23 06:18:00', '2021-02-23 06:18:00', 1904),
(5, 4598, 4598, 1, 7, '2021-02-23 06:18:00', '2021-02-23 06:18:00', 6904),
(5, 4598, 4598, 7, 1, '2021-02-23 06:18:00', '2021-02-23 06:18:00', 4904),
(5, 4598, 4598, 4, 7, '2021-02-23 06:18:00', '2021-02-23 06:18:00', 2904),
(5, 4598, 4598, 6, 4, '2021-02-23 06:18:00', '2021-02-23 06:18:00', 7904),
(5, 4598, 4598, 6, 6, '2021-02-23 06:18:00', '2021-02-23 06:18:00', 904),
(5, 4598, 4598, 1, 6, '2021-02-23 06:18:00', '2021-02-23 06:18:00', 5904),
(5, 4598, 4598, 5, 1, '2021-02-23 06:18:00', '2021-02-23 06:18:00', 3904),
(5, 4598, 4598, 3, 5, '2021-02-23 06:18:00', '2021-02-23 06:18:00', 10904),
(5, 4598, 4598, 5, 3, '2021-02-23 06:18:00', '2021-02-23 06:18:00', 9904),
(5, 4598, 4598, 3, 5, '2021-02-23 06:18:00', '2021-02-23 06:18:00', 10904),
(3, 4600, 4579, 4, 3, '2021-02-23 18:27:00', '2021-02-18 13:29:00', 122),
(1, 4600, 4598, 9, 1, '2021-02-23 22:48:00', '2021-02-23 08:27:00', 3066),
(3, 4600, 4600, 8, 4, '2021-02-23 18:27:00', '2021-02-23 18:27:00', 5122),
(1, 4600, 4600, 3, 9, '2021-02-23 22:48:00', '2021-02-23 22:48:00', 8066),
(1, 4600, 4600, 1, 3, '2021-02-23 22:48:00', '2021-02-23 22:48:00', 1066),
(3, 4600, 4600, 2, 8, '2021-02-23 18:27:00', '2021-02-23 18:27:00', 3122),
(1, 4600, 4600, 4, 1, '2021-02-23 22:48:00', '2021-02-23 22:48:00', 6066),
(3, 4600, 4600, 9, 2, '2021-02-23 18:27:00', '2021-02-23 18:27:00', 8122),
(3, 4600, 4600, 6, 9, '2021-02-23 18:27:00', '2021-02-23 18:27:00', 1122),
(1, 4600, 4600, 5, 4, '2021-02-23 22:48:00', '2021-02-23 22:48:00', 4066),
(3, 4600, 4600, 9, 6, '2021-02-23 18:27:00', '2021-02-23 18:27:00', 6122),
(1, 4600, 4600, 3, 5, '2021-02-23 22:48:00', '2021-02-23 22:48:00', 9066),
(1, 4600, 4600, 6, 3, '2021-02-23 22:48:00', '2021-02-23 22:48:00', 2066),
(3, 4600, 4600, 1, 9, '2021-02-23 18:27:00', '2021-02-23 18:27:00', 4122),
(1, 4600, 4600, 10, 6, '2021-02-23 22:48:00', '2021-02-23 22:48:00', 7066),
(3, 4600, 4600, 1, 1, '2021-02-23 18:27:00', '2021-02-23 18:27:00', 9122),
(1, 4600, 4600, 1, 10, '2021-02-23 22:48:00', '2021-02-23 22:48:00', 66),
(3, 4600, 4600, 1, 1, '2021-02-23 18:27:00', '2021-02-23 18:27:00', 2122),
(1, 4600, 4600, 2, 1, '2021-02-23 22:48:00', '2021-02-23 22:48:00', 5066),
(3, 4600, 4600, 9, 1, '2021-02-23 18:27:00', '2021-02-23 18:27:00', 7122),
(1, 4600, 4600, 1, 2, '2021-02-23 22:48:00', '2021-02-23 22:48:00', 10066),
(3, 4600, 4600, 3, 9, '2021-02-23 18:27:00', '2021-02-23 18:27:00', 10122),
(1, 4600, 4600, 1, 1, '2021-02-23 22:48:00', '2021-02-23 22:48:00', 10066),
(3, 4600, 4600, 3, 3, '2021-02-23 18:27:00', '2021-02-23 18:27:00', 10122),
(3, 4600, 4600, 5, 3, '2021-02-23 21:05:00', '2021-02-23 18:27:00', 8329),
(3, 4600, 4600, 4, 5, '2021-02-23 21:05:00', '2021-02-23 21:05:00', 1329),
(3, 4600, 4600, 6, 4, '2021-02-23 21:05:00', '2021-02-23 21:05:00', 6329),
(3, 4600, 4600, 7, 6, '2021-02-23 21:05:00', '2021-02-23 21:05:00', 4329),
(3, 4600, 4600, 6, 7, '2021-02-23 21:05:00', '2021-02-23 21:05:00', 9329),
(3, 4600, 4600, 3, 6, '2021-02-23 21:05:00', '2021-02-23 21:05:00', 2329),
(3, 4600, 4600, 3, 3, '2021-02-23 21:05:00', '2021-02-23 21:05:00', 7329),
(3, 4600, 4600, 1, 3, '2021-02-23 21:05:00', '2021-02-23 21:05:00', 329),
(3, 4600, 4600, 8, 1, '2021-02-23 21:05:00', '2021-02-23 21:05:00', 5329),
(3, 4600, 4600, 6, 8, '2021-02-23 21:05:00', '2021-02-23 21:05:00', 3329),
(3, 4600, 4600, 2, 6, '2021-02-23 21:05:00', '2021-02-23 21:05:00', 10329),
(3, 4600, 4600, 2, 2, '2021-02-23 21:05:00', '2021-02-23 21:05:00', 10329),
(3, 4601, 4600, 3, 2, '2021-02-24 01:08:00', '2021-02-23 21:05:00', 7160),
(3, 4601, 4601, 7, 3, '2021-02-24 01:08:00', '2021-02-24 01:08:00', 160),
(3, 4601, 4601, 4, 7, '2021-02-24 01:08:00', '2021-02-24 01:08:00', 5160),
(3, 4601, 4601, 7, 4, '2021-02-24 01:08:00', '2021-02-24 01:08:00', 3160),
(3, 4601, 4601, 1, 7, '2021-02-24 01:08:00', '2021-02-24 01:08:00', 8160),
(3, 4601, 4601, 8, 1, '2021-02-24 01:08:00', '2021-02-24 01:08:00', 1160),
(3, 4601, 4601, 3, 8, '2021-02-24 01:08:00', '2021-02-24 01:08:00', 6160),
(3, 4601, 4601, 10, 3, '2021-02-24 01:08:00', '2021-02-24 01:08:00', 4160),
(3, 4601, 4601, 8, 10, '2021-02-24 01:08:00', '2021-02-24 01:08:00', 9160),
(3, 4601, 4601, 3, 8, '2021-02-24 01:08:00', '2021-02-24 01:08:00', 2160),
(3, 4601, 4601, 9, 3, '2021-02-24 01:08:00', '2021-02-24 01:08:00', 10160),
(3, 4601, 4601, 9, 9, '2021-02-24 01:08:00', '2021-02-24 01:08:00', 10160),
(5, 4602, 4598, 1, 3, '2021-02-24 08:20:00', '2021-02-23 06:18:00', 134),
(5, 4602, 4602, 5, 1, '2021-02-24 08:20:00', '2021-02-24 08:20:00', 5134),
(5, 4602, 4602, 6, 5, '2021-02-24 08:20:00', '2021-02-24 08:20:00', 3134),
(5, 4602, 4602, 5, 6, '2021-02-24 08:20:00', '2021-02-24 08:20:00', 8134),
(5, 4602, 4602, 3, 5, '2021-02-24 08:20:00', '2021-02-24 08:20:00', 1134),
(5, 4602, 4602, 8, 3, '2021-02-24 08:20:00', '2021-02-24 08:20:00', 6134),
(5, 4602, 4602, 1, 8, '2021-02-24 08:20:00', '2021-02-24 08:20:00', 4134),
(5, 4602, 4602, 8, 1, '2021-02-24 08:20:00', '2021-02-24 08:20:00', 9134),
(5, 4602, 4602, 9, 8, '2021-02-24 08:20:00', '2021-02-24 08:20:00', 2134),
(5, 4602, 4602, 7, 9, '2021-02-24 08:20:00', '2021-02-24 08:20:00', 7134),
(5, 4602, 4602, 9, 7, '2021-02-24 08:20:00', '2021-02-24 08:20:00', 10134),
(5, 4602, 4602, 9, 9, '2021-02-24 08:20:00', '2021-02-24 08:20:00', 10134),
(5, 4604, 4604, 6, 9, '2021-02-24 23:49:00', '2021-02-24 18:17:00', 7146),
(5, 4604, 4604, 1, 6, '2021-02-24 23:49:00', '2021-02-24 23:49:00', 146),
(5, 4604, 4604, 8, 1, '2021-02-24 23:49:00', '2021-02-24 23:49:00', 5146),
(5, 4604, 4604, 10, 8, '2021-02-24 23:49:00', '2021-02-24 23:49:00', 3146),
(5, 4604, 4604, 8, 10, '2021-02-24 23:49:00', '2021-02-24 23:49:00', 8146),
(5, 4604, 4604, 5, 8, '2021-02-24 23:49:00', '2021-02-24 23:49:00', 1146),
(5, 4604, 4604, 10, 5, '2021-02-24 23:49:00', '2021-02-24 23:49:00', 6146),
(5, 4604, 4604, 7, 10, '2021-02-24 23:49:00', '2021-02-24 23:49:00', 4146),
(5, 4604, 4604, 1, 7, '2021-02-24 23:49:00', '2021-02-24 23:49:00', 9146),
(5, 4604, 4604, 10, 1, '2021-02-24 23:49:00', '2021-02-24 23:49:00', 2146),
(5, 4604, 4604, 7, 10, '2021-02-24 23:49:00', '2021-02-24 23:49:00', 10146),
(5, 4604, 4604, 7, 7, '2021-02-24 23:49:00', '2021-02-24 23:49:00', 10146),
(5, 4604, 4602, 2, 9, '2021-02-24 18:17:00', '2021-02-24 08:20:00', 3671),
(5, 4604, 4604, 5, 2, '2021-02-24 18:17:00', '2021-02-24 18:17:00', 8671),
(5, 4604, 4604, 6, 5, '2021-02-24 18:17:00', '2021-02-24 18:17:00', 1671),
(5, 4604, 4604, 1, 6, '2021-02-24 18:17:00', '2021-02-24 18:17:00', 6671),
(5, 4604, 4604, 3, 1, '2021-02-24 18:17:00', '2021-02-24 18:17:00', 4671),
(5, 4604, 4604, 7, 3, '2021-02-24 18:17:00', '2021-02-24 18:17:00', 2671),
(5, 4604, 4604, 10, 7, '2021-02-24 18:17:00', '2021-02-24 18:17:00', 7671),
(5, 4604, 4604, 3, 10, '2021-02-24 18:17:00', '2021-02-24 18:17:00', 671),
(5, 4604, 4604, 3, 3, '2021-02-24 18:17:00', '2021-02-24 18:17:00', 5671),
(5, 4604, 4604, 7, 3, '2021-02-24 18:17:00', '2021-02-24 18:17:00', 10671),
(5, 4604, 4604, 7, 7, '2021-02-24 18:17:00', '2021-02-24 18:17:00', 10671),
(5, 4604, 4604, 9, 7, '2021-02-24 18:17:00', '2021-02-24 18:17:00', 9671),
(1, 4605, 4600, 9, 1, '2021-02-25 02:35:00', '2021-02-23 22:48:00', 4817),
(1, 4605, 4605, 7, 9, '2021-02-25 02:35:00', '2021-02-25 02:35:00', 2817),
(1, 4605, 4605, 6, 7, '2021-02-25 02:35:00', '2021-02-25 02:35:00', 7817),
(1, 4605, 4605, 8, 6, '2021-02-25 02:35:00', '2021-02-25 02:35:00', 817),
(1, 4605, 4605, 6, 8, '2021-02-25 02:35:00', '2021-02-25 02:35:00', 5817),
(1, 4605, 4605, 9, 6, '2021-02-25 02:35:00', '2021-02-25 02:35:00', 3817),
(1, 4605, 4605, 9, 9, '2021-02-25 02:35:00', '2021-02-25 02:35:00', 8817),
(1, 4605, 4605, 3, 9, '2021-02-25 02:35:00', '2021-02-25 02:35:00', 1817),
(1, 4605, 4605, 7, 3, '2021-02-25 02:35:00', '2021-02-25 02:35:00', 6817),
(1, 4605, 4605, 7, 7, '2021-02-25 02:35:00', '2021-02-25 02:35:00', 10817),
(1, 4605, 4605, 7, 7, '2021-02-25 02:35:00', '2021-02-25 02:35:00', 9817),
(1, 4605, 4605, 7, 7, '2021-02-25 02:35:00', '2021-02-25 02:35:00', 10817),
(3, 4607, 4601, 5, 9, '2021-02-25 17:46:00', '2021-02-24 01:08:00', 10181),
(3, 4607, 4607, 5, 5, '2021-02-25 17:46:00', '2021-02-25 17:46:00', 10181),
(4, 4607, 4594, 4, 10, '2021-02-25 13:31:00', '2021-02-22 09:13:00', 4801),
(4, 4607, 4607, 1, 4, '2021-02-25 13:31:00', '2021-02-25 13:31:00', 2801),
(4, 4607, 4607, 8, 1, '2021-02-25 13:31:00', '2021-02-25 13:31:00', 7801),
(4, 4607, 4607, 8, 8, '2021-02-25 13:31:00', '2021-02-25 13:31:00', 801),
(4, 4607, 4607, 4, 8, '2021-02-25 13:31:00', '2021-02-25 13:31:00', 5801),
(4, 4607, 4607, 1, 4, '2021-02-25 13:31:00', '2021-02-25 13:31:00', 3801),
(4, 4607, 4607, 7, 1, '2021-02-25 13:31:00', '2021-02-25 13:31:00', 8801),
(4, 4607, 4607, 10, 7, '2021-02-25 13:31:00', '2021-02-25 13:31:00', 1801),
(4, 4607, 4607, 3, 10, '2021-02-25 13:31:00', '2021-02-25 13:31:00', 6801),
(4, 4607, 4607, 7, 3, '2021-02-25 13:31:00', '2021-02-25 13:31:00', 9801),
(4, 4607, 4607, 10, 7, '2021-02-25 13:31:00', '2021-02-25 13:31:00', 10801),
(4, 4607, 4607, 10, 10, '2021-02-25 13:31:00', '2021-02-25 13:31:00', 10801),
(3, 4607, 4607, 8, 5, '2021-02-25 17:46:00', '2021-02-25 17:46:00', 2181),
(3, 4607, 4607, 2, 8, '2021-02-25 17:46:00', '2021-02-25 17:46:00', 7181),
(3, 4607, 4607, 4, 2, '2021-02-25 17:46:00', '2021-02-25 17:46:00', 181),
(3, 4607, 4607, 6, 4, '2021-02-25 17:46:00', '2021-02-25 17:46:00', 5181),
(3, 4607, 4607, 2, 6, '2021-02-25 17:46:00', '2021-02-25 17:46:00', 3181),
(3, 4607, 4607, 1, 2, '2021-02-25 17:46:00', '2021-02-25 17:46:00', 8181),
(3, 4607, 4607, 3, 1, '2021-02-25 17:46:00', '2021-02-25 17:46:00', 1181),
(3, 4607, 4607, 4, 3, '2021-02-25 17:46:00', '2021-02-25 17:46:00', 6181),
(3, 4607, 4607, 1, 4, '2021-02-25 17:46:00', '2021-02-25 17:46:00', 4181),
(3, 4607, 4607, 7, 1, '2021-02-25 17:46:00', '2021-02-25 17:46:00', 9181),
(1, 4608, 4605, 1, 7, '2021-02-25 22:56:00', '2021-02-25 02:35:00', 9203),
(1, 4608, 4608, 9, 1, '2021-02-25 22:56:00', '2021-02-25 22:56:00', 2203),
(1, 4608, 4608, 1, 9, '2021-02-25 22:56:00', '2021-02-25 22:56:00', 7203),
(1, 4608, 4608, 1, 1, '2021-02-25 22:56:00', '2021-02-25 22:56:00', 203),
(1, 4608, 4608, 5, 1, '2021-02-25 22:56:00', '2021-02-25 22:56:00', 5203),
(1, 4608, 4608, 6, 5, '2021-02-25 22:56:00', '2021-02-25 22:56:00', 3203),
(1, 4608, 4608, 2, 6, '2021-02-25 22:56:00', '2021-02-25 22:56:00', 8203),
(1, 4608, 4608, 2, 2, '2021-02-25 22:56:00', '2021-02-25 22:56:00', 1203),
(1, 4608, 4608, 8, 2, '2021-02-25 22:56:00', '2021-02-25 22:56:00', 6203),
(1, 4608, 4608, 9, 8, '2021-02-25 22:56:00', '2021-02-25 22:56:00', 4203),
(1, 4608, 4608, 9, 9, '2021-02-25 22:56:00', '2021-02-25 22:56:00', 10203),
(1, 4608, 4608, 9, 9, '2021-02-25 22:56:00', '2021-02-25 22:56:00', 10203),
(5, 4608, 4604, 1, 7, '2021-02-25 23:48:00', '2021-02-24 23:49:00', 5978),
(5, 4608, 4608, 6, 1, '2021-02-25 23:48:00', '2021-02-25 23:48:00', 3978),
(5, 4608, 4608, 7, 6, '2021-02-25 23:48:00', '2021-02-25 23:48:00', 8978),
(5, 4608, 4608, 8, 7, '2021-02-25 23:48:00', '2021-02-25 23:48:00', 1978),
(5, 4608, 4608, 3, 8, '2021-02-25 23:48:00', '2021-02-25 23:48:00', 6978),
(5, 4608, 4608, 8, 3, '2021-02-25 23:48:00', '2021-02-25 23:48:00', 4978),
(5, 4608, 4608, 4, 8, '2021-02-25 23:48:00', '2021-02-25 23:48:00', 2978),
(5, 4608, 4608, 4, 4, '2021-02-25 23:48:00', '2021-02-25 23:48:00', 7978),
(5, 4608, 4608, 3, 4, '2021-02-25 23:48:00', '2021-02-25 23:48:00', 978),
(5, 4608, 4608, 4, 3, '2021-02-25 23:48:00', '2021-02-25 23:48:00', 10978),
(5, 4608, 4608, 4, 4, '2021-02-25 23:48:00', '2021-02-25 23:48:00', 10978),
(5, 4608, 4608, 4, 4, '2021-02-25 23:48:00', '2021-02-25 23:48:00', 9978),
(4, 4608, 4607, 7, 10, '2021-02-25 18:26:00', '2021-02-25 13:31:00', 1017),
(4, 4608, 4608, 5, 7, '2021-02-25 18:26:00', '2021-02-25 18:26:00', 6017),
(4, 4608, 4608, 1, 5, '2021-02-25 18:26:00', '2021-02-25 18:26:00', 4017),
(4, 4608, 4608, 10, 1, '2021-02-25 18:26:00', '2021-02-25 18:26:00', 9017),
(4, 4608, 4608, 8, 10, '2021-02-25 18:26:00', '2021-02-25 18:26:00', 2017),
(4, 4608, 4608, 5, 8, '2021-02-25 18:26:00', '2021-02-25 18:26:00', 7017),
(4, 4608, 4608, 7, 5, '2021-02-25 18:26:00', '2021-02-25 18:26:00', 17),
(4, 4608, 4608, 7, 7, '2021-02-25 18:26:00', '2021-02-25 18:26:00', 5017),
(4, 4608, 4608, 6, 7, '2021-02-25 18:26:00', '2021-02-25 18:26:00', 3017),
(4, 4608, 4608, 5, 6, '2021-02-25 18:26:00', '2021-02-25 18:26:00', 8017),
(4, 4608, 4608, 8, 5, '2021-02-25 18:26:00', '2021-02-25 18:26:00', 10017),
(4, 4608, 4608, 8, 8, '2021-02-25 18:26:00', '2021-02-25 18:26:00', 10017),
(5, 4609, 4608, 3, 4, '2021-02-26 00:48:00', '2021-02-25 23:48:00', 420),
(5, 4609, 4609, 1, 3, '2021-02-26 00:48:00', '2021-02-26 00:48:00', 5420),
(5, 4609, 4609, 8, 1, '2021-02-26 00:48:00', '2021-02-26 00:48:00', 3420),
(5, 4609, 4609, 6, 8, '2021-02-26 00:48:00', '2021-02-26 00:48:00', 8420),
(5, 4609, 4609, 4, 6, '2021-02-26 00:48:00', '2021-02-26 00:48:00', 1420),
(5, 4609, 4609, 4, 4, '2021-02-26 00:48:00', '2021-02-26 00:48:00', 6420),
(5, 4609, 4609, 10, 4, '2021-02-26 00:48:00', '2021-02-26 00:48:00', 4420),
(5, 4609, 4609, 1, 10, '2021-02-26 00:48:00', '2021-02-26 00:48:00', 2420),
(5, 4609, 4609, 2, 1, '2021-02-26 00:48:00', '2021-02-26 00:48:00', 7420),
(5, 4609, 4609, 8, 2, '2021-02-26 00:48:00', '2021-02-26 00:48:00', 10420),
(5, 4609, 4609, 8, 8, '2021-02-26 00:48:00', '2021-02-26 00:48:00', 10420),
(5, 4609, 4609, 3, 8, '2021-02-26 00:48:00', '2021-02-26 00:48:00', 9420),
(2, 4610, 4593, 6, 10, '2021-02-26 09:28:00', '2021-02-22 00:02:00', 9210),
(2, 4610, 4610, 8, 6, '2021-02-26 09:28:00', '2021-02-26 09:28:00', 2210),
(2, 4610, 4610, 2, 8, '2021-02-26 09:28:00', '2021-02-26 09:28:00', 7210),
(2, 4610, 4610, 7, 2, '2021-02-26 09:28:00', '2021-02-26 09:28:00', 210),
(2, 4610, 4610, 6, 7, '2021-02-26 09:28:00', '2021-02-26 09:28:00', 5210),
(2, 4610, 4610, 4, 6, '2021-02-26 09:28:00', '2021-02-26 09:28:00', 3210),
(2, 4610, 4610, 9, 4, '2021-02-26 09:28:00', '2021-02-26 09:28:00', 8210),
(2, 4610, 4610, 10, 9, '2021-02-26 09:28:00', '2021-02-26 09:28:00', 1210),
(2, 4610, 4610, 9, 10, '2021-02-26 09:28:00', '2021-02-26 09:28:00', 6210),
(2, 4610, 4610, 8, 9, '2021-02-26 09:28:00', '2021-02-26 09:28:00', 4210),
(2, 4610, 4610, 7, 8, '2021-02-26 09:28:00', '2021-02-26 09:28:00', 10210),
(2, 4610, 4610, 7, 7, '2021-02-26 09:28:00', '2021-02-26 09:28:00', 10210),
(3, 4613, 4607, 9, 7, '2021-02-27 01:19:00', '2021-02-25 17:46:00', 3058),
(3, 4613, 4613, 6, 9, '2021-02-27 01:19:00', '2021-02-27 01:19:00', 8058),
(3, 4613, 4613, 5, 6, '2021-02-27 01:19:00', '2021-02-27 01:19:00', 1058),
(3, 4613, 4613, 2, 5, '2021-02-27 01:19:00', '2021-02-27 01:19:00', 6058),
(3, 4613, 4613, 7, 2, '2021-02-27 01:19:00', '2021-02-27 01:19:00', 4058),
(3, 4613, 4613, 1, 7, '2021-02-27 01:19:00', '2021-02-27 01:19:00', 9058),
(3, 4613, 4613, 6, 1, '2021-02-27 01:19:00', '2021-02-27 01:19:00', 2058),
(3, 4613, 4613, 4, 6, '2021-02-27 01:19:00', '2021-02-27 01:19:00', 7058),
(3, 4613, 4613, 5, 4, '2021-02-27 01:19:00', '2021-02-27 01:19:00', 58),
(3, 4613, 4613, 5, 5, '2021-02-27 01:19:00', '2021-02-27 01:19:00', 5058),
(3, 4613, 4613, 9, 5, '2021-02-27 01:19:00', '2021-02-27 01:19:00', 10058),
(3, 4613, 4613, 9, 9, '2021-02-27 01:19:00', '2021-02-27 01:19:00', 10058),
(3, 4617, 4613, 2, 9, '2021-02-28 01:28:00', '2021-02-27 01:19:00', 10397),
(3, 4617, 4617, 2, 2, '2021-02-28 01:28:00', '2021-02-28 01:28:00', 10397),
(3, 4617, 4617, 2, 2, '2021-02-28 01:28:00', '2021-02-28 01:28:00', 9397),
(3, 4617, 4617, 4, 2, '2021-02-28 01:28:00', '2021-02-28 01:28:00', 5397),
(3, 4617, 4617, 10, 4, '2021-02-28 01:28:00', '2021-02-28 01:28:00', 3397),
(3, 4617, 4617, 1, 10, '2021-02-28 01:28:00', '2021-02-28 01:28:00', 8397),
(3, 4617, 4617, 4, 1, '2021-02-28 01:28:00', '2021-02-28 01:28:00', 1397),
(3, 4617, 4617, 3, 4, '2021-02-28 01:28:00', '2021-02-28 01:28:00', 6397),
(3, 4617, 4617, 8, 3, '2021-02-28 01:28:00', '2021-02-28 01:28:00', 4397),
(3, 4617, 4617, 2, 8, '2021-02-28 01:28:00', '2021-02-28 01:28:00', 2397),
(3, 4617, 4617, 9, 2, '2021-02-28 01:28:00', '2021-02-28 01:28:00', 7397),
(3, 4617, 4617, 3, 9, '2021-02-28 01:28:00', '2021-02-28 01:28:00', 397),
(2, 4618, 4610, 2, 7, '2021-02-28 10:02:00', '2021-02-26 09:28:00', 3359),
(2, 4618, 4618, 6, 2, '2021-02-28 10:02:00', '2021-02-28 10:02:00', 8359),
(2, 4618, 4618, 3, 6, '2021-02-28 10:02:00', '2021-02-28 10:02:00', 1359),
(2, 4618, 4618, 9, 3, '2021-02-28 10:02:00', '2021-02-28 10:02:00', 6359),
(2, 4618, 4618, 8, 9, '2021-02-28 10:02:00', '2021-02-28 10:02:00', 4359),
(2, 4618, 4618, 8, 8, '2021-02-28 10:02:00', '2021-02-28 10:02:00', 2359),
(2, 4618, 4618, 9, 8, '2021-02-28 10:02:00', '2021-02-28 10:02:00', 7359),
(2, 4618, 4618, 7, 9, '2021-02-28 10:02:00', '2021-02-28 10:02:00', 359),
(2, 4618, 4618, 7, 7, '2021-02-28 10:02:00', '2021-02-28 10:02:00', 5359),
(2, 4618, 4618, 10, 7, '2021-02-28 10:02:00', '2021-02-28 10:02:00', 10359),
(2, 4618, 4618, 10, 10, '2021-02-28 10:02:00', '2021-02-28 10:02:00', 10359),
(2, 4618, 4618, 8, 10, '2021-02-28 10:02:00', '2021-02-28 10:02:00', 9359),
(3, 4620, 4617, 9, 3, '2021-02-28 23:30:00', '2021-02-28 01:28:00', 9501),
(3, 4620, 4620, 9, 9, '2021-02-28 23:30:00', '2021-02-28 23:30:00', 10501),
(3, 4620, 4620, 9, 9, '2021-02-28 23:30:00', '2021-02-28 23:30:00', 10501),
(3, 4620, 4620, 4, 9, '2021-02-28 23:30:00', '2021-02-28 23:30:00', 2501),
(3, 4620, 4620, 4, 4, '2021-02-28 23:30:00', '2021-02-28 23:30:00', 7501),
(3, 4620, 4620, 9, 4, '2021-02-28 23:30:00', '2021-02-28 23:30:00', 501),
(3, 4620, 4620, 6, 9, '2021-02-28 23:30:00', '2021-02-28 23:30:00', 5501),
(3, 4620, 4620, 2, 6, '2021-02-28 23:30:00', '2021-02-28 23:30:00', 3501),
(3, 4620, 4620, 3, 2, '2021-02-28 23:30:00', '2021-02-28 23:30:00', 8501),
(3, 4620, 4620, 7, 3, '2021-02-28 23:30:00', '2021-02-28 23:30:00', 1501),
(3, 4620, 4620, 10, 7, '2021-02-28 23:30:00', '2021-02-28 23:30:00', 6501),
(3, 4620, 4620, 2, 10, '2021-02-28 23:30:00', '2021-02-28 23:30:00', 4501),
(3, 4622, 4620, 5, 2, '2021-03-01 10:02:00', '2021-02-28 23:30:00', 7436),
(5, 4622, 4609, 9, 3, '2021-03-01 08:16:00', '2021-02-26 00:48:00', 124),
(3, 4622, 4622, 10, 5, '2021-03-01 10:02:00', '2021-03-01 10:02:00', 436),
(5, 4622, 4622, 10, 9, '2021-03-01 08:16:00', '2021-03-01 08:16:00', 5124),
(3, 4622, 4622, 9, 10, '2021-03-01 10:02:00', '2021-03-01 10:02:00', 5436),
(5, 4622, 4622, 2, 10, '2021-03-01 08:16:00', '2021-03-01 08:16:00', 3124),
(3, 4622, 4622, 6, 9, '2021-03-01 10:02:00', '2021-03-01 10:02:00', 3436),
(5, 4622, 4622, 5, 2, '2021-03-01 08:16:00', '2021-03-01 08:16:00', 8124),
(3, 4622, 4622, 9, 6, '2021-03-01 10:02:00', '2021-03-01 10:02:00', 8436),
(5, 4622, 4622, 9, 5, '2021-03-01 08:16:00', '2021-03-01 08:16:00', 1124),
(3, 4622, 4622, 7, 9, '2021-03-01 10:02:00', '2021-03-01 10:02:00', 1436),
(5, 4622, 4622, 2, 9, '2021-03-01 08:16:00', '2021-03-01 08:16:00', 6124),
(3, 4622, 4622, 10, 7, '2021-03-01 10:02:00', '2021-03-01 10:02:00', 6436),
(5, 4622, 4622, 7, 2, '2021-03-01 08:16:00', '2021-03-01 08:16:00', 4124),
(3, 4622, 4622, 9, 10, '2021-03-01 10:02:00', '2021-03-01 10:02:00', 4436),
(5, 4622, 4622, 1, 7, '2021-03-01 08:16:00', '2021-03-01 08:16:00', 9124),
(5, 4622, 4622, 3, 1, '2021-03-01 08:16:00', '2021-03-01 08:16:00', 2124),
(3, 4622, 4622, 6, 9, '2021-03-01 10:02:00', '2021-03-01 10:02:00', 2436),
(5, 4622, 4622, 10, 3, '2021-03-01 08:16:00', '2021-03-01 08:16:00', 7124),
(5, 4622, 4622, 4, 10, '2021-03-01 08:16:00', '2021-03-01 08:16:00', 10124),
(3, 4622, 4622, 8, 6, '2021-03-01 10:02:00', '2021-03-01 10:02:00', 10436),
(5, 4622, 4622, 4, 4, '2021-03-01 08:16:00', '2021-03-01 08:16:00', 10124),
(3, 4622, 4622, 8, 8, '2021-03-01 10:02:00', '2021-03-01 10:02:00', 10436),
(3, 4622, 4622, 1, 8, '2021-03-01 10:02:00', '2021-03-01 10:02:00', 9436),
(5, 4623, 4623, 9, 5, '2021-03-01 15:24:00', '2021-03-01 13:29:00', 3668),
(5, 4623, 4623, 2, 9, '2021-03-01 15:24:00', '2021-03-01 15:24:00', 8668),
(5, 4623, 4623, 10, 2, '2021-03-01 15:24:00', '2021-03-01 15:24:00', 1668),
(5, 4623, 4623, 10, 10, '2021-03-01 15:24:00', '2021-03-01 15:24:00', 6668),
(5, 4623, 4623, 10, 10, '2021-03-01 15:24:00', '2021-03-01 15:24:00', 4668),
(5, 4623, 4623, 4, 10, '2021-03-01 15:24:00', '2021-03-01 15:24:00', 2668),
(5, 4623, 4623, 4, 4, '2021-03-01 15:24:00', '2021-03-01 15:24:00', 7668),
(5, 4623, 4623, 9, 4, '2021-03-01 15:24:00', '2021-03-01 15:24:00', 668),
(5, 4623, 4623, 4, 9, '2021-03-01 15:24:00', '2021-03-01 15:24:00', 5668),
(5, 4623, 4623, 1, 4, '2021-03-01 15:24:00', '2021-03-01 15:24:00', 10668),
(5, 4623, 4623, 1, 1, '2021-03-01 15:24:00', '2021-03-01 15:24:00', 10668),
(5, 4623, 4623, 5, 1, '2021-03-01 15:24:00', '2021-03-01 15:24:00', 9668),
(5, 4623, 4622, 3, 4, '2021-03-01 13:29:00', '2021-03-01 08:16:00', 4832),
(5, 4623, 4623, 10, 3, '2021-03-01 13:29:00', '2021-03-01 13:29:00', 2832),
(5, 4623, 4623, 2, 10, '2021-03-01 13:29:00', '2021-03-01 13:29:00', 7832),
(5, 4623, 4623, 3, 2, '2021-03-01 13:29:00', '2021-03-01 13:29:00', 832),
(5, 4623, 4623, 6, 3, '2021-03-01 13:29:00', '2021-03-01 13:29:00', 5832),
(5, 4623, 4623, 5, 6, '2021-03-01 13:29:00', '2021-03-01 13:29:00', 3832),
(5, 4623, 4623, 4, 5, '2021-03-01 13:29:00', '2021-03-01 13:29:00', 8832),
(5, 4623, 4623, 1, 4, '2021-03-01 13:29:00', '2021-03-01 13:29:00', 1832),
(5, 4623, 4623, 2, 1, '2021-03-01 13:29:00', '2021-03-01 13:29:00', 6832),
(5, 4623, 4623, 5, 2, '2021-03-01 13:29:00', '2021-03-01 13:29:00', 10832),
(5, 4623, 4623, 2, 5, '2021-03-01 13:29:00', '2021-03-01 13:29:00', 9832),
(5, 4623, 4623, 5, 2, '2021-03-01 13:29:00', '2021-03-01 13:29:00', 10832),
(5, 4624, 4623, 8, 5, '2021-03-01 18:35:00', '2021-03-01 15:24:00', 8612),
(5, 4624, 4624, 4, 8, '2021-03-01 18:35:00', '2021-03-01 18:35:00', 1612);
INSERT INTO `objectdiff` (`ObjectKey`, `Time_current`, `Time_previous`, `Location_current`, `Location_previous`, `DetectDate_current`, `DetectDate_previous`, `Objectfact_ID`) VALUES
(5, 4624, 4624, 3, 4, '2021-03-01 18:35:00', '2021-03-01 18:35:00', 6612),
(5, 4624, 4624, 1, 3, '2021-03-01 18:35:00', '2021-03-01 18:35:00', 4612),
(5, 4624, 4624, 4, 1, '2021-03-01 18:35:00', '2021-03-01 18:35:00', 2612),
(5, 4624, 4624, 4, 4, '2021-03-01 18:35:00', '2021-03-01 18:35:00', 7612),
(5, 4624, 4624, 6, 4, '2021-03-01 18:35:00', '2021-03-01 18:35:00', 612),
(5, 4624, 4624, 3, 6, '2021-03-01 18:35:00', '2021-03-01 18:35:00', 5612),
(5, 4624, 4624, 4, 3, '2021-03-01 18:35:00', '2021-03-01 18:35:00', 3612),
(5, 4624, 4624, 6, 4, '2021-03-01 18:35:00', '2021-03-01 18:35:00', 10612),
(5, 4624, 4624, 1, 6, '2021-03-01 18:35:00', '2021-03-01 18:35:00', 9612),
(5, 4624, 4624, 6, 1, '2021-03-01 18:35:00', '2021-03-01 18:35:00', 10612),
(1, 4628, 4608, 2, 9, '2021-03-02 20:15:00', '2021-02-25 22:56:00', 4531),
(1, 4628, 4628, 4, 2, '2021-03-02 20:15:00', '2021-03-02 20:15:00', 2531),
(1, 4628, 4628, 4, 4, '2021-03-02 20:15:00', '2021-03-02 20:15:00', 7531),
(1, 4628, 4628, 2, 4, '2021-03-02 20:15:00', '2021-03-02 20:15:00', 531),
(1, 4628, 4628, 7, 2, '2021-03-02 20:15:00', '2021-03-02 20:15:00', 5531),
(1, 4628, 4628, 9, 7, '2021-03-02 20:15:00', '2021-03-02 20:15:00', 3531),
(1, 4628, 4628, 3, 9, '2021-03-02 20:15:00', '2021-03-02 20:15:00', 8531),
(1, 4628, 4628, 7, 3, '2021-03-02 20:15:00', '2021-03-02 20:15:00', 1531),
(1, 4628, 4628, 8, 7, '2021-03-02 20:15:00', '2021-03-02 20:15:00', 6531),
(1, 4628, 4628, 1, 8, '2021-03-02 20:15:00', '2021-03-02 20:15:00', 10531),
(1, 4628, 4628, 3, 1, '2021-03-02 20:15:00', '2021-03-02 20:15:00', 9531),
(1, 4628, 4628, 1, 3, '2021-03-02 20:15:00', '2021-03-02 20:15:00', 10531),
(5, 4629, 4624, 4, 6, '2021-03-03 02:32:00', '2021-03-01 18:35:00', 8623),
(5, 4629, 4629, 4, 4, '2021-03-03 02:32:00', '2021-03-03 02:32:00', 1623),
(5, 4629, 4629, 3, 4, '2021-03-03 02:32:00', '2021-03-03 02:32:00', 6623),
(5, 4629, 4629, 7, 3, '2021-03-03 02:32:00', '2021-03-03 02:32:00', 4623),
(5, 4629, 4629, 6, 7, '2021-03-03 02:32:00', '2021-03-03 02:32:00', 2623),
(5, 4629, 4629, 3, 6, '2021-03-03 02:32:00', '2021-03-03 02:32:00', 7623),
(5, 4629, 4629, 7, 3, '2021-03-03 02:32:00', '2021-03-03 02:32:00', 623),
(5, 4629, 4629, 10, 7, '2021-03-03 02:32:00', '2021-03-03 02:32:00', 5623),
(5, 4629, 4629, 2, 10, '2021-03-03 02:32:00', '2021-03-03 02:32:00', 3623),
(5, 4629, 4629, 3, 2, '2021-03-03 02:32:00', '2021-03-03 02:32:00', 10623),
(5, 4629, 4629, 2, 3, '2021-03-03 02:32:00', '2021-03-03 02:32:00', 9623),
(5, 4629, 4629, 3, 2, '2021-03-03 02:32:00', '2021-03-03 02:32:00', 10623),
(3, 4633, 4622, 10, 1, '2021-03-04 05:24:00', '2021-03-01 10:02:00', 5984),
(3, 4633, 4633, 10, 10, '2021-03-04 05:24:00', '2021-03-04 05:24:00', 3984),
(3, 4633, 4633, 6, 10, '2021-03-04 05:24:00', '2021-03-04 05:24:00', 8984),
(3, 4633, 4633, 5, 6, '2021-03-04 05:24:00', '2021-03-04 05:24:00', 1984),
(3, 4633, 4633, 3, 5, '2021-03-04 05:24:00', '2021-03-04 05:24:00', 6984),
(3, 4633, 4633, 4, 3, '2021-03-04 05:24:00', '2021-03-04 05:24:00', 4984),
(3, 4633, 4633, 4, 4, '2021-03-04 05:24:00', '2021-03-04 05:24:00', 2984),
(3, 4633, 4633, 3, 4, '2021-03-04 05:24:00', '2021-03-04 05:24:00', 7984),
(3, 4633, 4633, 7, 3, '2021-03-04 05:24:00', '2021-03-04 05:24:00', 984),
(3, 4633, 4633, 2, 7, '2021-03-04 05:24:00', '2021-03-04 05:24:00', 10984),
(3, 4633, 4633, 2, 2, '2021-03-04 05:24:00', '2021-03-04 05:24:00', 10984),
(3, 4633, 4633, 1, 2, '2021-03-04 05:24:00', '2021-03-04 05:24:00', 9984),
(1, 4634, 4628, 8, 1, '2021-03-04 07:32:00', '2021-03-02 20:15:00', 3923),
(1, 4634, 4634, 3, 8, '2021-03-04 07:32:00', '2021-03-04 07:32:00', 8923),
(1, 4634, 4634, 1, 3, '2021-03-04 07:32:00', '2021-03-04 07:32:00', 1923),
(1, 4634, 4634, 10, 1, '2021-03-04 07:32:00', '2021-03-04 07:32:00', 6923),
(1, 4634, 4634, 6, 10, '2021-03-04 07:32:00', '2021-03-04 07:32:00', 4923),
(1, 4634, 4634, 9, 6, '2021-03-04 07:32:00', '2021-03-04 07:32:00', 2923),
(1, 4634, 4634, 6, 9, '2021-03-04 07:32:00', '2021-03-04 07:32:00', 7923),
(1, 4634, 4634, 9, 6, '2021-03-04 07:32:00', '2021-03-04 07:32:00', 923),
(1, 4634, 4634, 9, 9, '2021-03-04 07:32:00', '2021-03-04 07:32:00', 5923),
(1, 4634, 4634, 10, 9, '2021-03-04 07:32:00', '2021-03-04 07:32:00', 10923),
(1, 4634, 4634, 5, 10, '2021-03-04 07:32:00', '2021-03-04 07:32:00', 9923),
(1, 4634, 4634, 10, 5, '2021-03-04 07:32:00', '2021-03-04 07:32:00', 10923),
(1, 4640, 4634, 4, 10, '2021-03-05 23:47:00', '2021-03-04 07:32:00', 1290),
(1, 4640, 4640, 7, 4, '2021-03-05 23:47:00', '2021-03-05 23:47:00', 6290),
(1, 4640, 4640, 6, 7, '2021-03-05 23:47:00', '2021-03-05 23:47:00', 4290),
(1, 4640, 4640, 9, 6, '2021-03-05 23:47:00', '2021-03-05 23:47:00', 9290),
(1, 4640, 4640, 2, 9, '2021-03-05 23:47:00', '2021-03-05 23:47:00', 2290),
(1, 4640, 4640, 7, 2, '2021-03-05 23:47:00', '2021-03-05 23:47:00', 7290),
(1, 4640, 4640, 9, 7, '2021-03-05 23:47:00', '2021-03-05 23:47:00', 290),
(1, 4640, 4640, 8, 9, '2021-03-05 23:47:00', '2021-03-05 23:47:00', 5290),
(1, 4640, 4640, 10, 8, '2021-03-05 23:47:00', '2021-03-05 23:47:00', 3290),
(1, 4640, 4640, 7, 10, '2021-03-05 23:47:00', '2021-03-05 23:47:00', 8290),
(1, 4640, 4640, 3, 7, '2021-03-05 23:47:00', '2021-03-05 23:47:00', 10290),
(1, 4640, 4640, 3, 3, '2021-03-05 23:47:00', '2021-03-05 23:47:00', 10290),
(2, 4642, 4618, 2, 8, '2021-03-06 10:21:00', '2021-02-28 10:02:00', 1880),
(2, 4642, 4642, 9, 2, '2021-03-06 10:21:00', '2021-03-06 10:21:00', 6880),
(2, 4642, 4642, 9, 9, '2021-03-06 10:21:00', '2021-03-06 10:21:00', 4880),
(2, 4642, 4642, 3, 9, '2021-03-06 10:21:00', '2021-03-06 10:21:00', 2880),
(2, 4642, 4642, 5, 3, '2021-03-06 10:21:00', '2021-03-06 10:21:00', 7880),
(2, 4642, 4642, 10, 5, '2021-03-06 10:21:00', '2021-03-06 10:21:00', 880),
(2, 4642, 4642, 2, 10, '2021-03-06 10:21:00', '2021-03-06 10:21:00', 5880),
(2, 4642, 4642, 6, 2, '2021-03-06 10:21:00', '2021-03-06 10:21:00', 3880),
(2, 4642, 4642, 4, 6, '2021-03-06 10:21:00', '2021-03-06 10:21:00', 8880),
(2, 4642, 4642, 8, 4, '2021-03-06 10:21:00', '2021-03-06 10:21:00', 10880),
(2, 4642, 4642, 1, 8, '2021-03-06 10:21:00', '2021-03-06 10:21:00', 9880),
(2, 4642, 4642, 8, 1, '2021-03-06 10:21:00', '2021-03-06 10:21:00', 10880),
(1, 4646, 4640, 2, 3, '2021-03-07 10:12:00', '2021-03-05 23:47:00', 5110),
(1, 4646, 4646, 1, 2, '2021-03-07 10:12:00', '2021-03-07 10:12:00', 3110),
(1, 4646, 4646, 9, 1, '2021-03-07 10:12:00', '2021-03-07 10:12:00', 8110),
(1, 4646, 4646, 8, 9, '2021-03-07 10:12:00', '2021-03-07 10:12:00', 1110),
(1, 4646, 4646, 6, 8, '2021-03-07 10:12:00', '2021-03-07 10:12:00', 6110),
(1, 4646, 4646, 9, 6, '2021-03-07 10:12:00', '2021-03-07 10:12:00', 4110),
(1, 4646, 4646, 9, 9, '2021-03-07 10:12:00', '2021-03-07 10:12:00', 9110),
(1, 4646, 4646, 4, 9, '2021-03-07 10:12:00', '2021-03-07 10:12:00', 2110),
(1, 4646, 4646, 7, 4, '2021-03-07 10:12:00', '2021-03-07 10:12:00', 7110),
(1, 4646, 4646, 9, 7, '2021-03-07 10:12:00', '2021-03-07 10:12:00', 110),
(1, 4646, 4646, 3, 9, '2021-03-07 10:12:00', '2021-03-07 10:12:00', 10110),
(1, 4646, 4646, 3, 3, '2021-03-07 10:12:00', '2021-03-07 10:12:00', 10110),
(5, 4647, 4629, 4, 3, '2021-03-07 12:22:00', '2021-03-03 02:32:00', 8336),
(5, 4647, 4647, 5, 4, '2021-03-07 12:22:00', '2021-03-07 12:22:00', 1336),
(5, 4647, 4647, 3, 5, '2021-03-07 12:22:00', '2021-03-07 12:22:00', 6336),
(5, 4647, 4647, 5, 3, '2021-03-07 12:22:00', '2021-03-07 12:22:00', 4336),
(5, 4647, 4647, 7, 5, '2021-03-07 12:22:00', '2021-03-07 12:22:00', 9336),
(5, 4647, 4647, 4, 7, '2021-03-07 12:22:00', '2021-03-07 12:22:00', 2336),
(5, 4647, 4647, 3, 4, '2021-03-07 12:22:00', '2021-03-07 12:22:00', 7336),
(5, 4647, 4647, 10, 3, '2021-03-07 12:22:00', '2021-03-07 12:22:00', 336),
(5, 4647, 4647, 5, 10, '2021-03-07 12:22:00', '2021-03-07 12:22:00', 5336),
(5, 4647, 4647, 1, 5, '2021-03-07 12:22:00', '2021-03-07 12:22:00', 3336),
(5, 4647, 4647, 10, 1, '2021-03-07 12:22:00', '2021-03-07 12:22:00', 10336),
(5, 4647, 4647, 10, 10, '2021-03-07 12:22:00', '2021-03-07 12:22:00', 10336),
(3, 4648, 4633, 7, 1, '2021-03-07 20:55:00', '2021-03-04 05:24:00', 996),
(3, 4648, 4648, 2, 7, '2021-03-07 20:55:00', '2021-03-07 20:55:00', 5996),
(3, 4648, 4648, 8, 2, '2021-03-07 20:55:00', '2021-03-07 20:55:00', 3996),
(3, 4648, 4648, 3, 8, '2021-03-07 20:55:00', '2021-03-07 20:55:00', 8996),
(3, 4648, 4648, 7, 3, '2021-03-07 20:55:00', '2021-03-07 20:55:00', 1996),
(3, 4648, 4648, 7, 7, '2021-03-07 20:55:00', '2021-03-07 20:55:00', 6996),
(3, 4648, 4648, 10, 7, '2021-03-07 20:55:00', '2021-03-07 20:55:00', 4996),
(3, 4648, 4648, 8, 10, '2021-03-07 20:55:00', '2021-03-07 20:55:00', 2996),
(3, 4648, 4648, 3, 8, '2021-03-07 20:55:00', '2021-03-07 20:55:00', 7996),
(3, 4648, 4648, 5, 3, '2021-03-07 20:55:00', '2021-03-07 20:55:00', 10996),
(3, 4648, 4648, 5, 5, '2021-03-07 20:55:00', '2021-03-07 20:55:00', 10996),
(3, 4648, 4648, 7, 5, '2021-03-07 20:55:00', '2021-03-07 20:55:00', 9996),
(4, 4650, 4608, 3, 8, '2021-03-08 08:11:00', '2021-02-25 18:26:00', 6858),
(4, 4650, 4650, 9, 3, '2021-03-08 08:11:00', '2021-03-08 08:11:00', 4858),
(4, 4650, 4650, 10, 9, '2021-03-08 08:11:00', '2021-03-08 08:11:00', 2858),
(4, 4650, 4650, 4, 10, '2021-03-08 08:11:00', '2021-03-08 08:11:00', 7858),
(4, 4650, 4650, 8, 4, '2021-03-08 08:11:00', '2021-03-08 08:11:00', 858),
(4, 4650, 4650, 2, 8, '2021-03-08 08:11:00', '2021-03-08 08:11:00', 5858),
(4, 4650, 4650, 3, 2, '2021-03-08 08:11:00', '2021-03-08 08:11:00', 3858),
(4, 4650, 4650, 4, 3, '2021-03-08 08:11:00', '2021-03-08 08:11:00', 8858),
(4, 4650, 4650, 9, 4, '2021-03-08 08:11:00', '2021-03-08 08:11:00', 1858),
(4, 4650, 4650, 6, 9, '2021-03-08 08:11:00', '2021-03-08 08:11:00', 10858),
(4, 4650, 4650, 10, 6, '2021-03-08 08:11:00', '2021-03-08 08:11:00', 9858),
(4, 4650, 4650, 6, 10, '2021-03-08 08:11:00', '2021-03-08 08:11:00', 10858),
(1, 4654, 4646, 7, 3, '2021-03-09 08:40:00', '2021-03-07 10:12:00', 1298),
(1, 4654, 4654, 9, 7, '2021-03-09 08:40:00', '2021-03-09 08:40:00', 6298),
(1, 4654, 4654, 8, 9, '2021-03-09 08:40:00', '2021-03-09 08:40:00', 4298),
(1, 4654, 4654, 10, 8, '2021-03-09 08:40:00', '2021-03-09 08:40:00', 9298),
(1, 4654, 4654, 4, 10, '2021-03-09 08:40:00', '2021-03-09 08:40:00', 2298),
(1, 4654, 4654, 9, 4, '2021-03-09 08:40:00', '2021-03-09 08:40:00', 7298),
(1, 4654, 4654, 1, 9, '2021-03-09 08:40:00', '2021-03-09 08:40:00', 298),
(1, 4654, 4654, 6, 1, '2021-03-09 08:40:00', '2021-03-09 08:40:00', 5298),
(1, 4654, 4654, 2, 6, '2021-03-09 08:40:00', '2021-03-09 08:40:00', 3298),
(1, 4654, 4654, 8, 2, '2021-03-09 08:40:00', '2021-03-09 08:40:00', 8298),
(1, 4654, 4654, 5, 8, '2021-03-09 08:40:00', '2021-03-09 08:40:00', 10298),
(1, 4654, 4654, 5, 5, '2021-03-09 08:40:00', '2021-03-09 08:40:00', 10298),
(4, 4655, 4650, 10, 6, '2021-03-09 14:44:00', '2021-03-08 08:11:00', 8316),
(4, 4655, 4655, 4, 10, '2021-03-09 14:44:00', '2021-03-09 14:44:00', 1316),
(4, 4655, 4655, 3, 4, '2021-03-09 14:44:00', '2021-03-09 14:44:00', 6316),
(4, 4655, 4655, 7, 3, '2021-03-09 14:44:00', '2021-03-09 14:44:00', 4316),
(4, 4655, 4655, 3, 7, '2021-03-09 14:44:00', '2021-03-09 14:44:00', 9316),
(4, 4655, 4655, 5, 3, '2021-03-09 14:44:00', '2021-03-09 14:44:00', 2316),
(4, 4655, 4655, 2, 5, '2021-03-09 14:44:00', '2021-03-09 14:44:00', 7316),
(4, 4655, 4655, 1, 2, '2021-03-09 14:44:00', '2021-03-09 14:44:00', 316),
(4, 4655, 4655, 5, 1, '2021-03-09 14:44:00', '2021-03-09 14:44:00', 5316),
(4, 4655, 4655, 9, 5, '2021-03-09 14:44:00', '2021-03-09 14:44:00', 3316),
(4, 4655, 4655, 7, 9, '2021-03-09 14:44:00', '2021-03-09 14:44:00', 10316),
(4, 4655, 4655, 7, 7, '2021-03-09 14:44:00', '2021-03-09 14:44:00', 10316),
(2, 4656, 4642, 7, 8, '2021-03-09 18:59:00', '2021-03-06 10:21:00', 4822),
(2, 4656, 4656, 1, 7, '2021-03-09 18:59:00', '2021-03-09 18:59:00', 2822),
(2, 4656, 4656, 5, 1, '2021-03-09 18:59:00', '2021-03-09 18:59:00', 7822),
(2, 4656, 4656, 8, 5, '2021-03-09 18:59:00', '2021-03-09 18:59:00', 822),
(2, 4656, 4656, 3, 8, '2021-03-09 18:59:00', '2021-03-09 18:59:00', 5822),
(2, 4656, 4656, 2, 3, '2021-03-09 18:59:00', '2021-03-09 18:59:00', 3822),
(2, 4656, 4656, 4, 2, '2021-03-09 18:59:00', '2021-03-09 18:59:00', 8822),
(2, 4656, 4656, 9, 4, '2021-03-09 18:59:00', '2021-03-09 18:59:00', 1822),
(2, 4656, 4656, 9, 9, '2021-03-09 18:59:00', '2021-03-09 18:59:00', 6822),
(2, 4656, 4656, 9, 9, '2021-03-09 18:59:00', '2021-03-09 18:59:00', 10822),
(2, 4656, 4656, 2, 9, '2021-03-09 18:59:00', '2021-03-09 18:59:00', 9822),
(2, 4656, 4656, 9, 2, '2021-03-09 18:59:00', '2021-03-09 18:59:00', 10822),
(2, 4657, 4656, 2, 9, '2021-03-10 05:16:00', '2021-03-09 18:59:00', 2460),
(2, 4657, 4657, 8, 2, '2021-03-10 05:16:00', '2021-03-10 05:16:00', 7460),
(2, 4657, 4657, 6, 8, '2021-03-10 05:16:00', '2021-03-10 05:16:00', 460),
(2, 4657, 4657, 6, 6, '2021-03-10 05:16:00', '2021-03-10 05:16:00', 5460),
(2, 4657, 4657, 10, 6, '2021-03-10 05:16:00', '2021-03-10 05:16:00', 3460),
(2, 4657, 4657, 10, 10, '2021-03-10 05:16:00', '2021-03-10 05:16:00', 8460),
(2, 4657, 4657, 10, 10, '2021-03-10 05:16:00', '2021-03-10 05:16:00', 1460),
(2, 4657, 4657, 9, 10, '2021-03-10 05:16:00', '2021-03-10 05:16:00', 6460),
(2, 4657, 4657, 2, 9, '2021-03-10 05:16:00', '2021-03-10 05:16:00', 4460),
(2, 4657, 4657, 6, 2, '2021-03-10 05:16:00', '2021-03-10 05:16:00', 10460),
(2, 4657, 4657, 6, 6, '2021-03-10 05:16:00', '2021-03-10 05:16:00', 10460),
(2, 4657, 4657, 3, 6, '2021-03-10 05:16:00', '2021-03-10 05:16:00', 9460),
(4, 4658, 4655, 10, 7, '2021-03-10 10:23:00', '2021-03-09 14:44:00', 4230),
(4, 4658, 4658, 2, 10, '2021-03-10 10:23:00', '2021-03-10 10:23:00', 9230),
(4, 4658, 4658, 2, 2, '2021-03-10 10:23:00', '2021-03-10 10:23:00', 2230),
(4, 4658, 4658, 8, 2, '2021-03-10 10:23:00', '2021-03-10 10:23:00', 7230),
(4, 4658, 4658, 9, 8, '2021-03-10 10:23:00', '2021-03-10 10:23:00', 230),
(4, 4658, 4658, 6, 9, '2021-03-10 10:23:00', '2021-03-10 10:23:00', 5230),
(4, 4658, 4658, 7, 6, '2021-03-10 10:23:00', '2021-03-10 10:23:00', 3230),
(4, 4658, 4658, 4, 7, '2021-03-10 10:23:00', '2021-03-10 10:23:00', 8230),
(4, 4658, 4658, 7, 4, '2021-03-10 10:23:00', '2021-03-10 10:23:00', 1230),
(4, 4658, 4658, 1, 7, '2021-03-10 10:23:00', '2021-03-10 10:23:00', 6230),
(4, 4658, 4658, 6, 1, '2021-03-10 10:23:00', '2021-03-10 10:23:00', 10230),
(4, 4658, 4658, 6, 6, '2021-03-10 10:23:00', '2021-03-10 10:23:00', 10230),
(2, 4660, 4657, 2, 3, '2021-03-10 23:25:00', '2021-03-10 05:16:00', 3654),
(2, 4660, 4660, 2, 2, '2021-03-10 23:25:00', '2021-03-10 23:25:00', 8654),
(2, 4660, 4660, 8, 2, '2021-03-10 23:25:00', '2021-03-10 23:25:00', 1654),
(2, 4660, 4660, 1, 8, '2021-03-10 23:25:00', '2021-03-10 23:25:00', 6654),
(2, 4660, 4660, 4, 1, '2021-03-10 23:25:00', '2021-03-10 23:25:00', 4654),
(2, 4660, 4660, 7, 4, '2021-03-10 23:25:00', '2021-03-10 23:25:00', 2654),
(2, 4660, 4660, 8, 7, '2021-03-10 23:25:00', '2021-03-10 23:25:00', 7654),
(2, 4660, 4660, 8, 8, '2021-03-10 23:25:00', '2021-03-10 23:25:00', 654),
(2, 4660, 4660, 5, 8, '2021-03-10 23:25:00', '2021-03-10 23:25:00', 5654),
(2, 4660, 4660, 7, 5, '2021-03-10 23:25:00', '2021-03-10 23:25:00', 10654),
(2, 4660, 4660, 7, 7, '2021-03-10 23:25:00', '2021-03-10 23:25:00', 10654),
(2, 4660, 4660, 10, 7, '2021-03-10 23:25:00', '2021-03-10 23:25:00', 9654),
(2, 4663, 4660, 3, 10, '2021-03-11 12:53:00', '2021-03-10 23:25:00', 4524),
(2, 4663, 4663, 3, 3, '2021-03-11 12:53:00', '2021-03-11 12:53:00', 2524),
(2, 4663, 4663, 10, 3, '2021-03-11 12:53:00', '2021-03-11 12:53:00', 7524),
(2, 4663, 4663, 10, 10, '2021-03-11 12:53:00', '2021-03-11 12:53:00', 524),
(2, 4663, 4663, 9, 10, '2021-03-11 12:53:00', '2021-03-11 12:53:00', 5524),
(2, 4663, 4663, 4, 9, '2021-03-11 12:53:00', '2021-03-11 12:53:00', 3524),
(2, 4663, 4663, 10, 4, '2021-03-11 12:53:00', '2021-03-11 12:53:00', 8524),
(2, 4663, 4663, 1, 10, '2021-03-11 12:53:00', '2021-03-11 12:53:00', 1524),
(2, 4663, 4663, 10, 1, '2021-03-11 12:53:00', '2021-03-11 12:53:00', 6524),
(2, 4663, 4663, 9, 10, '2021-03-11 12:53:00', '2021-03-11 12:53:00', 10524),
(2, 4663, 4663, 3, 9, '2021-03-11 12:53:00', '2021-03-11 12:53:00', 9524),
(2, 4663, 4663, 9, 3, '2021-03-11 12:53:00', '2021-03-11 12:53:00', 10524),
(5, 4663, 4647, 1, 10, '2021-03-11 15:26:00', '2021-03-07 12:22:00', 3353),
(5, 4663, 4663, 8, 1, '2021-03-11 15:26:00', '2021-03-11 15:26:00', 8353),
(5, 4663, 4663, 4, 8, '2021-03-11 15:26:00', '2021-03-11 15:26:00', 1353),
(5, 4663, 4663, 4, 4, '2021-03-11 15:26:00', '2021-03-11 15:26:00', 6353),
(5, 4663, 4663, 6, 4, '2021-03-11 15:26:00', '2021-03-11 15:26:00', 4353),
(5, 4663, 4663, 4, 6, '2021-03-11 15:26:00', '2021-03-11 15:26:00', 2353),
(5, 4663, 4663, 4, 4, '2021-03-11 15:26:00', '2021-03-11 15:26:00', 7353),
(5, 4663, 4663, 8, 4, '2021-03-11 15:26:00', '2021-03-11 15:26:00', 353),
(5, 4663, 4663, 9, 8, '2021-03-11 15:26:00', '2021-03-11 15:26:00', 5353),
(5, 4663, 4663, 4, 9, '2021-03-11 15:26:00', '2021-03-11 15:26:00', 10353),
(5, 4663, 4663, 7, 4, '2021-03-11 15:26:00', '2021-03-11 15:26:00', 9353),
(5, 4663, 4663, 4, 7, '2021-03-11 15:26:00', '2021-03-11 15:26:00', 10353),
(1, 4666, 4654, 4, 5, '2021-03-12 07:45:00', '2021-03-09 08:40:00', 6572),
(1, 4666, 4666, 2, 4, '2021-03-12 07:45:00', '2021-03-12 07:45:00', 4572),
(1, 4666, 4666, 8, 2, '2021-03-12 07:45:00', '2021-03-12 07:45:00', 2572),
(1, 4666, 4666, 8, 8, '2021-03-12 07:45:00', '2021-03-12 07:45:00', 7572),
(1, 4666, 4666, 9, 8, '2021-03-12 07:45:00', '2021-03-12 07:45:00', 572),
(1, 4666, 4666, 6, 9, '2021-03-12 07:45:00', '2021-03-12 07:45:00', 5572),
(1, 4666, 4666, 10, 6, '2021-03-12 07:45:00', '2021-03-12 07:45:00', 3572),
(1, 4666, 4666, 1, 10, '2021-03-12 07:45:00', '2021-03-12 07:45:00', 8572),
(1, 4666, 4666, 7, 1, '2021-03-12 07:45:00', '2021-03-12 07:45:00', 1572),
(1, 4666, 4666, 3, 7, '2021-03-12 07:45:00', '2021-03-12 07:45:00', 10572),
(1, 4666, 4666, 8, 3, '2021-03-12 07:45:00', '2021-03-12 07:45:00', 9572),
(1, 4666, 4666, 3, 8, '2021-03-12 07:45:00', '2021-03-12 07:45:00', 10572),
(3, 4666, 4648, 8, 7, '2021-03-12 07:11:00', '2021-03-07 20:55:00', 2787),
(3, 4666, 4666, 4, 8, '2021-03-12 07:11:00', '2021-03-12 07:11:00', 7787),
(3, 4666, 4666, 2, 4, '2021-03-12 07:11:00', '2021-03-12 07:11:00', 787),
(3, 4666, 4666, 3, 2, '2021-03-12 07:11:00', '2021-03-12 07:11:00', 5787),
(3, 4666, 4666, 1, 3, '2021-03-12 07:11:00', '2021-03-12 07:11:00', 3787),
(3, 4666, 4666, 9, 1, '2021-03-12 07:11:00', '2021-03-12 07:11:00', 8787),
(3, 4666, 4666, 8, 9, '2021-03-12 07:11:00', '2021-03-12 07:11:00', 1787),
(3, 4666, 4666, 5, 8, '2021-03-12 07:11:00', '2021-03-12 07:11:00', 6787),
(3, 4666, 4666, 6, 5, '2021-03-12 07:11:00', '2021-03-12 07:11:00', 4787),
(3, 4666, 4666, 6, 6, '2021-03-12 07:11:00', '2021-03-12 07:11:00', 9787),
(3, 4666, 4666, 3, 6, '2021-03-12 07:11:00', '2021-03-12 07:11:00', 10787),
(3, 4666, 4666, 3, 3, '2021-03-12 07:11:00', '2021-03-12 07:11:00', 10787),
(2, 4668, 4663, 1, 9, '2021-03-12 21:05:00', '2021-03-11 12:53:00', 6562),
(2, 4668, 4668, 8, 1, '2021-03-12 21:05:00', '2021-03-12 21:05:00', 4562),
(2, 4668, 4668, 3, 8, '2021-03-12 21:05:00', '2021-03-12 21:05:00', 2562),
(2, 4668, 4668, 3, 3, '2021-03-12 21:05:00', '2021-03-12 21:05:00', 7562),
(2, 4668, 4668, 3, 3, '2021-03-12 21:05:00', '2021-03-12 21:05:00', 562),
(2, 4668, 4668, 7, 3, '2021-03-12 21:05:00', '2021-03-12 21:05:00', 5562),
(2, 4668, 4668, 2, 7, '2021-03-12 21:05:00', '2021-03-12 21:05:00', 3562),
(2, 4668, 4668, 7, 2, '2021-03-12 21:05:00', '2021-03-12 21:05:00', 8562),
(2, 4668, 4668, 7, 7, '2021-03-12 21:05:00', '2021-03-12 21:05:00', 1562),
(2, 4668, 4668, 10, 7, '2021-03-12 21:05:00', '2021-03-12 21:05:00', 10562),
(2, 4668, 4668, 2, 10, '2021-03-12 21:05:00', '2021-03-12 21:05:00', 9562),
(2, 4668, 4668, 10, 2, '2021-03-12 21:05:00', '2021-03-12 21:05:00', 10562),
(2, 4669, 4668, 2, 10, '2021-03-13 04:47:00', '2021-03-12 21:05:00', 8906),
(2, 4669, 4669, 7, 2, '2021-03-13 04:47:00', '2021-03-13 04:47:00', 1906),
(2, 4669, 4669, 7, 7, '2021-03-13 04:47:00', '2021-03-13 04:47:00', 6906),
(2, 4669, 4669, 7, 7, '2021-03-13 04:47:00', '2021-03-13 04:47:00', 4906),
(2, 4669, 4669, 4, 7, '2021-03-13 04:47:00', '2021-03-13 04:47:00', 2906),
(2, 4669, 4669, 6, 4, '2021-03-13 04:47:00', '2021-03-13 04:47:00', 7906),
(2, 4669, 4669, 5, 6, '2021-03-13 04:47:00', '2021-03-13 04:47:00', 906),
(2, 4669, 4669, 3, 5, '2021-03-13 04:47:00', '2021-03-13 04:47:00', 5906),
(2, 4669, 4669, 2, 3, '2021-03-13 04:47:00', '2021-03-13 04:47:00', 3906),
(2, 4669, 4669, 9, 2, '2021-03-13 04:47:00', '2021-03-13 04:47:00', 10906),
(2, 4669, 4669, 9, 9, '2021-03-13 04:47:00', '2021-03-13 04:47:00', 9906),
(2, 4669, 4669, 9, 9, '2021-03-13 04:47:00', '2021-03-13 04:47:00', 10906),
(4, 4671, 4658, 4, 6, '2021-03-13 15:58:00', '2021-03-10 10:23:00', 3962),
(4, 4671, 4671, 4, 4, '2021-03-13 15:58:00', '2021-03-13 15:58:00', 8962),
(4, 4671, 4671, 3, 4, '2021-03-13 15:58:00', '2021-03-13 15:58:00', 1962),
(4, 4671, 4671, 7, 3, '2021-03-13 15:58:00', '2021-03-13 15:58:00', 6962),
(4, 4671, 4671, 9, 7, '2021-03-13 15:58:00', '2021-03-13 15:58:00', 4962),
(4, 4671, 4671, 3, 9, '2021-03-13 15:58:00', '2021-03-13 15:58:00', 2962),
(4, 4671, 4671, 9, 3, '2021-03-13 15:58:00', '2021-03-13 15:58:00', 7962),
(4, 4671, 4671, 4, 9, '2021-03-13 15:58:00', '2021-03-13 15:58:00', 962),
(4, 4671, 4671, 1, 4, '2021-03-13 15:58:00', '2021-03-13 15:58:00', 5962),
(4, 4671, 4671, 8, 1, '2021-03-13 15:58:00', '2021-03-13 15:58:00', 10962),
(4, 4671, 4671, 8, 8, '2021-03-13 15:58:00', '2021-03-13 15:58:00', 10962),
(4, 4671, 4671, 5, 8, '2021-03-13 15:58:00', '2021-03-13 15:58:00', 9962),
(3, 4673, 4666, 5, 3, '2021-03-14 04:31:00', '2021-03-12 07:11:00', 4535),
(3, 4673, 4673, 9, 5, '2021-03-14 04:31:00', '2021-03-14 04:31:00', 2535),
(3, 4673, 4673, 9, 9, '2021-03-14 04:31:00', '2021-03-14 04:31:00', 7535),
(3, 4673, 4673, 1, 9, '2021-03-14 04:31:00', '2021-03-14 04:31:00', 535),
(3, 4673, 4673, 2, 1, '2021-03-14 04:31:00', '2021-03-14 04:31:00', 5535),
(3, 4673, 4673, 3, 2, '2021-03-14 04:31:00', '2021-03-14 04:31:00', 3535),
(3, 4673, 4673, 9, 3, '2021-03-14 04:31:00', '2021-03-14 04:31:00', 8535),
(3, 4673, 4673, 8, 9, '2021-03-14 04:31:00', '2021-03-14 04:31:00', 1535),
(3, 4673, 4673, 9, 8, '2021-03-14 04:31:00', '2021-03-14 04:31:00', 6535),
(3, 4673, 4673, 10, 9, '2021-03-14 04:31:00', '2021-03-14 04:31:00', 10535),
(3, 4673, 4673, 1, 10, '2021-03-14 04:31:00', '2021-03-14 04:31:00', 9535),
(3, 4673, 4673, 10, 1, '2021-03-14 04:31:00', '2021-03-14 04:31:00', 10535),
(2, 4676, 4669, 7, 9, '2021-03-14 22:31:00', '2021-03-13 04:47:00', 136),
(1, 4676, 4666, 1, 3, '2021-03-14 19:30:00', '2021-03-12 07:45:00', 4528),
(2, 4676, 4676, 7, 7, '2021-03-14 22:31:00', '2021-03-14 22:31:00', 5136),
(1, 4676, 4676, 2, 1, '2021-03-14 19:30:00', '2021-03-14 19:30:00', 2528),
(2, 4676, 4676, 7, 7, '2021-03-14 22:31:00', '2021-03-14 22:31:00', 3136),
(1, 4676, 4676, 9, 2, '2021-03-14 19:30:00', '2021-03-14 19:30:00', 7528),
(1, 4676, 4676, 5, 9, '2021-03-14 19:30:00', '2021-03-14 19:30:00', 528),
(2, 4676, 4676, 4, 7, '2021-03-14 22:31:00', '2021-03-14 22:31:00', 8136),
(2, 4676, 4676, 3, 4, '2021-03-14 22:31:00', '2021-03-14 22:31:00', 1136),
(1, 4676, 4676, 8, 5, '2021-03-14 19:30:00', '2021-03-14 19:30:00', 5528),
(2, 4676, 4676, 8, 3, '2021-03-14 22:31:00', '2021-03-14 22:31:00', 6136),
(1, 4676, 4676, 3, 8, '2021-03-14 19:30:00', '2021-03-14 19:30:00', 3528),
(2, 4676, 4676, 7, 8, '2021-03-14 22:31:00', '2021-03-14 22:31:00', 4136),
(1, 4676, 4676, 6, 3, '2021-03-14 19:30:00', '2021-03-14 19:30:00', 8528),
(1, 4676, 4676, 9, 6, '2021-03-14 19:30:00', '2021-03-14 19:30:00', 1528),
(2, 4676, 4676, 3, 7, '2021-03-14 22:31:00', '2021-03-14 22:31:00', 9136),
(2, 4676, 4676, 2, 3, '2021-03-14 22:31:00', '2021-03-14 22:31:00', 2136),
(1, 4676, 4676, 2, 9, '2021-03-14 19:30:00', '2021-03-14 19:30:00', 6528),
(2, 4676, 4676, 4, 2, '2021-03-14 22:31:00', '2021-03-14 22:31:00', 7136),
(1, 4676, 4676, 2, 2, '2021-03-14 19:30:00', '2021-03-14 19:30:00', 10528),
(1, 4676, 4676, 5, 2, '2021-03-14 19:30:00', '2021-03-14 19:30:00', 9528),
(2, 4676, 4676, 9, 4, '2021-03-14 22:31:00', '2021-03-14 22:31:00', 10136),
(1, 4676, 4676, 2, 5, '2021-03-14 19:30:00', '2021-03-14 19:30:00', 10528),
(2, 4676, 4676, 9, 9, '2021-03-14 22:31:00', '2021-03-14 22:31:00', 10136),
(5, 4676, 4663, 3, 4, '2021-03-14 20:53:00', '2021-03-11 15:26:00', 719),
(5, 4676, 4676, 9, 3, '2021-03-14 20:53:00', '2021-03-14 20:53:00', 5719),
(5, 4676, 4676, 2, 9, '2021-03-14 20:53:00', '2021-03-14 20:53:00', 3719),
(5, 4676, 4676, 6, 2, '2021-03-14 20:53:00', '2021-03-14 20:53:00', 8719),
(5, 4676, 4676, 8, 6, '2021-03-14 20:53:00', '2021-03-14 20:53:00', 1719),
(5, 4676, 4676, 9, 8, '2021-03-14 20:53:00', '2021-03-14 20:53:00', 6719),
(5, 4676, 4676, 3, 9, '2021-03-14 20:53:00', '2021-03-14 20:53:00', 4719),
(5, 4676, 4676, 1, 3, '2021-03-14 20:53:00', '2021-03-14 20:53:00', 2719),
(5, 4676, 4676, 10, 1, '2021-03-14 20:53:00', '2021-03-14 20:53:00', 7719),
(5, 4676, 4676, 8, 10, '2021-03-14 20:53:00', '2021-03-14 20:53:00', 10719),
(5, 4676, 4676, 8, 8, '2021-03-14 20:53:00', '2021-03-14 20:53:00', 10719),
(5, 4676, 4676, 10, 8, '2021-03-14 20:53:00', '2021-03-14 20:53:00', 9719),
(1, 4676, 4676, 1, 2, '2021-03-14 22:55:00', '2021-03-14 19:30:00', 8038),
(1, 4676, 4676, 1, 1, '2021-03-14 22:55:00', '2021-03-14 22:55:00', 1038),
(1, 4676, 4676, 8, 1, '2021-03-14 22:55:00', '2021-03-14 22:55:00', 6038),
(1, 4676, 4676, 8, 8, '2021-03-14 22:55:00', '2021-03-14 22:55:00', 4038),
(1, 4676, 4676, 4, 8, '2021-03-14 22:55:00', '2021-03-14 22:55:00', 9038),
(1, 4676, 4676, 7, 4, '2021-03-14 22:55:00', '2021-03-14 22:55:00', 2038),
(1, 4676, 4676, 4, 7, '2021-03-14 22:55:00', '2021-03-14 22:55:00', 7038),
(1, 4676, 4676, 1, 4, '2021-03-14 22:55:00', '2021-03-14 22:55:00', 38),
(1, 4676, 4676, 9, 1, '2021-03-14 22:55:00', '2021-03-14 22:55:00', 5038),
(1, 4676, 4676, 2, 9, '2021-03-14 22:55:00', '2021-03-14 22:55:00', 3038),
(1, 4676, 4676, 5, 2, '2021-03-14 22:55:00', '2021-03-14 22:55:00', 10038),
(1, 4676, 4676, 5, 5, '2021-03-14 22:55:00', '2021-03-14 22:55:00', 10038),
(2, 4679, 4676, 10, 9, '2021-03-15 13:07:00', '2021-03-14 22:31:00', 2786),
(2, 4679, 4679, 1, 10, '2021-03-15 13:07:00', '2021-03-15 13:07:00', 7786),
(2, 4679, 4679, 5, 1, '2021-03-15 13:07:00', '2021-03-15 13:07:00', 786),
(2, 4679, 4679, 5, 5, '2021-03-15 13:07:00', '2021-03-15 13:07:00', 5786),
(2, 4679, 4679, 2, 5, '2021-03-15 13:07:00', '2021-03-15 13:07:00', 3786),
(2, 4679, 4679, 8, 2, '2021-03-15 13:07:00', '2021-03-15 13:07:00', 8786),
(2, 4679, 4679, 5, 8, '2021-03-15 13:07:00', '2021-03-15 13:07:00', 1786),
(2, 4679, 4679, 2, 5, '2021-03-15 13:07:00', '2021-03-15 13:07:00', 6786),
(2, 4679, 4679, 4, 2, '2021-03-15 13:07:00', '2021-03-15 13:07:00', 4786),
(2, 4679, 4679, 5, 4, '2021-03-15 13:07:00', '2021-03-15 13:07:00', 9786),
(2, 4679, 4679, 10, 5, '2021-03-15 13:07:00', '2021-03-15 13:07:00', 10786),
(2, 4679, 4679, 10, 10, '2021-03-15 13:07:00', '2021-03-15 13:07:00', 10786),
(4, 4680, 4671, 3, 5, '2021-03-15 22:23:00', '2021-03-13 15:58:00', 6287),
(4, 4680, 4680, 3, 3, '2021-03-15 22:23:00', '2021-03-15 22:23:00', 4287),
(4, 4680, 4680, 9, 3, '2021-03-15 22:23:00', '2021-03-15 22:23:00', 9287),
(4, 4680, 4680, 1, 9, '2021-03-15 22:23:00', '2021-03-15 22:23:00', 2287),
(4, 4680, 4680, 10, 1, '2021-03-15 22:23:00', '2021-03-15 22:23:00', 7287),
(4, 4680, 4680, 5, 10, '2021-03-15 22:23:00', '2021-03-15 22:23:00', 287),
(4, 4680, 4680, 2, 5, '2021-03-15 22:23:00', '2021-03-15 22:23:00', 5287),
(4, 4680, 4680, 6, 2, '2021-03-15 22:23:00', '2021-03-15 22:23:00', 3287),
(4, 4680, 4680, 3, 6, '2021-03-15 22:23:00', '2021-03-15 22:23:00', 8287),
(4, 4680, 4680, 1, 3, '2021-03-15 22:23:00', '2021-03-15 22:23:00', 1287),
(4, 4680, 4680, 10, 1, '2021-03-15 22:23:00', '2021-03-15 22:23:00', 10287),
(4, 4680, 4680, 10, 10, '2021-03-15 22:23:00', '2021-03-15 22:23:00', 10287),
(5, 4681, 4676, 4, 10, '2021-03-16 00:26:00', '2021-03-14 20:53:00', 6566),
(5, 4681, 4681, 3, 4, '2021-03-16 00:26:00', '2021-03-16 00:26:00', 4566),
(5, 4681, 4681, 2, 3, '2021-03-16 00:26:00', '2021-03-16 00:26:00', 2566),
(5, 4681, 4681, 5, 2, '2021-03-16 00:26:00', '2021-03-16 00:26:00', 7566),
(5, 4681, 4681, 8, 5, '2021-03-16 00:26:00', '2021-03-16 00:26:00', 566),
(5, 4681, 4681, 7, 8, '2021-03-16 00:26:00', '2021-03-16 00:26:00', 5566),
(5, 4681, 4681, 1, 7, '2021-03-16 00:26:00', '2021-03-16 00:26:00', 3566),
(5, 4681, 4681, 2, 1, '2021-03-16 00:26:00', '2021-03-16 00:26:00', 8566),
(5, 4681, 4681, 9, 2, '2021-03-16 00:26:00', '2021-03-16 00:26:00', 1566),
(5, 4681, 4681, 7, 9, '2021-03-16 00:26:00', '2021-03-16 00:26:00', 10566),
(5, 4681, 4681, 5, 7, '2021-03-16 00:26:00', '2021-03-16 00:26:00', 9566),
(5, 4681, 4681, 7, 5, '2021-03-16 00:26:00', '2021-03-16 00:26:00', 10566),
(4, 4682, 4680, 1, 10, '2021-03-16 09:47:00', '2021-03-15 22:23:00', 3068),
(4, 4682, 4682, 7, 1, '2021-03-16 09:47:00', '2021-03-16 09:47:00', 8068),
(4, 4682, 4682, 1, 7, '2021-03-16 09:47:00', '2021-03-16 09:47:00', 1068),
(4, 4682, 4682, 1, 1, '2021-03-16 09:47:00', '2021-03-16 09:47:00', 6068),
(4, 4682, 4682, 2, 1, '2021-03-16 09:47:00', '2021-03-16 09:47:00', 4068),
(4, 4682, 4682, 5, 2, '2021-03-16 09:47:00', '2021-03-16 09:47:00', 9068),
(4, 4682, 4682, 4, 5, '2021-03-16 09:47:00', '2021-03-16 09:47:00', 2068),
(4, 4682, 4682, 10, 4, '2021-03-16 09:47:00', '2021-03-16 09:47:00', 7068),
(4, 4682, 4682, 10, 10, '2021-03-16 09:47:00', '2021-03-16 09:47:00', 68),
(4, 4682, 4682, 8, 10, '2021-03-16 09:47:00', '2021-03-16 09:47:00', 5068),
(4, 4682, 4682, 3, 8, '2021-03-16 09:47:00', '2021-03-16 09:47:00', 10068),
(4, 4682, 4682, 3, 3, '2021-03-16 09:47:00', '2021-03-16 09:47:00', 10068),
(4, 4684, 4682, 2, 3, '2021-03-16 23:43:00', '2021-03-16 09:47:00', 8897),
(4, 4684, 4684, 5, 2, '2021-03-16 23:43:00', '2021-03-16 23:43:00', 1897),
(4, 4684, 4684, 1, 5, '2021-03-16 23:43:00', '2021-03-16 23:43:00', 6897),
(4, 4684, 4684, 5, 1, '2021-03-16 23:43:00', '2021-03-16 23:43:00', 4897),
(4, 4684, 4684, 6, 5, '2021-03-16 23:43:00', '2021-03-16 23:43:00', 2897),
(4, 4684, 4684, 10, 6, '2021-03-16 23:43:00', '2021-03-16 23:43:00', 7897),
(4, 4684, 4684, 9, 10, '2021-03-16 23:43:00', '2021-03-16 23:43:00', 897),
(4, 4684, 4684, 4, 9, '2021-03-16 23:43:00', '2021-03-16 23:43:00', 5897),
(4, 4684, 4684, 7, 4, '2021-03-16 23:43:00', '2021-03-16 23:43:00', 3897),
(4, 4684, 4684, 4, 7, '2021-03-16 23:43:00', '2021-03-16 23:43:00', 10897),
(4, 4684, 4684, 3, 4, '2021-03-16 23:43:00', '2021-03-16 23:43:00', 9897),
(4, 4684, 4684, 4, 3, '2021-03-16 23:43:00', '2021-03-16 23:43:00', 10897),
(5, 4684, 4681, 1, 7, '2021-03-16 21:38:00', '2021-03-16 00:26:00', 5694),
(5, 4684, 4684, 10, 1, '2021-03-16 21:38:00', '2021-03-16 21:38:00', 3694),
(5, 4684, 4684, 8, 10, '2021-03-16 21:38:00', '2021-03-16 21:38:00', 8694),
(5, 4684, 4684, 10, 8, '2021-03-16 21:38:00', '2021-03-16 21:38:00', 1694),
(5, 4684, 4684, 3, 10, '2021-03-16 21:38:00', '2021-03-16 21:38:00', 6694),
(5, 4684, 4684, 1, 3, '2021-03-16 21:38:00', '2021-03-16 21:38:00', 4694),
(5, 4684, 4684, 6, 1, '2021-03-16 21:38:00', '2021-03-16 21:38:00', 2694),
(5, 4684, 4684, 8, 6, '2021-03-16 21:38:00', '2021-03-16 21:38:00', 7694),
(5, 4684, 4684, 10, 8, '2021-03-16 21:38:00', '2021-03-16 21:38:00', 694),
(5, 4684, 4684, 5, 10, '2021-03-16 21:38:00', '2021-03-16 21:38:00', 10694),
(5, 4684, 4684, 5, 5, '2021-03-16 21:38:00', '2021-03-16 21:38:00', 10694),
(5, 4684, 4684, 2, 5, '2021-03-16 21:38:00', '2021-03-16 21:38:00', 9694),
(5, 4685, 4684, 10, 2, '2021-03-17 01:44:00', '2021-03-16 21:38:00', 9493),
(5, 4685, 4685, 8, 10, '2021-03-17 01:44:00', '2021-03-17 01:44:00', 10493),
(5, 4685, 4685, 8, 8, '2021-03-17 01:44:00', '2021-03-17 01:44:00', 10493),
(5, 4685, 4685, 3, 8, '2021-03-17 01:44:00', '2021-03-17 01:44:00', 2493),
(5, 4685, 4685, 9, 3, '2021-03-17 01:44:00', '2021-03-17 01:44:00', 7493),
(5, 4685, 4685, 10, 9, '2021-03-17 01:44:00', '2021-03-17 01:44:00', 493),
(5, 4685, 4685, 6, 10, '2021-03-17 01:44:00', '2021-03-17 01:44:00', 5493),
(5, 4685, 4685, 1, 6, '2021-03-17 01:44:00', '2021-03-17 01:44:00', 3493),
(5, 4685, 4685, 7, 1, '2021-03-17 01:44:00', '2021-03-17 01:44:00', 8493),
(5, 4685, 4685, 6, 7, '2021-03-17 01:44:00', '2021-03-17 01:44:00', 1493),
(5, 4685, 4685, 3, 6, '2021-03-17 01:44:00', '2021-03-17 01:44:00', 6493),
(5, 4685, 4685, 10, 3, '2021-03-17 01:44:00', '2021-03-17 01:44:00', 4493),
(4, 4688, 4684, 9, 4, '2021-03-17 20:55:00', '2021-03-16 23:43:00', 10021),
(3, 4688, 4673, 3, 10, '2021-03-17 21:06:00', '2021-03-14 04:31:00', 10765),
(3, 4688, 4688, 3, 3, '2021-03-17 21:06:00', '2021-03-17 21:06:00', 10765),
(4, 4688, 4688, 9, 9, '2021-03-17 20:55:00', '2021-03-17 20:55:00', 10021),
(3, 4688, 4688, 10, 3, '2021-03-17 21:06:00', '2021-03-17 21:06:00', 9765),
(5, 4688, 4685, 7, 10, '2021-03-17 20:20:00', '2021-03-17 01:44:00', 1892),
(5, 4688, 4688, 3, 7, '2021-03-17 20:20:00', '2021-03-17 20:20:00', 6892),
(5, 4688, 4688, 4, 3, '2021-03-17 20:20:00', '2021-03-17 20:20:00', 4892),
(5, 4688, 4688, 3, 4, '2021-03-17 20:20:00', '2021-03-17 20:20:00', 2892),
(5, 4688, 4688, 10, 3, '2021-03-17 20:20:00', '2021-03-17 20:20:00', 7892),
(5, 4688, 4688, 3, 10, '2021-03-17 20:20:00', '2021-03-17 20:20:00', 892),
(5, 4688, 4688, 2, 3, '2021-03-17 20:20:00', '2021-03-17 20:20:00', 5892),
(5, 4688, 4688, 3, 2, '2021-03-17 20:20:00', '2021-03-17 20:20:00', 3892),
(5, 4688, 4688, 5, 3, '2021-03-17 20:20:00', '2021-03-17 20:20:00', 8892),
(5, 4688, 4688, 2, 5, '2021-03-17 20:20:00', '2021-03-17 20:20:00', 10892),
(5, 4688, 4688, 10, 2, '2021-03-17 20:20:00', '2021-03-17 20:20:00', 9892),
(5, 4688, 4688, 2, 10, '2021-03-17 20:20:00', '2021-03-17 20:20:00', 10892),
(4, 4688, 4688, 9, 9, '2021-03-17 20:55:00', '2021-03-17 20:55:00', 8021),
(3, 4688, 4688, 8, 10, '2021-03-17 21:06:00', '2021-03-17 21:06:00', 2765),
(4, 4688, 4688, 3, 9, '2021-03-17 20:55:00', '2021-03-17 20:55:00', 1021),
(3, 4688, 4688, 2, 8, '2021-03-17 21:06:00', '2021-03-17 21:06:00', 7765),
(4, 4688, 4688, 3, 3, '2021-03-17 20:55:00', '2021-03-17 20:55:00', 6021),
(3, 4688, 4688, 1, 2, '2021-03-17 21:06:00', '2021-03-17 21:06:00', 765),
(3, 4688, 4688, 1, 1, '2021-03-17 21:06:00', '2021-03-17 21:06:00', 5765),
(4, 4688, 4688, 3, 3, '2021-03-17 20:55:00', '2021-03-17 20:55:00', 4021),
(4, 4688, 4688, 7, 3, '2021-03-17 20:55:00', '2021-03-17 20:55:00', 9021),
(3, 4688, 4688, 7, 1, '2021-03-17 21:06:00', '2021-03-17 21:06:00', 3765),
(4, 4688, 4688, 1, 7, '2021-03-17 20:55:00', '2021-03-17 20:55:00', 2021),
(3, 4688, 4688, 9, 7, '2021-03-17 21:06:00', '2021-03-17 21:06:00', 8765),
(4, 4688, 4688, 1, 1, '2021-03-17 20:55:00', '2021-03-17 20:55:00', 7021),
(3, 4688, 4688, 10, 9, '2021-03-17 21:06:00', '2021-03-17 21:06:00', 1765),
(4, 4688, 4688, 6, 1, '2021-03-17 20:55:00', '2021-03-17 20:55:00', 21),
(3, 4688, 4688, 7, 10, '2021-03-17 21:06:00', '2021-03-17 21:06:00', 6765),
(4, 4688, 4688, 3, 6, '2021-03-17 20:55:00', '2021-03-17 20:55:00', 5021),
(3, 4688, 4688, 1, 7, '2021-03-17 21:06:00', '2021-03-17 21:06:00', 4765),
(4, 4688, 4688, 10, 3, '2021-03-17 20:55:00', '2021-03-17 20:55:00', 3021),
(1, 4689, 4676, 1, 5, '2021-03-18 04:43:00', '2021-03-14 22:55:00', 10861),
(1, 4689, 4689, 5, 1, '2021-03-18 04:43:00', '2021-03-18 04:43:00', 9861),
(1, 4689, 4689, 1, 5, '2021-03-18 04:43:00', '2021-03-18 04:43:00', 10861),
(1, 4689, 4689, 4, 1, '2021-03-18 04:43:00', '2021-03-18 04:43:00', 6861),
(1, 4689, 4689, 7, 4, '2021-03-18 04:43:00', '2021-03-18 04:43:00', 4861),
(1, 4689, 4689, 9, 7, '2021-03-18 04:43:00', '2021-03-18 04:43:00', 2861),
(1, 4689, 4689, 5, 9, '2021-03-18 04:43:00', '2021-03-18 04:43:00', 7861),
(1, 4689, 4689, 8, 5, '2021-03-18 04:43:00', '2021-03-18 04:43:00', 861),
(1, 4689, 4689, 6, 8, '2021-03-18 04:43:00', '2021-03-18 04:43:00', 5861),
(1, 4689, 4689, 9, 6, '2021-03-18 04:43:00', '2021-03-18 04:43:00', 3861),
(1, 4689, 4689, 3, 9, '2021-03-18 04:43:00', '2021-03-18 04:43:00', 8861),
(1, 4689, 4689, 4, 3, '2021-03-18 04:43:00', '2021-03-18 04:43:00', 1861),
(3, 4690, 4688, 10, 1, '2021-03-18 09:50:00', '2021-03-17 21:06:00', 3931),
(3, 4690, 4690, 4, 10, '2021-03-18 09:50:00', '2021-03-18 09:50:00', 8931),
(3, 4690, 4690, 8, 4, '2021-03-18 09:50:00', '2021-03-18 09:50:00', 1931),
(3, 4690, 4690, 10, 8, '2021-03-18 09:50:00', '2021-03-18 09:50:00', 6931),
(3, 4690, 4690, 2, 10, '2021-03-18 09:50:00', '2021-03-18 09:50:00', 4931),
(3, 4690, 4690, 4, 2, '2021-03-18 09:50:00', '2021-03-18 09:50:00', 2931),
(3, 4690, 4690, 5, 4, '2021-03-18 09:50:00', '2021-03-18 09:50:00', 7931),
(3, 4690, 4690, 9, 5, '2021-03-18 09:50:00', '2021-03-18 09:50:00', 931),
(3, 4690, 4690, 2, 9, '2021-03-18 09:50:00', '2021-03-18 09:50:00', 5931),
(3, 4690, 4690, 8, 2, '2021-03-18 09:50:00', '2021-03-18 09:50:00', 10931),
(3, 4690, 4690, 7, 8, '2021-03-18 09:50:00', '2021-03-18 09:50:00', 9931),
(3, 4690, 4690, 8, 7, '2021-03-18 09:50:00', '2021-03-18 09:50:00', 10931),
(5, 4690, 4688, 7, 2, '2021-03-18 10:41:00', '2021-03-17 20:20:00', 3650),
(5, 4690, 4690, 6, 7, '2021-03-18 10:41:00', '2021-03-18 10:41:00', 8650),
(5, 4690, 4690, 6, 6, '2021-03-18 10:41:00', '2021-03-18 10:41:00', 1650),
(5, 4690, 4690, 7, 6, '2021-03-18 10:41:00', '2021-03-18 10:41:00', 6650),
(5, 4690, 4690, 1, 7, '2021-03-18 10:41:00', '2021-03-18 10:41:00', 4650),
(5, 4690, 4690, 5, 1, '2021-03-18 10:41:00', '2021-03-18 10:41:00', 2650),
(5, 4690, 4690, 9, 5, '2021-03-18 10:41:00', '2021-03-18 10:41:00', 7650),
(5, 4690, 4690, 7, 9, '2021-03-18 10:41:00', '2021-03-18 10:41:00', 650),
(5, 4690, 4690, 5, 7, '2021-03-18 10:41:00', '2021-03-18 10:41:00', 5650),
(5, 4690, 4690, 1, 5, '2021-03-18 10:41:00', '2021-03-18 10:41:00', 10650),
(5, 4690, 4690, 1, 1, '2021-03-18 10:41:00', '2021-03-18 10:41:00', 10650),
(5, 4690, 4690, 9, 1, '2021-03-18 10:41:00', '2021-03-18 10:41:00', 9650),
(3, 4690, 4690, 8, 8, '2021-03-18 10:17:00', '2021-03-18 09:50:00', 2761),
(3, 4690, 4690, 8, 8, '2021-03-18 10:17:00', '2021-03-18 10:17:00', 7761),
(3, 4690, 4690, 10, 8, '2021-03-18 10:17:00', '2021-03-18 10:17:00', 761),
(3, 4690, 4690, 8, 10, '2021-03-18 10:17:00', '2021-03-18 10:17:00', 5761),
(3, 4690, 4690, 8, 8, '2021-03-18 10:17:00', '2021-03-18 10:17:00', 3761),
(3, 4690, 4690, 3, 8, '2021-03-18 10:17:00', '2021-03-18 10:17:00', 8761),
(3, 4690, 4690, 2, 3, '2021-03-18 10:17:00', '2021-03-18 10:17:00', 1761),
(3, 4690, 4690, 1, 2, '2021-03-18 10:17:00', '2021-03-18 10:17:00', 6761),
(3, 4690, 4690, 8, 1, '2021-03-18 10:17:00', '2021-03-18 10:17:00', 4761),
(3, 4690, 4690, 10, 8, '2021-03-18 10:17:00', '2021-03-18 10:17:00', 10761),
(3, 4690, 4690, 10, 10, '2021-03-18 10:17:00', '2021-03-18 10:17:00', 10761),
(3, 4690, 4690, 8, 10, '2021-03-18 10:17:00', '2021-03-18 10:17:00', 9761),
(5, 4692, 4690, 5, 9, '2021-03-18 22:24:00', '2021-03-18 10:41:00', 8915),
(5, 4692, 4692, 3, 5, '2021-03-18 22:24:00', '2021-03-18 22:24:00', 1915),
(5, 4692, 4692, 6, 3, '2021-03-18 22:24:00', '2021-03-18 22:24:00', 6915),
(5, 4692, 4692, 5, 6, '2021-03-18 22:24:00', '2021-03-18 22:24:00', 4915),
(5, 4692, 4692, 8, 5, '2021-03-18 22:24:00', '2021-03-18 22:24:00', 2915),
(5, 4692, 4692, 8, 8, '2021-03-18 22:24:00', '2021-03-18 22:24:00', 7915),
(5, 4692, 4692, 10, 8, '2021-03-18 22:24:00', '2021-03-18 22:24:00', 915),
(5, 4692, 4692, 5, 10, '2021-03-18 22:24:00', '2021-03-18 22:24:00', 5915),
(5, 4692, 4692, 7, 5, '2021-03-18 22:24:00', '2021-03-18 22:24:00', 3915),
(5, 4692, 4692, 10, 7, '2021-03-18 22:24:00', '2021-03-18 22:24:00', 10915),
(5, 4692, 4692, 1, 10, '2021-03-18 22:24:00', '2021-03-18 22:24:00', 9915),
(5, 4692, 4692, 10, 1, '2021-03-18 22:24:00', '2021-03-18 22:24:00', 10915),
(5, 4694, 4692, 5, 10, '2021-03-19 09:12:00', '2021-03-18 22:24:00', 10197),
(5, 4694, 4694, 5, 5, '2021-03-19 09:12:00', '2021-03-19 09:12:00', 10197),
(3, 4694, 4690, 9, 8, '2021-03-19 10:12:00', '2021-03-18 10:17:00', 2754),
(3, 4694, 4694, 3, 9, '2021-03-19 10:12:00', '2021-03-19 10:12:00', 7754),
(3, 4694, 4694, 1, 3, '2021-03-19 10:12:00', '2021-03-19 10:12:00', 754),
(3, 4694, 4694, 5, 1, '2021-03-19 10:12:00', '2021-03-19 10:12:00', 5754),
(3, 4694, 4694, 10, 5, '2021-03-19 10:12:00', '2021-03-19 10:12:00', 3754),
(3, 4694, 4694, 6, 10, '2021-03-19 10:12:00', '2021-03-19 10:12:00', 8754),
(3, 4694, 4694, 5, 6, '2021-03-19 10:12:00', '2021-03-19 10:12:00', 1754),
(3, 4694, 4694, 8, 5, '2021-03-19 10:12:00', '2021-03-19 10:12:00', 6754),
(3, 4694, 4694, 5, 8, '2021-03-19 10:12:00', '2021-03-19 10:12:00', 4754),
(3, 4694, 4694, 5, 5, '2021-03-19 10:12:00', '2021-03-19 10:12:00', 10754),
(3, 4694, 4694, 5, 5, '2021-03-19 10:12:00', '2021-03-19 10:12:00', 10754),
(3, 4694, 4694, 8, 5, '2021-03-19 10:12:00', '2021-03-19 10:12:00', 9754),
(5, 4694, 4694, 7, 5, '2021-03-19 09:12:00', '2021-03-19 09:12:00', 9197),
(5, 4694, 4694, 3, 7, '2021-03-19 09:12:00', '2021-03-19 09:12:00', 2197),
(5, 4694, 4694, 1, 3, '2021-03-19 09:12:00', '2021-03-19 09:12:00', 7197),
(5, 4694, 4694, 8, 1, '2021-03-19 09:12:00', '2021-03-19 09:12:00', 197),
(5, 4694, 4694, 8, 8, '2021-03-19 09:12:00', '2021-03-19 09:12:00', 5197),
(5, 4694, 4694, 7, 8, '2021-03-19 09:12:00', '2021-03-19 09:12:00', 3197),
(5, 4694, 4694, 10, 7, '2021-03-19 09:12:00', '2021-03-19 09:12:00', 8197),
(5, 4694, 4694, 3, 10, '2021-03-19 09:12:00', '2021-03-19 09:12:00', 1197),
(5, 4694, 4694, 7, 3, '2021-03-19 09:12:00', '2021-03-19 09:12:00', 6197),
(5, 4694, 4694, 8, 7, '2021-03-19 09:12:00', '2021-03-19 09:12:00', 4197),
(5, 4695, 4694, 10, 8, '2021-03-19 13:09:00', '2021-03-19 09:12:00', 4251),
(5, 4695, 4695, 10, 10, '2021-03-19 13:09:00', '2021-03-19 13:09:00', 9251),
(5, 4695, 4695, 3, 10, '2021-03-19 13:09:00', '2021-03-19 13:09:00', 2251),
(5, 4695, 4695, 4, 3, '2021-03-19 13:09:00', '2021-03-19 13:09:00', 7251),
(5, 4695, 4695, 1, 4, '2021-03-19 13:09:00', '2021-03-19 13:09:00', 251),
(5, 4695, 4695, 7, 1, '2021-03-19 13:09:00', '2021-03-19 13:09:00', 5251),
(5, 4695, 4695, 5, 7, '2021-03-19 13:09:00', '2021-03-19 13:09:00', 3251),
(5, 4695, 4695, 2, 5, '2021-03-19 13:09:00', '2021-03-19 13:09:00', 8251),
(5, 4695, 4695, 4, 2, '2021-03-19 13:09:00', '2021-03-19 13:09:00', 1251),
(5, 4695, 4695, 9, 4, '2021-03-19 13:09:00', '2021-03-19 13:09:00', 6251),
(5, 4695, 4695, 8, 9, '2021-03-19 13:09:00', '2021-03-19 13:09:00', 10251),
(5, 4695, 4695, 8, 8, '2021-03-19 13:09:00', '2021-03-19 13:09:00', 10251),
(5, 4696, 4695, 7, 8, '2021-03-19 20:29:00', '2021-03-19 13:09:00', 6868),
(5, 4696, 4696, 7, 7, '2021-03-19 20:29:00', '2021-03-19 20:29:00', 4868),
(5, 4696, 4696, 7, 7, '2021-03-19 20:29:00', '2021-03-19 20:29:00', 2868),
(5, 4696, 4696, 2, 7, '2021-03-19 20:29:00', '2021-03-19 20:29:00', 7868),
(5, 4696, 4696, 9, 2, '2021-03-19 20:29:00', '2021-03-19 20:29:00', 868),
(5, 4696, 4696, 8, 9, '2021-03-19 20:29:00', '2021-03-19 20:29:00', 5868),
(5, 4696, 4696, 3, 8, '2021-03-19 20:29:00', '2021-03-19 20:29:00', 3868),
(5, 4696, 4696, 10, 3, '2021-03-19 20:29:00', '2021-03-19 20:29:00', 8868),
(5, 4696, 4696, 2, 10, '2021-03-19 20:29:00', '2021-03-19 20:29:00', 1868),
(5, 4696, 4696, 1, 2, '2021-03-19 20:29:00', '2021-03-19 20:29:00', 10868),
(5, 4696, 4696, 5, 1, '2021-03-19 20:29:00', '2021-03-19 20:29:00', 9868),
(5, 4696, 4696, 1, 5, '2021-03-19 20:29:00', '2021-03-19 20:29:00', 10868),
(2, 4696, 4679, 9, 10, '2021-03-19 21:06:00', '2021-03-15 13:07:00', 6864),
(2, 4696, 4696, 5, 9, '2021-03-19 21:06:00', '2021-03-19 21:06:00', 4864),
(2, 4696, 4696, 8, 5, '2021-03-19 21:06:00', '2021-03-19 21:06:00', 2864),
(2, 4696, 4696, 4, 8, '2021-03-19 21:06:00', '2021-03-19 21:06:00', 7864),
(2, 4696, 4696, 8, 4, '2021-03-19 21:06:00', '2021-03-19 21:06:00', 864),
(2, 4696, 4696, 4, 8, '2021-03-19 21:06:00', '2021-03-19 21:06:00', 5864),
(2, 4696, 4696, 4, 4, '2021-03-19 21:06:00', '2021-03-19 21:06:00', 3864),
(2, 4696, 4696, 7, 4, '2021-03-19 21:06:00', '2021-03-19 21:06:00', 8864),
(2, 4696, 4696, 8, 7, '2021-03-19 21:06:00', '2021-03-19 21:06:00', 1864),
(2, 4696, 4696, 6, 8, '2021-03-19 21:06:00', '2021-03-19 21:06:00', 10864),
(2, 4696, 4696, 6, 6, '2021-03-19 21:06:00', '2021-03-19 21:06:00', 9864),
(2, 4696, 4696, 6, 6, '2021-03-19 21:06:00', '2021-03-19 21:06:00', 10864),
(4, 4697, 4688, 6, 10, '2021-03-20 04:51:00', '2021-03-17 20:55:00', 10461),
(4, 4697, 4697, 6, 6, '2021-03-20 04:51:00', '2021-03-20 04:51:00', 10461),
(4, 4697, 4697, 10, 6, '2021-03-20 04:51:00', '2021-03-20 04:51:00', 9461),
(1, 4697, 4689, 10, 4, '2021-03-20 01:25:00', '2021-03-18 04:43:00', 2174),
(1, 4697, 4697, 5, 10, '2021-03-20 01:25:00', '2021-03-20 01:25:00', 7174),
(1, 4697, 4697, 4, 5, '2021-03-20 01:25:00', '2021-03-20 01:25:00', 174),
(1, 4697, 4697, 2, 4, '2021-03-20 01:25:00', '2021-03-20 01:25:00', 5174),
(1, 4697, 4697, 6, 2, '2021-03-20 01:25:00', '2021-03-20 01:25:00', 3174),
(1, 4697, 4697, 9, 6, '2021-03-20 01:25:00', '2021-03-20 01:25:00', 8174),
(1, 4697, 4697, 10, 9, '2021-03-20 01:25:00', '2021-03-20 01:25:00', 1174),
(1, 4697, 4697, 7, 10, '2021-03-20 01:25:00', '2021-03-20 01:25:00', 6174),
(1, 4697, 4697, 9, 7, '2021-03-20 01:25:00', '2021-03-20 01:25:00', 4174),
(1, 4697, 4697, 3, 9, '2021-03-20 01:25:00', '2021-03-20 01:25:00', 9174),
(1, 4697, 4697, 2, 3, '2021-03-20 01:25:00', '2021-03-20 01:25:00', 10174),
(1, 4697, 4697, 2, 2, '2021-03-20 01:25:00', '2021-03-20 01:25:00', 10174),
(4, 4697, 4697, 3, 10, '2021-03-20 04:51:00', '2021-03-20 04:51:00', 2461),
(4, 4697, 4697, 10, 3, '2021-03-20 04:51:00', '2021-03-20 04:51:00', 7461),
(4, 4697, 4697, 2, 10, '2021-03-20 04:51:00', '2021-03-20 04:51:00', 461),
(4, 4697, 4697, 8, 2, '2021-03-20 04:51:00', '2021-03-20 04:51:00', 5461),
(4, 4697, 4697, 3, 8, '2021-03-20 04:51:00', '2021-03-20 04:51:00', 3461),
(4, 4697, 4697, 2, 3, '2021-03-20 04:51:00', '2021-03-20 04:51:00', 8461),
(4, 4697, 4697, 10, 2, '2021-03-20 04:51:00', '2021-03-20 04:51:00', 1461),
(4, 4697, 4697, 2, 10, '2021-03-20 04:51:00', '2021-03-20 04:51:00', 6461),
(4, 4697, 4697, 1, 2, '2021-03-20 04:51:00', '2021-03-20 04:51:00', 4461),
(4, 4700, 4697, 4, 1, '2021-03-20 22:25:00', '2021-03-20 04:51:00', 414),
(4, 4700, 4700, 6, 4, '2021-03-20 22:25:00', '2021-03-20 22:25:00', 5414),
(4, 4700, 4700, 10, 6, '2021-03-20 22:25:00', '2021-03-20 22:25:00', 3414),
(4, 4700, 4700, 1, 10, '2021-03-20 22:25:00', '2021-03-20 22:25:00', 8414),
(4, 4700, 4700, 4, 1, '2021-03-20 22:25:00', '2021-03-20 22:25:00', 1414),
(4, 4700, 4700, 3, 4, '2021-03-20 22:25:00', '2021-03-20 22:25:00', 6414),
(4, 4700, 4700, 7, 3, '2021-03-20 22:25:00', '2021-03-20 22:25:00', 4414),
(4, 4700, 4700, 9, 7, '2021-03-20 22:25:00', '2021-03-20 22:25:00', 2414),
(4, 4700, 4700, 4, 9, '2021-03-20 22:25:00', '2021-03-20 22:25:00', 7414),
(4, 4700, 4700, 1, 4, '2021-03-20 22:25:00', '2021-03-20 22:25:00', 10414),
(4, 4700, 4700, 1, 1, '2021-03-20 22:25:00', '2021-03-20 22:25:00', 10414),
(4, 4700, 4700, 10, 1, '2021-03-20 22:25:00', '2021-03-20 22:25:00', 9414),
(1, 4701, 4697, 6, 2, '2021-03-21 01:35:00', '2021-03-20 01:25:00', 3378),
(1, 4701, 4701, 1, 6, '2021-03-21 01:35:00', '2021-03-21 01:35:00', 8378),
(1, 4701, 4701, 1, 1, '2021-03-21 01:35:00', '2021-03-21 01:35:00', 1378),
(1, 4701, 4701, 8, 1, '2021-03-21 01:35:00', '2021-03-21 01:35:00', 6378),
(1, 4701, 4701, 10, 8, '2021-03-21 01:35:00', '2021-03-21 01:35:00', 4378),
(1, 4701, 4701, 3, 10, '2021-03-21 01:35:00', '2021-03-21 01:35:00', 2378),
(1, 4701, 4701, 2, 3, '2021-03-21 01:35:00', '2021-03-21 01:35:00', 7378),
(1, 4701, 4701, 9, 2, '2021-03-21 01:35:00', '2021-03-21 01:35:00', 378),
(1, 4701, 4701, 4, 9, '2021-03-21 01:35:00', '2021-03-21 01:35:00', 5378),
(1, 4701, 4701, 8, 4, '2021-03-21 01:35:00', '2021-03-21 01:35:00', 10378),
(1, 4701, 4701, 8, 8, '2021-03-21 01:35:00', '2021-03-21 01:35:00', 10378),
(1, 4701, 4701, 5, 8, '2021-03-21 01:35:00', '2021-03-21 01:35:00', 9378),
(3, 4703, 4694, 1, 8, '2021-03-21 13:27:00', '2021-03-19 10:12:00', 8902),
(3, 4703, 4703, 8, 1, '2021-03-21 13:27:00', '2021-03-21 13:27:00', 1902),
(3, 4703, 4703, 5, 8, '2021-03-21 13:27:00', '2021-03-21 13:27:00', 6902),
(3, 4703, 4703, 10, 5, '2021-03-21 13:27:00', '2021-03-21 13:27:00', 4902),
(3, 4703, 4703, 4, 10, '2021-03-21 13:27:00', '2021-03-21 13:27:00', 2902),
(3, 4703, 4703, 2, 4, '2021-03-21 13:27:00', '2021-03-21 13:27:00', 7902),
(3, 4703, 4703, 4, 2, '2021-03-21 13:27:00', '2021-03-21 13:27:00', 902),
(3, 4703, 4703, 4, 4, '2021-03-21 13:27:00', '2021-03-21 13:27:00', 5902),
(3, 4703, 4703, 5, 4, '2021-03-21 13:27:00', '2021-03-21 13:27:00', 3902),
(3, 4703, 4703, 5, 5, '2021-03-21 13:27:00', '2021-03-21 13:27:00', 10902),
(3, 4703, 4703, 8, 5, '2021-03-21 13:27:00', '2021-03-21 13:27:00', 9902),
(3, 4703, 4703, 5, 8, '2021-03-21 13:27:00', '2021-03-21 13:27:00', 10902),
(4, 4704, 4700, 10, 10, '2021-03-21 19:03:00', '2021-03-20 22:25:00', 138),
(4, 4704, 4704, 8, 10, '2021-03-21 19:03:00', '2021-03-21 19:03:00', 5138),
(4, 4704, 4704, 8, 8, '2021-03-21 19:03:00', '2021-03-21 19:03:00', 3138),
(4, 4704, 4704, 4, 8, '2021-03-21 19:03:00', '2021-03-21 19:03:00', 8138),
(4, 4704, 4704, 2, 4, '2021-03-21 19:03:00', '2021-03-21 19:03:00', 1138),
(4, 4704, 4704, 1, 2, '2021-03-21 19:03:00', '2021-03-21 19:03:00', 6138),
(4, 4704, 4704, 10, 1, '2021-03-21 19:03:00', '2021-03-21 19:03:00', 4138),
(4, 4704, 4704, 7, 10, '2021-03-21 19:03:00', '2021-03-21 19:03:00', 9138),
(4, 4704, 4704, 7, 7, '2021-03-21 19:03:00', '2021-03-21 19:03:00', 2138),
(4, 4704, 4704, 6, 7, '2021-03-21 19:03:00', '2021-03-21 19:03:00', 7138),
(4, 4704, 4704, 3, 6, '2021-03-21 19:03:00', '2021-03-21 19:03:00', 10138),
(4, 4704, 4704, 3, 3, '2021-03-21 19:03:00', '2021-03-21 19:03:00', 10138),
(2, 4704, 4696, 8, 6, '2021-03-21 20:01:00', '2021-03-19 21:06:00', 4231),
(2, 4704, 4704, 8, 8, '2021-03-21 20:01:00', '2021-03-21 20:01:00', 9231),
(2, 4704, 4704, 10, 8, '2021-03-21 20:01:00', '2021-03-21 20:01:00', 2231),
(2, 4704, 4704, 1, 10, '2021-03-21 20:01:00', '2021-03-21 20:01:00', 7231),
(2, 4704, 4704, 6, 1, '2021-03-21 20:01:00', '2021-03-21 20:01:00', 231),
(2, 4704, 4704, 10, 6, '2021-03-21 20:01:00', '2021-03-21 20:01:00', 5231),
(2, 4704, 4704, 5, 10, '2021-03-21 20:01:00', '2021-03-21 20:01:00', 3231),
(2, 4704, 4704, 3, 5, '2021-03-21 20:01:00', '2021-03-21 20:01:00', 8231),
(2, 4704, 4704, 2, 3, '2021-03-21 20:01:00', '2021-03-21 20:01:00', 1231),
(2, 4704, 4704, 3, 2, '2021-03-21 20:01:00', '2021-03-21 20:01:00', 6231),
(2, 4704, 4704, 3, 3, '2021-03-21 20:01:00', '2021-03-21 20:01:00', 10231),
(2, 4704, 4704, 3, 3, '2021-03-21 20:01:00', '2021-03-21 20:01:00', 10231),
(4, 4707, 4707, 3, 2, '2021-03-22 17:22:00', '2021-03-22 14:59:00', 6556),
(4, 4707, 4704, 6, 3, '2021-03-22 14:59:00', '2021-03-21 19:03:00', 1588),
(4, 4707, 4707, 4, 6, '2021-03-22 14:59:00', '2021-03-22 14:59:00', 6588),
(4, 4707, 4707, 9, 3, '2021-03-22 17:22:00', '2021-03-22 17:22:00', 4556),
(4, 4707, 4707, 7, 4, '2021-03-22 14:59:00', '2021-03-22 14:59:00', 4588),
(4, 4707, 4707, 4, 9, '2021-03-22 17:22:00', '2021-03-22 17:22:00', 2556),
(4, 4707, 4707, 9, 4, '2021-03-22 17:22:00', '2021-03-22 17:22:00', 7556),
(4, 4707, 4707, 2, 7, '2021-03-22 14:59:00', '2021-03-22 14:59:00', 2588),
(4, 4707, 4707, 1, 9, '2021-03-22 17:22:00', '2021-03-22 17:22:00', 556);
INSERT INTO `objectdiff` (`ObjectKey`, `Time_current`, `Time_previous`, `Location_current`, `Location_previous`, `DetectDate_current`, `DetectDate_previous`, `Objectfact_ID`) VALUES
(4, 4707, 4707, 7, 2, '2021-03-22 14:59:00', '2021-03-22 14:59:00', 7588),
(4, 4707, 4707, 2, 1, '2021-03-22 17:22:00', '2021-03-22 17:22:00', 5556),
(4, 4707, 4707, 2, 7, '2021-03-22 14:59:00', '2021-03-22 14:59:00', 588),
(4, 4707, 4707, 6, 2, '2021-03-22 14:59:00', '2021-03-22 14:59:00', 5588),
(4, 4707, 4707, 2, 2, '2021-03-22 17:22:00', '2021-03-22 17:22:00', 3556),
(4, 4707, 4707, 3, 2, '2021-03-22 17:22:00', '2021-03-22 17:22:00', 8556),
(4, 4707, 4707, 3, 6, '2021-03-22 14:59:00', '2021-03-22 14:59:00', 3588),
(4, 4707, 4707, 10, 3, '2021-03-22 17:22:00', '2021-03-22 17:22:00', 1556),
(4, 4707, 4707, 9, 3, '2021-03-22 14:59:00', '2021-03-22 14:59:00', 8588),
(4, 4707, 4707, 2, 10, '2021-03-22 17:22:00', '2021-03-22 17:22:00', 10556),
(4, 4707, 4707, 2, 9, '2021-03-22 14:59:00', '2021-03-22 14:59:00', 10588),
(4, 4707, 4707, 5, 2, '2021-03-22 17:22:00', '2021-03-22 17:22:00', 9556),
(4, 4707, 4707, 4, 2, '2021-03-22 14:59:00', '2021-03-22 14:59:00', 9588),
(4, 4707, 4707, 2, 5, '2021-03-22 17:22:00', '2021-03-22 17:22:00', 10556),
(4, 4707, 4707, 2, 4, '2021-03-22 14:59:00', '2021-03-22 14:59:00', 10588),
(4, 4708, 4707, 10, 2, '2021-03-22 20:02:00', '2021-03-22 17:22:00', 3347),
(4, 4708, 4708, 3, 10, '2021-03-22 20:02:00', '2021-03-22 20:02:00', 8347),
(4, 4708, 4708, 4, 3, '2021-03-22 20:02:00', '2021-03-22 20:02:00', 1347),
(4, 4708, 4708, 10, 4, '2021-03-22 20:02:00', '2021-03-22 20:02:00', 6347),
(4, 4708, 4708, 1, 10, '2021-03-22 20:02:00', '2021-03-22 20:02:00', 4347),
(4, 4708, 4708, 3, 1, '2021-03-22 20:02:00', '2021-03-22 20:02:00', 2347),
(4, 4708, 4708, 1, 3, '2021-03-22 20:02:00', '2021-03-22 20:02:00', 7347),
(4, 4708, 4708, 7, 1, '2021-03-22 20:02:00', '2021-03-22 20:02:00', 347),
(4, 4708, 4708, 5, 7, '2021-03-22 20:02:00', '2021-03-22 20:02:00', 5347),
(4, 4708, 4708, 8, 5, '2021-03-22 20:02:00', '2021-03-22 20:02:00', 10347),
(4, 4708, 4708, 9, 8, '2021-03-22 20:02:00', '2021-03-22 20:02:00', 9347),
(4, 4708, 4708, 8, 9, '2021-03-22 20:02:00', '2021-03-22 20:02:00', 10347),
(4, 4711, 4708, 10, 8, '2021-03-23 12:30:00', '2021-03-22 20:02:00', 10749),
(4, 4711, 4711, 10, 10, '2021-03-23 12:30:00', '2021-03-23 12:30:00', 10749),
(4, 4711, 4711, 1, 10, '2021-03-23 12:30:00', '2021-03-23 12:30:00', 9749),
(4, 4711, 4711, 5, 3, '2021-03-23 17:08:00', '2021-03-23 12:30:00', 3060),
(4, 4711, 4711, 10, 5, '2021-03-23 17:08:00', '2021-03-23 17:08:00', 8060),
(4, 4711, 4711, 6, 10, '2021-03-23 17:08:00', '2021-03-23 17:08:00', 1060),
(4, 4711, 4711, 7, 6, '2021-03-23 17:08:00', '2021-03-23 17:08:00', 6060),
(4, 4711, 4711, 9, 7, '2021-03-23 17:08:00', '2021-03-23 17:08:00', 4060),
(4, 4711, 4711, 1, 9, '2021-03-23 17:08:00', '2021-03-23 17:08:00', 9060),
(4, 4711, 4711, 8, 1, '2021-03-23 17:08:00', '2021-03-23 17:08:00', 2060),
(4, 4711, 4711, 2, 8, '2021-03-23 17:08:00', '2021-03-23 17:08:00', 7060),
(4, 4711, 4711, 10, 2, '2021-03-23 17:08:00', '2021-03-23 17:08:00', 60),
(4, 4711, 4711, 8, 10, '2021-03-23 17:08:00', '2021-03-23 17:08:00', 5060),
(4, 4711, 4711, 10, 8, '2021-03-23 17:08:00', '2021-03-23 17:08:00', 10060),
(4, 4711, 4711, 10, 10, '2021-03-23 17:08:00', '2021-03-23 17:08:00', 10060),
(4, 4711, 4711, 3, 1, '2021-03-23 12:30:00', '2021-03-23 12:30:00', 7749),
(4, 4711, 4711, 6, 3, '2021-03-23 12:30:00', '2021-03-23 12:30:00', 749),
(4, 4711, 4711, 7, 6, '2021-03-23 12:30:00', '2021-03-23 12:30:00', 5749),
(4, 4711, 4711, 1, 7, '2021-03-23 12:30:00', '2021-03-23 12:30:00', 3749),
(4, 4711, 4711, 8, 1, '2021-03-23 12:30:00', '2021-03-23 12:30:00', 8749),
(4, 4711, 4711, 7, 8, '2021-03-23 12:30:00', '2021-03-23 12:30:00', 1749),
(4, 4711, 4711, 9, 7, '2021-03-23 12:30:00', '2021-03-23 12:30:00', 6749),
(4, 4711, 4711, 3, 9, '2021-03-23 12:30:00', '2021-03-23 12:30:00', 4749),
(4, 4711, 4711, 3, 3, '2021-03-23 12:30:00', '2021-03-23 12:30:00', 2749),
(4, 4712, 4711, 9, 10, '2021-03-23 18:26:00', '2021-03-23 17:08:00', 6851),
(4, 4712, 4712, 8, 9, '2021-03-23 18:26:00', '2021-03-23 18:26:00', 4851),
(4, 4712, 4712, 1, 8, '2021-03-23 18:26:00', '2021-03-23 18:26:00', 2851),
(4, 4712, 4712, 7, 1, '2021-03-23 18:26:00', '2021-03-23 18:26:00', 7851),
(4, 4712, 4712, 3, 7, '2021-03-23 18:26:00', '2021-03-23 18:26:00', 851),
(4, 4712, 4712, 9, 3, '2021-03-23 18:26:00', '2021-03-23 18:26:00', 5851),
(4, 4712, 4712, 3, 9, '2021-03-23 18:26:00', '2021-03-23 18:26:00', 3851),
(4, 4712, 4712, 4, 3, '2021-03-23 18:26:00', '2021-03-23 18:26:00', 8851),
(4, 4712, 4712, 7, 4, '2021-03-23 18:26:00', '2021-03-23 18:26:00', 1851),
(4, 4712, 4712, 9, 7, '2021-03-23 18:26:00', '2021-03-23 18:26:00', 10851),
(4, 4712, 4712, 1, 9, '2021-03-23 18:26:00', '2021-03-23 18:26:00', 9851),
(4, 4712, 4712, 9, 1, '2021-03-23 18:26:00', '2021-03-23 18:26:00', 10851),
(1, 4714, 4701, 6, 5, '2021-03-24 11:15:00', '2021-03-21 01:35:00', 10717),
(1, 4714, 4714, 6, 6, '2021-03-24 11:15:00', '2021-03-24 11:15:00', 10717),
(1, 4714, 4714, 9, 6, '2021-03-24 11:15:00', '2021-03-24 11:15:00', 9717),
(1, 4714, 4714, 2, 9, '2021-03-24 11:15:00', '2021-03-24 11:15:00', 717),
(1, 4714, 4714, 5, 2, '2021-03-24 11:15:00', '2021-03-24 11:15:00', 5717),
(1, 4714, 4714, 2, 5, '2021-03-24 11:15:00', '2021-03-24 11:15:00', 3717),
(1, 4714, 4714, 5, 2, '2021-03-24 11:15:00', '2021-03-24 11:15:00', 8717),
(1, 4714, 4714, 3, 5, '2021-03-24 11:15:00', '2021-03-24 11:15:00', 1717),
(1, 4714, 4714, 6, 3, '2021-03-24 11:15:00', '2021-03-24 11:15:00', 6717),
(1, 4714, 4714, 3, 6, '2021-03-24 11:15:00', '2021-03-24 11:15:00', 4717),
(1, 4714, 4714, 1, 3, '2021-03-24 11:15:00', '2021-03-24 11:15:00', 2717),
(1, 4714, 4714, 1, 1, '2021-03-24 11:15:00', '2021-03-24 11:15:00', 7717),
(5, 4716, 4696, 8, 1, '2021-03-24 20:38:00', '2021-03-19 20:29:00', 3368),
(5, 4716, 4716, 3, 8, '2021-03-24 20:38:00', '2021-03-24 20:38:00', 8368),
(5, 4716, 4716, 9, 3, '2021-03-24 20:38:00', '2021-03-24 20:38:00', 1368),
(5, 4716, 4716, 1, 9, '2021-03-24 20:38:00', '2021-03-24 20:38:00', 6368),
(5, 4716, 4716, 3, 1, '2021-03-24 20:38:00', '2021-03-24 20:38:00', 4368),
(5, 4716, 4716, 7, 3, '2021-03-24 20:38:00', '2021-03-24 20:38:00', 2368),
(5, 4716, 4716, 10, 7, '2021-03-24 20:38:00', '2021-03-24 20:38:00', 7368),
(5, 4716, 4716, 5, 10, '2021-03-24 20:38:00', '2021-03-24 20:38:00', 368),
(5, 4716, 4716, 1, 5, '2021-03-24 20:38:00', '2021-03-24 20:38:00', 5368),
(5, 4716, 4716, 3, 1, '2021-03-24 20:38:00', '2021-03-24 20:38:00', 10368),
(5, 4716, 4716, 3, 3, '2021-03-24 20:38:00', '2021-03-24 20:38:00', 10368),
(5, 4716, 4716, 7, 3, '2021-03-24 20:38:00', '2021-03-24 20:38:00', 9368),
(3, 4716, 4703, 5, 5, '2021-03-24 20:50:00', '2021-03-21 13:27:00', 7151),
(3, 4716, 4716, 8, 5, '2021-03-24 20:50:00', '2021-03-24 20:50:00', 151),
(3, 4716, 4716, 9, 8, '2021-03-24 20:50:00', '2021-03-24 20:50:00', 5151),
(3, 4716, 4716, 8, 9, '2021-03-24 20:50:00', '2021-03-24 20:50:00', 3151),
(3, 4716, 4716, 3, 8, '2021-03-24 20:50:00', '2021-03-24 20:50:00', 8151),
(3, 4716, 4716, 5, 3, '2021-03-24 20:50:00', '2021-03-24 20:50:00', 1151),
(3, 4716, 4716, 8, 5, '2021-03-24 20:50:00', '2021-03-24 20:50:00', 6151),
(3, 4716, 4716, 7, 8, '2021-03-24 20:50:00', '2021-03-24 20:50:00', 4151),
(3, 4716, 4716, 10, 7, '2021-03-24 20:50:00', '2021-03-24 20:50:00', 9151),
(3, 4716, 4716, 4, 10, '2021-03-24 20:50:00', '2021-03-24 20:50:00', 2151),
(3, 4716, 4716, 5, 4, '2021-03-24 20:50:00', '2021-03-24 20:50:00', 10151),
(3, 4716, 4716, 5, 5, '2021-03-24 20:50:00', '2021-03-24 20:50:00', 10151),
(1, 4718, 4718, 2, 1, '2021-03-25 11:04:00', '2021-03-25 06:56:00', 4532),
(1, 4718, 4718, 6, 2, '2021-03-25 11:04:00', '2021-03-25 11:04:00', 2532),
(1, 4718, 4718, 2, 6, '2021-03-25 11:04:00', '2021-03-25 11:04:00', 7532),
(1, 4718, 4718, 1, 2, '2021-03-25 11:04:00', '2021-03-25 11:04:00', 532),
(1, 4718, 4718, 1, 1, '2021-03-25 11:04:00', '2021-03-25 11:04:00', 5532),
(1, 4718, 4718, 1, 1, '2021-03-25 11:04:00', '2021-03-25 11:04:00', 3532),
(1, 4718, 4718, 6, 1, '2021-03-25 11:04:00', '2021-03-25 11:04:00', 8532),
(1, 4718, 4718, 3, 6, '2021-03-25 11:04:00', '2021-03-25 11:04:00', 1532),
(1, 4718, 4718, 5, 3, '2021-03-25 11:04:00', '2021-03-25 11:04:00', 6532),
(1, 4718, 4718, 2, 5, '2021-03-25 11:04:00', '2021-03-25 11:04:00', 10532),
(1, 4718, 4718, 5, 2, '2021-03-25 11:04:00', '2021-03-25 11:04:00', 9532),
(1, 4718, 4718, 2, 5, '2021-03-25 11:04:00', '2021-03-25 11:04:00', 10532),
(1, 4718, 4714, 4, 1, '2021-03-25 06:56:00', '2021-03-24 11:15:00', 416),
(1, 4718, 4718, 10, 4, '2021-03-25 06:56:00', '2021-03-25 06:56:00', 5416),
(1, 4718, 4718, 4, 10, '2021-03-25 06:56:00', '2021-03-25 06:56:00', 3416),
(1, 4718, 4718, 2, 4, '2021-03-25 06:56:00', '2021-03-25 06:56:00', 8416),
(1, 4718, 4718, 4, 2, '2021-03-25 06:56:00', '2021-03-25 06:56:00', 1416),
(1, 4718, 4718, 3, 4, '2021-03-25 06:56:00', '2021-03-25 06:56:00', 6416),
(1, 4718, 4718, 4, 3, '2021-03-25 06:56:00', '2021-03-25 06:56:00', 4416),
(1, 4718, 4718, 4, 4, '2021-03-25 06:56:00', '2021-03-25 06:56:00', 2416),
(1, 4718, 4718, 7, 4, '2021-03-25 06:56:00', '2021-03-25 06:56:00', 7416),
(1, 4718, 4718, 3, 7, '2021-03-25 06:56:00', '2021-03-25 06:56:00', 10416),
(1, 4718, 4718, 3, 3, '2021-03-25 06:56:00', '2021-03-25 06:56:00', 10416),
(1, 4718, 4718, 1, 3, '2021-03-25 06:56:00', '2021-03-25 06:56:00', 9416),
(5, 4719, 4716, 2, 7, '2021-03-25 13:06:00', '2021-03-24 20:38:00', 5394),
(5, 4719, 4719, 4, 2, '2021-03-25 13:06:00', '2021-03-25 13:06:00', 3394),
(5, 4719, 4719, 8, 4, '2021-03-25 13:06:00', '2021-03-25 13:06:00', 8394),
(5, 4719, 4719, 4, 8, '2021-03-25 13:06:00', '2021-03-25 13:06:00', 1394),
(5, 4719, 4719, 6, 4, '2021-03-25 13:06:00', '2021-03-25 13:06:00', 6394),
(5, 4719, 4719, 6, 6, '2021-03-25 13:06:00', '2021-03-25 13:06:00', 4394),
(5, 4719, 4719, 10, 6, '2021-03-25 13:06:00', '2021-03-25 13:06:00', 2394),
(5, 4719, 4719, 10, 10, '2021-03-25 13:06:00', '2021-03-25 13:06:00', 7394),
(5, 4719, 4719, 10, 10, '2021-03-25 13:06:00', '2021-03-25 13:06:00', 394),
(5, 4719, 4719, 10, 10, '2021-03-25 13:06:00', '2021-03-25 13:06:00', 10394),
(5, 4719, 4719, 10, 10, '2021-03-25 13:06:00', '2021-03-25 13:06:00', 10394),
(5, 4719, 4719, 1, 10, '2021-03-25 13:06:00', '2021-03-25 13:06:00', 9394),
(2, 4719, 4704, 6, 3, '2021-03-25 13:11:00', '2021-03-21 20:01:00', 3663),
(2, 4719, 4719, 10, 6, '2021-03-25 13:11:00', '2021-03-25 13:11:00', 8663),
(2, 4719, 4719, 4, 10, '2021-03-25 13:11:00', '2021-03-25 13:11:00', 1663),
(2, 4719, 4719, 2, 4, '2021-03-25 13:11:00', '2021-03-25 13:11:00', 6663),
(2, 4719, 4719, 6, 2, '2021-03-25 13:11:00', '2021-03-25 13:11:00', 4663),
(2, 4719, 4719, 3, 6, '2021-03-25 13:11:00', '2021-03-25 13:11:00', 2663),
(2, 4719, 4719, 6, 3, '2021-03-25 13:11:00', '2021-03-25 13:11:00', 7663),
(2, 4719, 4719, 9, 6, '2021-03-25 13:11:00', '2021-03-25 13:11:00', 663),
(2, 4719, 4719, 9, 9, '2021-03-25 13:11:00', '2021-03-25 13:11:00', 5663),
(2, 4719, 4719, 7, 9, '2021-03-25 13:11:00', '2021-03-25 13:11:00', 10663),
(2, 4719, 4719, 7, 7, '2021-03-25 13:11:00', '2021-03-25 13:11:00', 10663),
(2, 4719, 4719, 9, 7, '2021-03-25 13:11:00', '2021-03-25 13:11:00', 9663),
(3, 4722, 4716, 4, 5, '2021-03-26 10:37:00', '2021-03-24 20:50:00', 1306),
(3, 4722, 4722, 4, 4, '2021-03-26 10:37:00', '2021-03-26 10:37:00', 6306),
(3, 4722, 4722, 3, 4, '2021-03-26 10:37:00', '2021-03-26 10:37:00', 4306),
(3, 4722, 4722, 6, 3, '2021-03-26 10:37:00', '2021-03-26 10:37:00', 9306),
(3, 4722, 4722, 7, 6, '2021-03-26 10:37:00', '2021-03-26 10:37:00', 2306),
(3, 4722, 4722, 9, 7, '2021-03-26 10:37:00', '2021-03-26 10:37:00', 7306),
(3, 4722, 4722, 10, 9, '2021-03-26 10:37:00', '2021-03-26 10:37:00', 306),
(3, 4722, 4722, 1, 10, '2021-03-26 10:37:00', '2021-03-26 10:37:00', 5306),
(3, 4722, 4722, 7, 1, '2021-03-26 10:37:00', '2021-03-26 10:37:00', 3306),
(3, 4722, 4722, 4, 7, '2021-03-26 10:37:00', '2021-03-26 10:37:00', 8306),
(3, 4722, 4722, 10, 4, '2021-03-26 10:37:00', '2021-03-26 10:37:00', 10306),
(3, 4722, 4722, 10, 10, '2021-03-26 10:37:00', '2021-03-26 10:37:00', 10306),
(2, 4723, 4719, 8, 9, '2021-03-26 14:55:00', '2021-03-25 13:11:00', 10405),
(2, 4723, 4723, 8, 8, '2021-03-26 14:55:00', '2021-03-26 14:55:00', 10405),
(2, 4723, 4723, 4, 8, '2021-03-26 14:55:00', '2021-03-26 14:55:00', 9405),
(5, 4723, 4719, 2, 1, '2021-03-26 14:15:00', '2021-03-25 13:06:00', 2180),
(5, 4723, 4723, 1, 2, '2021-03-26 14:15:00', '2021-03-26 14:15:00', 7180),
(5, 4723, 4723, 1, 1, '2021-03-26 14:15:00', '2021-03-26 14:15:00', 180),
(5, 4723, 4723, 5, 1, '2021-03-26 14:15:00', '2021-03-26 14:15:00', 5180),
(5, 4723, 4723, 5, 5, '2021-03-26 14:15:00', '2021-03-26 14:15:00', 3180),
(5, 4723, 4723, 4, 5, '2021-03-26 14:15:00', '2021-03-26 14:15:00', 8180),
(5, 4723, 4723, 2, 4, '2021-03-26 14:15:00', '2021-03-26 14:15:00', 1180),
(5, 4723, 4723, 5, 2, '2021-03-26 14:15:00', '2021-03-26 14:15:00', 6180),
(5, 4723, 4723, 1, 5, '2021-03-26 14:15:00', '2021-03-26 14:15:00', 4180),
(5, 4723, 4723, 2, 1, '2021-03-26 14:15:00', '2021-03-26 14:15:00', 9180),
(5, 4723, 4723, 2, 2, '2021-03-26 14:15:00', '2021-03-26 14:15:00', 10180),
(5, 4723, 4723, 2, 2, '2021-03-26 14:15:00', '2021-03-26 14:15:00', 10180),
(2, 4723, 4723, 10, 5, '2021-03-26 15:49:00', '2021-03-26 14:55:00', 715),
(2, 4723, 4723, 9, 10, '2021-03-26 15:49:00', '2021-03-26 15:49:00', 5715),
(2, 4723, 4723, 9, 9, '2021-03-26 15:49:00', '2021-03-26 15:49:00', 3715),
(2, 4723, 4723, 7, 9, '2021-03-26 15:49:00', '2021-03-26 15:49:00', 8715),
(2, 4723, 4723, 10, 7, '2021-03-26 15:49:00', '2021-03-26 15:49:00', 1715),
(2, 4723, 4723, 4, 10, '2021-03-26 15:49:00', '2021-03-26 15:49:00', 6715),
(2, 4723, 4723, 6, 4, '2021-03-26 15:49:00', '2021-03-26 15:49:00', 4715),
(2, 4723, 4723, 9, 6, '2021-03-26 15:49:00', '2021-03-26 15:49:00', 2715),
(2, 4723, 4723, 4, 9, '2021-03-26 15:49:00', '2021-03-26 15:49:00', 7715),
(2, 4723, 4723, 9, 4, '2021-03-26 15:49:00', '2021-03-26 15:49:00', 10715),
(2, 4723, 4723, 9, 9, '2021-03-26 15:49:00', '2021-03-26 15:49:00', 10715),
(2, 4723, 4723, 4, 9, '2021-03-26 15:49:00', '2021-03-26 15:49:00', 9715),
(3, 4723, 4722, 10, 10, '2021-03-26 16:28:00', '2021-03-26 10:37:00', 3071),
(3, 4723, 4723, 5, 10, '2021-03-26 16:28:00', '2021-03-26 16:28:00', 8071),
(3, 4723, 4723, 8, 5, '2021-03-26 16:28:00', '2021-03-26 16:28:00', 1071),
(3, 4723, 4723, 7, 8, '2021-03-26 16:28:00', '2021-03-26 16:28:00', 6071),
(3, 4723, 4723, 2, 7, '2021-03-26 16:28:00', '2021-03-26 16:28:00', 4071),
(3, 4723, 4723, 7, 2, '2021-03-26 16:28:00', '2021-03-26 16:28:00', 9071),
(3, 4723, 4723, 4, 7, '2021-03-26 16:28:00', '2021-03-26 16:28:00', 2071),
(3, 4723, 4723, 1, 4, '2021-03-26 16:28:00', '2021-03-26 16:28:00', 7071),
(3, 4723, 4723, 3, 1, '2021-03-26 16:28:00', '2021-03-26 16:28:00', 71),
(3, 4723, 4723, 6, 3, '2021-03-26 16:28:00', '2021-03-26 16:28:00', 5071),
(3, 4723, 4723, 1, 6, '2021-03-26 16:28:00', '2021-03-26 16:28:00', 10071),
(3, 4723, 4723, 1, 1, '2021-03-26 16:28:00', '2021-03-26 16:28:00', 10071),
(2, 4723, 4723, 6, 4, '2021-03-26 14:55:00', '2021-03-26 14:55:00', 5405),
(2, 4723, 4723, 8, 6, '2021-03-26 14:55:00', '2021-03-26 14:55:00', 3405),
(2, 4723, 4723, 10, 8, '2021-03-26 14:55:00', '2021-03-26 14:55:00', 8405),
(2, 4723, 4723, 1, 10, '2021-03-26 14:55:00', '2021-03-26 14:55:00', 1405),
(2, 4723, 4723, 4, 1, '2021-03-26 14:55:00', '2021-03-26 14:55:00', 6405),
(2, 4723, 4723, 8, 4, '2021-03-26 14:55:00', '2021-03-26 14:55:00', 4405),
(2, 4723, 4723, 3, 8, '2021-03-26 14:55:00', '2021-03-26 14:55:00', 2405),
(2, 4723, 4723, 4, 3, '2021-03-26 14:55:00', '2021-03-26 14:55:00', 7405),
(2, 4723, 4723, 5, 4, '2021-03-26 14:55:00', '2021-03-26 14:55:00', 405),
(5, 4725, 4723, 9, 2, '2021-03-27 04:08:00', '2021-03-26 14:15:00', 1875),
(5, 4725, 4725, 2, 9, '2021-03-27 04:08:00', '2021-03-27 04:08:00', 6875),
(5, 4725, 4725, 3, 2, '2021-03-27 04:08:00', '2021-03-27 04:08:00', 4875),
(5, 4725, 4725, 10, 3, '2021-03-27 04:08:00', '2021-03-27 04:08:00', 2875),
(5, 4725, 4725, 10, 10, '2021-03-27 04:08:00', '2021-03-27 04:08:00', 7875),
(5, 4725, 4725, 8, 10, '2021-03-27 04:08:00', '2021-03-27 04:08:00', 875),
(5, 4725, 4725, 6, 8, '2021-03-27 04:08:00', '2021-03-27 04:08:00', 5875),
(5, 4725, 4725, 1, 6, '2021-03-27 04:08:00', '2021-03-27 04:08:00', 3875),
(5, 4725, 4725, 3, 1, '2021-03-27 04:08:00', '2021-03-27 04:08:00', 8875),
(5, 4725, 4725, 7, 3, '2021-03-27 04:08:00', '2021-03-27 04:08:00', 10875),
(5, 4725, 4725, 7, 7, '2021-03-27 04:08:00', '2021-03-27 04:08:00', 9875),
(5, 4725, 4725, 7, 7, '2021-03-27 04:08:00', '2021-03-27 04:08:00', 10875),
(1, 4726, 4718, 4, 2, '2021-03-27 10:39:00', '2021-03-25 11:04:00', 5683),
(1, 4726, 4726, 5, 4, '2021-03-27 10:39:00', '2021-03-27 10:39:00', 3683),
(1, 4726, 4726, 7, 5, '2021-03-27 10:39:00', '2021-03-27 10:39:00', 8683),
(1, 4726, 4726, 10, 7, '2021-03-27 10:39:00', '2021-03-27 10:39:00', 1683),
(1, 4726, 4726, 9, 10, '2021-03-27 10:39:00', '2021-03-27 10:39:00', 6683),
(1, 4726, 4726, 8, 9, '2021-03-27 10:39:00', '2021-03-27 10:39:00', 4683),
(1, 4726, 4726, 10, 8, '2021-03-27 10:39:00', '2021-03-27 10:39:00', 2683),
(1, 4726, 4726, 4, 10, '2021-03-27 10:39:00', '2021-03-27 10:39:00', 7683),
(1, 4726, 4726, 7, 4, '2021-03-27 10:39:00', '2021-03-27 10:39:00', 683),
(1, 4726, 4726, 10, 7, '2021-03-27 10:39:00', '2021-03-27 10:39:00', 10683),
(1, 4726, 4726, 10, 10, '2021-03-27 10:39:00', '2021-03-27 10:39:00', 10683),
(1, 4726, 4726, 1, 10, '2021-03-27 10:39:00', '2021-03-27 10:39:00', 9683),
(1, 4726, 4726, 9, 1, '2021-03-27 11:48:00', '2021-03-27 10:39:00', 417),
(1, 4726, 4726, 5, 9, '2021-03-27 11:48:00', '2021-03-27 11:48:00', 5417),
(1, 4726, 4726, 9, 5, '2021-03-27 11:48:00', '2021-03-27 11:48:00', 3417),
(1, 4726, 4726, 8, 9, '2021-03-27 11:48:00', '2021-03-27 11:48:00', 8417),
(1, 4726, 4726, 8, 8, '2021-03-27 11:48:00', '2021-03-27 11:48:00', 1417),
(1, 4726, 4726, 1, 8, '2021-03-27 11:48:00', '2021-03-27 11:48:00', 6417),
(1, 4726, 4726, 8, 1, '2021-03-27 11:48:00', '2021-03-27 11:48:00', 4417),
(1, 4726, 4726, 10, 8, '2021-03-27 11:48:00', '2021-03-27 11:48:00', 2417),
(1, 4726, 4726, 2, 10, '2021-03-27 11:48:00', '2021-03-27 11:48:00', 7417),
(1, 4726, 4726, 3, 2, '2021-03-27 11:48:00', '2021-03-27 11:48:00', 10417),
(1, 4726, 4726, 3, 3, '2021-03-27 11:48:00', '2021-03-27 11:48:00', 10417),
(1, 4726, 4726, 9, 3, '2021-03-27 11:48:00', '2021-03-27 11:48:00', 9417),
(5, 4727, 4725, 2, 7, '2021-03-27 16:21:00', '2021-03-27 04:08:00', 4833),
(5, 4727, 4727, 7, 2, '2021-03-27 16:21:00', '2021-03-27 16:21:00', 2833),
(5, 4727, 4727, 7, 7, '2021-03-27 16:21:00', '2021-03-27 16:21:00', 7833),
(5, 4727, 4727, 2, 7, '2021-03-27 16:21:00', '2021-03-27 16:21:00', 833),
(5, 4727, 4727, 1, 2, '2021-03-27 16:21:00', '2021-03-27 16:21:00', 5833),
(5, 4727, 4727, 9, 1, '2021-03-27 16:21:00', '2021-03-27 16:21:00', 3833),
(5, 4727, 4727, 5, 9, '2021-03-27 16:21:00', '2021-03-27 16:21:00', 8833),
(5, 4727, 4727, 3, 5, '2021-03-27 16:21:00', '2021-03-27 16:21:00', 1833),
(5, 4727, 4727, 4, 3, '2021-03-27 16:21:00', '2021-03-27 16:21:00', 6833),
(5, 4727, 4727, 6, 4, '2021-03-27 16:21:00', '2021-03-27 16:21:00', 10833),
(5, 4727, 4727, 2, 6, '2021-03-27 16:21:00', '2021-03-27 16:21:00', 9833),
(5, 4727, 4727, 6, 2, '2021-03-27 16:21:00', '2021-03-27 16:21:00', 10833),
(2, 4731, 4723, 8, 4, '2021-03-28 17:34:00', '2021-03-26 15:49:00', 2799),
(2, 4731, 4731, 3, 8, '2021-03-28 17:34:00', '2021-03-28 17:34:00', 7799),
(2, 4731, 4731, 5, 3, '2021-03-28 17:34:00', '2021-03-28 17:34:00', 799),
(2, 4731, 4731, 6, 5, '2021-03-28 17:34:00', '2021-03-28 17:34:00', 5799),
(2, 4731, 4731, 2, 6, '2021-03-28 17:34:00', '2021-03-28 17:34:00', 3799),
(2, 4731, 4731, 5, 2, '2021-03-28 17:34:00', '2021-03-28 17:34:00', 8799),
(2, 4731, 4731, 3, 5, '2021-03-28 17:34:00', '2021-03-28 17:34:00', 1799),
(2, 4731, 4731, 8, 3, '2021-03-28 17:34:00', '2021-03-28 17:34:00', 6799),
(2, 4731, 4731, 8, 8, '2021-03-28 17:34:00', '2021-03-28 17:34:00', 4799),
(2, 4731, 4731, 2, 8, '2021-03-28 17:34:00', '2021-03-28 17:34:00', 9799),
(2, 4731, 4731, 9, 2, '2021-03-28 17:34:00', '2021-03-28 17:34:00', 10799),
(2, 4731, 4731, 9, 9, '2021-03-28 17:34:00', '2021-03-28 17:34:00', 10799),
(4, 4746, 4712, 1, 9, '2021-04-01 10:38:00', '2021-03-23 18:26:00', 714),
(4, 4746, 4746, 8, 1, '2021-04-01 10:38:00', '2021-04-01 10:38:00', 5714),
(4, 4746, 4746, 4, 8, '2021-04-01 10:38:00', '2021-04-01 10:38:00', 3714),
(4, 4746, 4746, 10, 4, '2021-04-01 10:38:00', '2021-04-01 10:38:00', 8714),
(4, 4746, 4746, 10, 10, '2021-04-01 10:38:00', '2021-04-01 10:38:00', 1714),
(4, 4746, 4746, 4, 10, '2021-04-01 10:38:00', '2021-04-01 10:38:00', 6714),
(4, 4746, 4746, 3, 4, '2021-04-01 10:38:00', '2021-04-01 10:38:00', 4714),
(4, 4746, 4746, 10, 3, '2021-04-01 10:38:00', '2021-04-01 10:38:00', 2714),
(4, 4746, 4746, 1, 10, '2021-04-01 10:38:00', '2021-04-01 10:38:00', 7714),
(4, 4746, 4746, 6, 1, '2021-04-01 10:38:00', '2021-04-01 10:38:00', 10714),
(4, 4746, 4746, 6, 6, '2021-04-01 10:38:00', '2021-04-01 10:38:00', 10714),
(4, 4746, 4746, 9, 6, '2021-04-01 10:38:00', '2021-04-01 10:38:00', 9714),
(4, 4749, 4746, 5, 9, '2021-04-02 01:21:00', '2021-04-01 10:38:00', 3953),
(4, 4749, 4749, 5, 5, '2021-04-02 01:21:00', '2021-04-02 01:21:00', 8953),
(4, 4749, 4749, 4, 5, '2021-04-02 01:21:00', '2021-04-02 01:21:00', 1953),
(4, 4749, 4749, 8, 4, '2021-04-02 01:21:00', '2021-04-02 01:21:00', 6953),
(4, 4749, 4749, 9, 8, '2021-04-02 01:21:00', '2021-04-02 01:21:00', 4953),
(4, 4749, 4749, 10, 9, '2021-04-02 01:21:00', '2021-04-02 01:21:00', 2953),
(4, 4749, 4749, 7, 10, '2021-04-02 01:21:00', '2021-04-02 01:21:00', 7953),
(4, 4749, 4749, 3, 7, '2021-04-02 01:21:00', '2021-04-02 01:21:00', 953),
(4, 4749, 4749, 9, 3, '2021-04-02 01:21:00', '2021-04-02 01:21:00', 5953),
(4, 4749, 4749, 6, 9, '2021-04-02 01:21:00', '2021-04-02 01:21:00', 10953),
(4, 4749, 4749, 6, 6, '2021-04-02 01:21:00', '2021-04-02 01:21:00', 10953),
(4, 4749, 4749, 10, 6, '2021-04-02 01:21:00', '2021-04-02 01:21:00', 9953),
(5, 4754, 4727, 2, 6, '2021-04-03 08:56:00', '2021-03-27 16:21:00', 3636),
(5, 4754, 4754, 5, 2, '2021-04-03 08:56:00', '2021-04-03 08:56:00', 8636),
(5, 4754, 4754, 4, 5, '2021-04-03 08:56:00', '2021-04-03 08:56:00', 1636),
(5, 4754, 4754, 5, 4, '2021-04-03 08:56:00', '2021-04-03 08:56:00', 6636),
(5, 4754, 4754, 9, 5, '2021-04-03 08:56:00', '2021-04-03 08:56:00', 4636),
(5, 4754, 4754, 7, 9, '2021-04-03 08:56:00', '2021-04-03 08:56:00', 2636),
(5, 4754, 4754, 7, 7, '2021-04-03 08:56:00', '2021-04-03 08:56:00', 7636),
(5, 4754, 4754, 2, 7, '2021-04-03 08:56:00', '2021-04-03 08:56:00', 636),
(5, 4754, 4754, 1, 2, '2021-04-03 08:56:00', '2021-04-03 08:56:00', 5636),
(5, 4754, 4754, 2, 1, '2021-04-03 08:56:00', '2021-04-03 08:56:00', 10636),
(5, 4754, 4754, 2, 2, '2021-04-03 08:56:00', '2021-04-03 08:56:00', 9636),
(5, 4754, 4754, 2, 2, '2021-04-03 08:56:00', '2021-04-03 08:56:00', 10636),
(1, 4755, 4726, 6, 9, '2021-04-03 17:07:00', '2021-03-27 11:48:00', 5684),
(1, 4755, 4755, 6, 6, '2021-04-03 17:07:00', '2021-04-03 17:07:00', 3684),
(1, 4755, 4755, 10, 6, '2021-04-03 17:07:00', '2021-04-03 17:07:00', 8684),
(1, 4755, 4755, 8, 10, '2021-04-03 17:07:00', '2021-04-03 17:07:00', 1684),
(1, 4755, 4755, 6, 8, '2021-04-03 17:07:00', '2021-04-03 17:07:00', 6684),
(1, 4755, 4755, 7, 6, '2021-04-03 17:07:00', '2021-04-03 17:07:00', 4684),
(1, 4755, 4755, 6, 7, '2021-04-03 17:07:00', '2021-04-03 17:07:00', 2684),
(1, 4755, 4755, 1, 6, '2021-04-03 17:07:00', '2021-04-03 17:07:00', 7684),
(1, 4755, 4755, 10, 1, '2021-04-03 17:07:00', '2021-04-03 17:07:00', 684),
(1, 4755, 4755, 6, 10, '2021-04-03 17:07:00', '2021-04-03 17:07:00', 10684),
(1, 4755, 4755, 6, 6, '2021-04-03 17:07:00', '2021-04-03 17:07:00', 10684),
(1, 4755, 4755, 3, 6, '2021-04-03 17:07:00', '2021-04-03 17:07:00', 9684),
(5, 4755, 4754, 1, 2, '2021-04-03 15:11:00', '2021-04-03 08:56:00', 4810),
(5, 4755, 4755, 10, 1, '2021-04-03 15:11:00', '2021-04-03 15:11:00', 2810),
(5, 4755, 4755, 7, 10, '2021-04-03 15:11:00', '2021-04-03 15:11:00', 7810),
(5, 4755, 4755, 10, 7, '2021-04-03 15:11:00', '2021-04-03 15:11:00', 810),
(5, 4755, 4755, 2, 10, '2021-04-03 15:11:00', '2021-04-03 15:11:00', 5810),
(5, 4755, 4755, 5, 2, '2021-04-03 15:11:00', '2021-04-03 15:11:00', 3810),
(5, 4755, 4755, 7, 5, '2021-04-03 15:11:00', '2021-04-03 15:11:00', 8810),
(5, 4755, 4755, 6, 7, '2021-04-03 15:11:00', '2021-04-03 15:11:00', 1810),
(5, 4755, 4755, 6, 6, '2021-04-03 15:11:00', '2021-04-03 15:11:00', 6810),
(5, 4755, 4755, 10, 6, '2021-04-03 15:11:00', '2021-04-03 15:11:00', 9810),
(5, 4755, 4755, 3, 10, '2021-04-03 15:11:00', '2021-04-03 15:11:00', 10810),
(5, 4755, 4755, 3, 3, '2021-04-03 15:11:00', '2021-04-03 15:11:00', 10810),
(1, 4757, 4755, 5, 3, '2021-04-04 04:17:00', '2021-04-03 17:07:00', 1585),
(1, 4757, 4757, 10, 5, '2021-04-04 04:17:00', '2021-04-04 04:17:00', 6585),
(1, 4757, 4757, 9, 10, '2021-04-04 04:17:00', '2021-04-04 04:17:00', 4585),
(1, 4757, 4757, 10, 9, '2021-04-04 04:17:00', '2021-04-04 04:17:00', 2585),
(1, 4757, 4757, 10, 10, '2021-04-04 04:17:00', '2021-04-04 04:17:00', 7585),
(1, 4757, 4757, 5, 10, '2021-04-04 04:17:00', '2021-04-04 04:17:00', 585),
(1, 4757, 4757, 10, 5, '2021-04-04 04:17:00', '2021-04-04 04:17:00', 5585),
(1, 4757, 4757, 1, 10, '2021-04-04 04:17:00', '2021-04-04 04:17:00', 3585),
(1, 4757, 4757, 10, 1, '2021-04-04 04:17:00', '2021-04-04 04:17:00', 8585),
(1, 4757, 4757, 9, 10, '2021-04-04 04:17:00', '2021-04-04 04:17:00', 10585),
(1, 4757, 4757, 10, 9, '2021-04-04 04:17:00', '2021-04-04 04:17:00', 9585),
(1, 4757, 4757, 9, 10, '2021-04-04 04:17:00', '2021-04-04 04:17:00', 10585),
(1, 4758, 4757, 7, 9, '2021-04-04 08:01:00', '2021-04-04 04:17:00', 9813),
(1, 4758, 4758, 10, 7, '2021-04-04 08:01:00', '2021-04-04 08:01:00', 10813),
(1, 4758, 4758, 10, 10, '2021-04-04 08:01:00', '2021-04-04 08:01:00', 10813),
(3, 4758, 4723, 3, 1, '2021-04-04 06:44:00', '2021-03-26 16:28:00', 3380),
(3, 4758, 4758, 7, 3, '2021-04-04 06:44:00', '2021-04-04 06:44:00', 8380),
(3, 4758, 4758, 1, 7, '2021-04-04 06:44:00', '2021-04-04 06:44:00', 1380),
(3, 4758, 4758, 7, 1, '2021-04-04 06:44:00', '2021-04-04 06:44:00', 6380),
(3, 4758, 4758, 1, 7, '2021-04-04 06:44:00', '2021-04-04 06:44:00', 4380),
(3, 4758, 4758, 6, 1, '2021-04-04 06:44:00', '2021-04-04 06:44:00', 2380),
(3, 4758, 4758, 9, 6, '2021-04-04 06:44:00', '2021-04-04 06:44:00', 7380),
(3, 4758, 4758, 7, 9, '2021-04-04 06:44:00', '2021-04-04 06:44:00', 380),
(3, 4758, 4758, 10, 7, '2021-04-04 06:44:00', '2021-04-04 06:44:00', 5380),
(3, 4758, 4758, 9, 10, '2021-04-04 06:44:00', '2021-04-04 06:44:00', 10380),
(3, 4758, 4758, 9, 9, '2021-04-04 06:44:00', '2021-04-04 06:44:00', 10380),
(3, 4758, 4758, 2, 9, '2021-04-04 06:44:00', '2021-04-04 06:44:00', 9380),
(1, 4758, 4758, 6, 10, '2021-04-04 08:01:00', '2021-04-04 08:01:00', 4813),
(1, 4758, 4758, 7, 6, '2021-04-04 08:01:00', '2021-04-04 08:01:00', 2813),
(1, 4758, 4758, 2, 7, '2021-04-04 08:01:00', '2021-04-04 08:01:00', 7813),
(1, 4758, 4758, 1, 2, '2021-04-04 08:01:00', '2021-04-04 08:01:00', 813),
(1, 4758, 4758, 10, 1, '2021-04-04 08:01:00', '2021-04-04 08:01:00', 5813),
(1, 4758, 4758, 3, 10, '2021-04-04 08:01:00', '2021-04-04 08:01:00', 3813),
(1, 4758, 4758, 6, 3, '2021-04-04 08:01:00', '2021-04-04 08:01:00', 8813),
(1, 4758, 4758, 5, 6, '2021-04-04 08:01:00', '2021-04-04 08:01:00', 1813),
(1, 4758, 4758, 10, 5, '2021-04-04 08:01:00', '2021-04-04 08:01:00', 6813),
(3, 4760, 4758, 9, 2, '2021-04-04 22:58:00', '2021-04-04 06:44:00', 10333),
(3, 4760, 4760, 9, 9, '2021-04-04 22:58:00', '2021-04-04 22:58:00', 10333),
(2, 4760, 4731, 2, 9, '2021-04-04 18:18:00', '2021-03-28 17:34:00', 4513),
(2, 4760, 4760, 2, 2, '2021-04-04 18:18:00', '2021-04-04 18:18:00', 2513),
(2, 4760, 4760, 8, 2, '2021-04-04 18:18:00', '2021-04-04 18:18:00', 7513),
(2, 4760, 4760, 7, 8, '2021-04-04 18:18:00', '2021-04-04 18:18:00', 513),
(2, 4760, 4760, 1, 7, '2021-04-04 18:18:00', '2021-04-04 18:18:00', 5513),
(2, 4760, 4760, 9, 1, '2021-04-04 18:18:00', '2021-04-04 18:18:00', 3513),
(2, 4760, 4760, 7, 9, '2021-04-04 18:18:00', '2021-04-04 18:18:00', 8513),
(2, 4760, 4760, 8, 7, '2021-04-04 18:18:00', '2021-04-04 18:18:00', 1513),
(2, 4760, 4760, 7, 8, '2021-04-04 18:18:00', '2021-04-04 18:18:00', 6513),
(2, 4760, 4760, 1, 7, '2021-04-04 18:18:00', '2021-04-04 18:18:00', 9513),
(2, 4760, 4760, 8, 1, '2021-04-04 18:18:00', '2021-04-04 18:18:00', 10513),
(2, 4760, 4760, 8, 8, '2021-04-04 18:18:00', '2021-04-04 18:18:00', 10513),
(1, 4760, 4758, 1, 10, '2021-04-04 18:12:00', '2021-04-04 08:01:00', 4536),
(1, 4760, 4760, 2, 1, '2021-04-04 18:12:00', '2021-04-04 18:12:00', 2536),
(1, 4760, 4760, 4, 2, '2021-04-04 18:12:00', '2021-04-04 18:12:00', 7536),
(1, 4760, 4760, 6, 4, '2021-04-04 18:12:00', '2021-04-04 18:12:00', 536),
(1, 4760, 4760, 7, 6, '2021-04-04 18:12:00', '2021-04-04 18:12:00', 5536),
(1, 4760, 4760, 1, 7, '2021-04-04 18:12:00', '2021-04-04 18:12:00', 3536),
(1, 4760, 4760, 3, 1, '2021-04-04 18:12:00', '2021-04-04 18:12:00', 8536),
(1, 4760, 4760, 9, 3, '2021-04-04 18:12:00', '2021-04-04 18:12:00', 1536),
(1, 4760, 4760, 8, 9, '2021-04-04 18:12:00', '2021-04-04 18:12:00', 6536),
(1, 4760, 4760, 6, 8, '2021-04-04 18:12:00', '2021-04-04 18:12:00', 10536),
(1, 4760, 4760, 8, 6, '2021-04-04 18:12:00', '2021-04-04 18:12:00', 9536),
(1, 4760, 4760, 6, 8, '2021-04-04 18:12:00', '2021-04-04 18:12:00', 10536),
(3, 4760, 4760, 1, 9, '2021-04-04 22:58:00', '2021-04-04 22:58:00', 8333),
(3, 4760, 4760, 8, 1, '2021-04-04 22:58:00', '2021-04-04 22:58:00', 1333),
(3, 4760, 4760, 4, 8, '2021-04-04 22:58:00', '2021-04-04 22:58:00', 6333),
(3, 4760, 4760, 10, 4, '2021-04-04 22:58:00', '2021-04-04 22:58:00', 4333),
(3, 4760, 4760, 6, 10, '2021-04-04 22:58:00', '2021-04-04 22:58:00', 9333),
(3, 4760, 4760, 3, 6, '2021-04-04 22:58:00', '2021-04-04 22:58:00', 2333),
(3, 4760, 4760, 3, 3, '2021-04-04 22:58:00', '2021-04-04 22:58:00', 7333),
(3, 4760, 4760, 7, 3, '2021-04-04 22:58:00', '2021-04-04 22:58:00', 333),
(3, 4760, 4760, 2, 7, '2021-04-04 22:58:00', '2021-04-04 22:58:00', 5333),
(3, 4760, 4760, 2, 2, '2021-04-04 22:58:00', '2021-04-04 22:58:00', 3333),
(4, 4761, 4749, 10, 10, '2021-04-05 04:13:00', '2021-04-02 01:21:00', 2184),
(4, 4761, 4761, 1, 10, '2021-04-05 04:13:00', '2021-04-05 04:13:00', 7184),
(4, 4761, 4761, 8, 1, '2021-04-05 04:13:00', '2021-04-05 04:13:00', 184),
(4, 4761, 4761, 10, 8, '2021-04-05 04:13:00', '2021-04-05 04:13:00', 5184),
(4, 4761, 4761, 4, 10, '2021-04-05 04:13:00', '2021-04-05 04:13:00', 3184),
(4, 4761, 4761, 7, 4, '2021-04-05 04:13:00', '2021-04-05 04:13:00', 8184),
(4, 4761, 4761, 7, 7, '2021-04-05 04:13:00', '2021-04-05 04:13:00', 1184),
(4, 4761, 4761, 3, 7, '2021-04-05 04:13:00', '2021-04-05 04:13:00', 6184),
(4, 4761, 4761, 7, 3, '2021-04-05 04:13:00', '2021-04-05 04:13:00', 4184),
(4, 4761, 4761, 8, 7, '2021-04-05 04:13:00', '2021-04-05 04:13:00', 9184),
(4, 4761, 4761, 8, 8, '2021-04-05 04:13:00', '2021-04-05 04:13:00', 10184),
(4, 4761, 4761, 8, 8, '2021-04-05 04:13:00', '2021-04-05 04:13:00', 10184),
(4, 4762, 4761, 1, 8, '2021-04-05 09:13:00', '2021-04-05 04:13:00', 3372),
(4, 4762, 4762, 4, 1, '2021-04-05 09:13:00', '2021-04-05 09:13:00', 8372),
(4, 4762, 4762, 7, 4, '2021-04-05 09:13:00', '2021-04-05 09:13:00', 1372),
(4, 4762, 4762, 2, 7, '2021-04-05 09:13:00', '2021-04-05 09:13:00', 6372),
(4, 4762, 4762, 9, 2, '2021-04-05 09:13:00', '2021-04-05 09:13:00', 4372),
(4, 4762, 4762, 7, 9, '2021-04-05 09:13:00', '2021-04-05 09:13:00', 2372),
(4, 4762, 4762, 4, 7, '2021-04-05 09:13:00', '2021-04-05 09:13:00', 7372),
(4, 4762, 4762, 1, 4, '2021-04-05 09:13:00', '2021-04-05 09:13:00', 372),
(4, 4762, 4762, 6, 1, '2021-04-05 09:13:00', '2021-04-05 09:13:00', 5372),
(4, 4762, 4762, 5, 6, '2021-04-05 09:13:00', '2021-04-05 09:13:00', 10372),
(4, 4762, 4762, 5, 5, '2021-04-05 09:13:00', '2021-04-05 09:13:00', 10372),
(4, 4762, 4762, 8, 5, '2021-04-05 09:13:00', '2021-04-05 09:13:00', 9372),
(5, 4762, 4755, 2, 3, '2021-04-05 08:09:00', '2021-04-03 15:11:00', 3632),
(5, 4762, 4762, 4, 2, '2021-04-05 08:09:00', '2021-04-05 08:09:00', 8632),
(5, 4762, 4762, 5, 4, '2021-04-05 08:09:00', '2021-04-05 08:09:00', 1632),
(5, 4762, 4762, 4, 5, '2021-04-05 08:09:00', '2021-04-05 08:09:00', 6632),
(5, 4762, 4762, 1, 4, '2021-04-05 08:09:00', '2021-04-05 08:09:00', 4632),
(5, 4762, 4762, 10, 1, '2021-04-05 08:09:00', '2021-04-05 08:09:00', 2632),
(5, 4762, 4762, 6, 10, '2021-04-05 08:09:00', '2021-04-05 08:09:00', 7632),
(5, 4762, 4762, 6, 6, '2021-04-05 08:09:00', '2021-04-05 08:09:00', 632),
(5, 4762, 4762, 5, 6, '2021-04-05 08:09:00', '2021-04-05 08:09:00', 5632),
(5, 4762, 4762, 8, 5, '2021-04-05 08:09:00', '2021-04-05 08:09:00', 10632),
(5, 4762, 4762, 5, 8, '2021-04-05 08:09:00', '2021-04-05 08:09:00', 9632),
(5, 4762, 4762, 8, 5, '2021-04-05 08:09:00', '2021-04-05 08:09:00', 10632),
(5, 4763, 4762, 9, 8, '2021-04-05 15:08:00', '2021-04-05 08:09:00', 5983),
(5, 4763, 4763, 4, 9, '2021-04-05 15:08:00', '2021-04-05 15:08:00', 3983),
(5, 4763, 4763, 4, 4, '2021-04-05 15:08:00', '2021-04-05 15:08:00', 8983),
(5, 4763, 4763, 9, 4, '2021-04-05 15:08:00', '2021-04-05 15:08:00', 1983),
(5, 4763, 4763, 10, 9, '2021-04-05 15:08:00', '2021-04-05 15:08:00', 6983),
(5, 4763, 4763, 2, 10, '2021-04-05 15:08:00', '2021-04-05 15:08:00', 4983),
(5, 4763, 4763, 4, 2, '2021-04-05 15:08:00', '2021-04-05 15:08:00', 2983),
(5, 4763, 4763, 1, 4, '2021-04-05 15:08:00', '2021-04-05 15:08:00', 7983),
(5, 4763, 4763, 2, 1, '2021-04-05 15:08:00', '2021-04-05 15:08:00', 983),
(5, 4763, 4763, 7, 2, '2021-04-05 15:08:00', '2021-04-05 15:08:00', 10983),
(5, 4763, 4763, 7, 7, '2021-04-05 15:08:00', '2021-04-05 15:08:00', 10983),
(5, 4763, 4763, 10, 7, '2021-04-05 15:08:00', '2021-04-05 15:08:00', 9983),
(2, 4764, 4760, 10, 8, '2021-04-05 22:55:00', '2021-04-04 18:18:00', 7737),
(2, 4764, 4764, 6, 10, '2021-04-05 22:55:00', '2021-04-05 22:55:00', 737),
(2, 4764, 4764, 4, 6, '2021-04-05 22:55:00', '2021-04-05 22:55:00', 5737),
(2, 4764, 4764, 9, 4, '2021-04-05 22:55:00', '2021-04-05 22:55:00', 3737),
(2, 4764, 4764, 5, 9, '2021-04-05 22:55:00', '2021-04-05 22:55:00', 8737),
(2, 4764, 4764, 5, 5, '2021-04-05 22:55:00', '2021-04-05 22:55:00', 1737),
(2, 4764, 4764, 10, 5, '2021-04-05 22:55:00', '2021-04-05 22:55:00', 6737),
(2, 4764, 4764, 2, 10, '2021-04-05 22:55:00', '2021-04-05 22:55:00', 4737),
(2, 4764, 4764, 4, 2, '2021-04-05 22:55:00', '2021-04-05 22:55:00', 2737),
(2, 4764, 4764, 1, 4, '2021-04-05 22:55:00', '2021-04-05 22:55:00', 10737),
(2, 4764, 4764, 1, 1, '2021-04-05 22:55:00', '2021-04-05 22:55:00', 10737),
(2, 4764, 4764, 8, 1, '2021-04-05 22:55:00', '2021-04-05 22:55:00', 9737),
(1, 4769, 4760, 6, 6, '2021-04-07 00:54:00', '2021-04-04 18:12:00', 137),
(1, 4769, 4769, 5, 6, '2021-04-07 00:54:00', '2021-04-07 00:54:00', 5137),
(1, 4769, 4769, 6, 5, '2021-04-07 00:54:00', '2021-04-07 00:54:00', 3137),
(1, 4769, 4769, 5, 6, '2021-04-07 00:54:00', '2021-04-07 00:54:00', 8137),
(1, 4769, 4769, 9, 5, '2021-04-07 00:54:00', '2021-04-07 00:54:00', 1137),
(1, 4769, 4769, 3, 9, '2021-04-07 00:54:00', '2021-04-07 00:54:00', 6137),
(1, 4769, 4769, 4, 3, '2021-04-07 00:54:00', '2021-04-07 00:54:00', 4137),
(1, 4769, 4769, 6, 4, '2021-04-07 00:54:00', '2021-04-07 00:54:00', 9137),
(1, 4769, 4769, 5, 6, '2021-04-07 00:54:00', '2021-04-07 00:54:00', 2137),
(1, 4769, 4769, 3, 5, '2021-04-07 00:54:00', '2021-04-07 00:54:00', 7137),
(1, 4769, 4769, 4, 3, '2021-04-07 00:54:00', '2021-04-07 00:54:00', 10137),
(1, 4769, 4769, 4, 4, '2021-04-07 00:54:00', '2021-04-07 00:54:00', 10137),
(4, 4772, 4762, 10, 8, '2021-04-07 23:53:00', '2021-04-05 09:13:00', 4523),
(4, 4772, 4772, 10, 10, '2021-04-07 23:53:00', '2021-04-07 23:53:00', 2523),
(4, 4772, 4772, 10, 10, '2021-04-07 23:53:00', '2021-04-07 23:53:00', 7523),
(4, 4772, 4772, 1, 10, '2021-04-07 23:53:00', '2021-04-07 23:53:00', 523),
(4, 4772, 4772, 6, 1, '2021-04-07 23:53:00', '2021-04-07 23:53:00', 5523),
(4, 4772, 4772, 6, 6, '2021-04-07 23:53:00', '2021-04-07 23:53:00', 3523),
(4, 4772, 4772, 1, 6, '2021-04-07 23:53:00', '2021-04-07 23:53:00', 8523),
(4, 4772, 4772, 9, 1, '2021-04-07 23:53:00', '2021-04-07 23:53:00', 1523),
(4, 4772, 4772, 2, 9, '2021-04-07 23:53:00', '2021-04-07 23:53:00', 6523),
(4, 4772, 4772, 5, 2, '2021-04-07 23:53:00', '2021-04-07 23:53:00', 9523),
(4, 4772, 4772, 6, 5, '2021-04-07 23:53:00', '2021-04-07 23:53:00', 10523),
(4, 4772, 4772, 6, 6, '2021-04-07 23:53:00', '2021-04-07 23:53:00', 10523),
(1, 4777, 4769, 8, 4, '2021-04-09 04:10:00', '2021-04-07 00:54:00', 3969),
(1, 4777, 4777, 2, 8, '2021-04-09 04:10:00', '2021-04-09 04:10:00', 8969),
(1, 4777, 4777, 2, 2, '2021-04-09 04:10:00', '2021-04-09 04:10:00', 1969),
(1, 4777, 4777, 7, 2, '2021-04-09 04:10:00', '2021-04-09 04:10:00', 6969),
(1, 4777, 4777, 6, 7, '2021-04-09 04:10:00', '2021-04-09 04:10:00', 4969),
(1, 4777, 4777, 2, 6, '2021-04-09 04:10:00', '2021-04-09 04:10:00', 2969),
(1, 4777, 4777, 2, 2, '2021-04-09 04:10:00', '2021-04-09 04:10:00', 7969),
(1, 4777, 4777, 7, 2, '2021-04-09 04:10:00', '2021-04-09 04:10:00', 969),
(1, 4777, 4777, 6, 7, '2021-04-09 04:10:00', '2021-04-09 04:10:00', 5969),
(1, 4777, 4777, 6, 6, '2021-04-09 04:10:00', '2021-04-09 04:10:00', 10969),
(1, 4777, 4777, 6, 6, '2021-04-09 04:10:00', '2021-04-09 04:10:00', 10969),
(1, 4777, 4777, 3, 6, '2021-04-09 04:10:00', '2021-04-09 04:10:00', 9969),
(3, 4778, 4760, 7, 2, '2021-04-09 11:25:00', '2021-04-04 22:58:00', 10669),
(3, 4778, 4778, 7, 7, '2021-04-09 11:25:00', '2021-04-09 11:25:00', 10669),
(3, 4778, 4778, 6, 7, '2021-04-09 11:25:00', '2021-04-09 11:25:00', 9669),
(3, 4778, 4778, 8, 6, '2021-04-09 11:25:00', '2021-04-09 11:25:00', 3669),
(3, 4778, 4778, 1, 8, '2021-04-09 11:25:00', '2021-04-09 11:25:00', 8669),
(3, 4778, 4778, 2, 1, '2021-04-09 11:25:00', '2021-04-09 11:25:00', 1669),
(3, 4778, 4778, 10, 2, '2021-04-09 11:25:00', '2021-04-09 11:25:00', 6669),
(3, 4778, 4778, 8, 10, '2021-04-09 11:25:00', '2021-04-09 11:25:00', 4669),
(3, 4778, 4778, 6, 8, '2021-04-09 11:25:00', '2021-04-09 11:25:00', 2669),
(3, 4778, 4778, 10, 6, '2021-04-09 11:25:00', '2021-04-09 11:25:00', 7669),
(3, 4778, 4778, 10, 10, '2021-04-09 11:25:00', '2021-04-09 11:25:00', 669),
(3, 4778, 4778, 3, 10, '2021-04-09 11:25:00', '2021-04-09 11:25:00', 5669),
(5, 4783, 4763, 6, 10, '2021-04-10 12:05:00', '2021-04-05 15:08:00', 10221),
(5, 4783, 4783, 6, 6, '2021-04-10 12:05:00', '2021-04-10 12:05:00', 10221),
(5, 4783, 4783, 4, 9, '2021-04-10 13:38:00', '2021-04-10 12:05:00', 2459),
(5, 4783, 4783, 7, 4, '2021-04-10 13:38:00', '2021-04-10 13:38:00', 7459),
(5, 4783, 4783, 2, 7, '2021-04-10 13:38:00', '2021-04-10 13:38:00', 459),
(5, 4783, 4783, 2, 2, '2021-04-10 13:38:00', '2021-04-10 13:38:00', 5459),
(5, 4783, 4783, 4, 2, '2021-04-10 13:38:00', '2021-04-10 13:38:00', 3459),
(5, 4783, 4783, 7, 4, '2021-04-10 13:38:00', '2021-04-10 13:38:00', 8459),
(5, 4783, 4783, 8, 7, '2021-04-10 13:38:00', '2021-04-10 13:38:00', 1459),
(5, 4783, 4783, 8, 8, '2021-04-10 13:38:00', '2021-04-10 13:38:00', 6459),
(5, 4783, 4783, 6, 8, '2021-04-10 13:38:00', '2021-04-10 13:38:00', 4459),
(5, 4783, 4783, 4, 6, '2021-04-10 13:38:00', '2021-04-10 13:38:00', 10459),
(5, 4783, 4783, 4, 4, '2021-04-10 13:38:00', '2021-04-10 13:38:00', 10459),
(5, 4783, 4783, 8, 4, '2021-04-10 13:38:00', '2021-04-10 13:38:00', 9459),
(5, 4783, 4783, 3, 6, '2021-04-10 12:05:00', '2021-04-10 12:05:00', 4221),
(5, 4783, 4783, 5, 3, '2021-04-10 12:05:00', '2021-04-10 12:05:00', 9221),
(5, 4783, 4783, 8, 5, '2021-04-10 12:05:00', '2021-04-10 12:05:00', 2221),
(5, 4783, 4783, 2, 8, '2021-04-10 12:05:00', '2021-04-10 12:05:00', 7221),
(5, 4783, 4783, 3, 2, '2021-04-10 12:05:00', '2021-04-10 12:05:00', 221),
(5, 4783, 4783, 8, 3, '2021-04-10 12:05:00', '2021-04-10 12:05:00', 5221),
(5, 4783, 4783, 10, 8, '2021-04-10 12:05:00', '2021-04-10 12:05:00', 3221),
(5, 4783, 4783, 10, 10, '2021-04-10 12:05:00', '2021-04-10 12:05:00', 8221),
(5, 4783, 4783, 9, 10, '2021-04-10 12:05:00', '2021-04-10 12:05:00', 1221),
(5, 4783, 4783, 9, 9, '2021-04-10 12:05:00', '2021-04-10 12:05:00', 6221),
(5, 4785, 4783, 5, 8, '2021-04-11 01:03:00', '2021-04-10 13:38:00', 7739),
(5, 4785, 4785, 4, 5, '2021-04-11 01:03:00', '2021-04-11 01:03:00', 739),
(5, 4785, 4785, 8, 4, '2021-04-11 01:03:00', '2021-04-11 01:03:00', 5739),
(5, 4785, 4785, 10, 8, '2021-04-11 01:03:00', '2021-04-11 01:03:00', 3739),
(5, 4785, 4785, 4, 10, '2021-04-11 01:03:00', '2021-04-11 01:03:00', 8739),
(5, 4785, 4785, 8, 4, '2021-04-11 01:03:00', '2021-04-11 01:03:00', 1739),
(5, 4785, 4785, 7, 8, '2021-04-11 01:03:00', '2021-04-11 01:03:00', 6739),
(5, 4785, 4785, 1, 7, '2021-04-11 01:03:00', '2021-04-11 01:03:00', 4739),
(5, 4785, 4785, 7, 1, '2021-04-11 01:03:00', '2021-04-11 01:03:00', 2739),
(5, 4785, 4785, 3, 7, '2021-04-11 01:03:00', '2021-04-11 01:03:00', 10739),
(5, 4785, 4785, 3, 3, '2021-04-11 01:03:00', '2021-04-11 01:03:00', 10739),
(5, 4785, 4785, 9, 3, '2021-04-11 01:03:00', '2021-04-11 01:03:00', 9739),
(5, 4786, 4785, 6, 9, '2021-04-11 11:52:00', '2021-04-11 01:03:00', 4244),
(5, 4786, 4786, 7, 6, '2021-04-11 11:52:00', '2021-04-11 11:52:00', 9244),
(5, 4786, 4786, 2, 7, '2021-04-11 11:52:00', '2021-04-11 11:52:00', 2244),
(5, 4786, 4786, 5, 2, '2021-04-11 11:52:00', '2021-04-11 11:52:00', 7244),
(5, 4786, 4786, 2, 5, '2021-04-11 11:52:00', '2021-04-11 11:52:00', 244),
(5, 4786, 4786, 2, 2, '2021-04-11 11:52:00', '2021-04-11 11:52:00', 5244),
(5, 4786, 4786, 6, 2, '2021-04-11 11:52:00', '2021-04-11 11:52:00', 3244),
(5, 4786, 4786, 9, 6, '2021-04-11 11:52:00', '2021-04-11 11:52:00', 8244),
(5, 4786, 4786, 6, 9, '2021-04-11 11:52:00', '2021-04-11 11:52:00', 1244),
(5, 4786, 4786, 4, 6, '2021-04-11 11:52:00', '2021-04-11 11:52:00', 6244),
(5, 4786, 4786, 9, 4, '2021-04-11 11:52:00', '2021-04-11 11:52:00', 10244),
(5, 4786, 4786, 9, 9, '2021-04-11 11:52:00', '2021-04-11 11:52:00', 10244),
(1, 4786, 4777, 4, 3, '2021-04-11 10:51:00', '2021-04-09 04:10:00', 5096),
(2, 4786, 4764, 3, 8, '2021-04-11 10:38:00', '2021-04-05 22:55:00', 2784),
(1, 4786, 4786, 10, 4, '2021-04-11 10:51:00', '2021-04-11 10:51:00', 3096),
(2, 4786, 4786, 7, 3, '2021-04-11 10:38:00', '2021-04-11 10:38:00', 7784),
(1, 4786, 4786, 7, 10, '2021-04-11 10:51:00', '2021-04-11 10:51:00', 8096),
(2, 4786, 4786, 6, 7, '2021-04-11 10:38:00', '2021-04-11 10:38:00', 784),
(1, 4786, 4786, 7, 7, '2021-04-11 10:51:00', '2021-04-11 10:51:00', 1096),
(2, 4786, 4786, 4, 6, '2021-04-11 10:38:00', '2021-04-11 10:38:00', 5784),
(1, 4786, 4786, 2, 7, '2021-04-11 10:51:00', '2021-04-11 10:51:00', 6096),
(2, 4786, 4786, 8, 4, '2021-04-11 10:38:00', '2021-04-11 10:38:00', 3784),
(1, 4786, 4786, 1, 2, '2021-04-11 10:51:00', '2021-04-11 10:51:00', 4096),
(2, 4786, 4786, 4, 8, '2021-04-11 10:38:00', '2021-04-11 10:38:00', 8784),
(1, 4786, 4786, 3, 1, '2021-04-11 10:51:00', '2021-04-11 10:51:00', 9096),
(2, 4786, 4786, 1, 4, '2021-04-11 10:38:00', '2021-04-11 10:38:00', 1784),
(1, 4786, 4786, 10, 3, '2021-04-11 10:51:00', '2021-04-11 10:51:00', 2096),
(2, 4786, 4786, 1, 1, '2021-04-11 10:38:00', '2021-04-11 10:38:00', 6784),
(1, 4786, 4786, 2, 10, '2021-04-11 10:51:00', '2021-04-11 10:51:00', 7096),
(1, 4786, 4786, 8, 2, '2021-04-11 10:51:00', '2021-04-11 10:51:00', 96),
(2, 4786, 4786, 4, 1, '2021-04-11 10:38:00', '2021-04-11 10:38:00', 4784),
(2, 4786, 4786, 8, 4, '2021-04-11 10:38:00', '2021-04-11 10:38:00', 9784),
(1, 4786, 4786, 8, 8, '2021-04-11 10:51:00', '2021-04-11 10:51:00', 10096),
(2, 4786, 4786, 10, 8, '2021-04-11 10:38:00', '2021-04-11 10:38:00', 10784),
(1, 4786, 4786, 8, 8, '2021-04-11 10:51:00', '2021-04-11 10:51:00', 10096),
(2, 4786, 4786, 10, 10, '2021-04-11 10:38:00', '2021-04-11 10:38:00', 10784),
(5, 4786, 4786, 3, 9, '2021-04-11 11:58:00', '2021-04-11 11:52:00', 3967),
(5, 4786, 4786, 1, 3, '2021-04-11 11:58:00', '2021-04-11 11:58:00', 8967),
(5, 4786, 4786, 9, 1, '2021-04-11 11:58:00', '2021-04-11 11:58:00', 1967),
(5, 4786, 4786, 6, 9, '2021-04-11 11:58:00', '2021-04-11 11:58:00', 6967),
(5, 4786, 4786, 10, 6, '2021-04-11 11:58:00', '2021-04-11 11:58:00', 4967),
(5, 4786, 4786, 9, 10, '2021-04-11 11:58:00', '2021-04-11 11:58:00', 2967),
(5, 4786, 4786, 3, 9, '2021-04-11 11:58:00', '2021-04-11 11:58:00', 7967),
(5, 4786, 4786, 3, 3, '2021-04-11 11:58:00', '2021-04-11 11:58:00', 967),
(5, 4786, 4786, 6, 3, '2021-04-11 11:58:00', '2021-04-11 11:58:00', 5967),
(5, 4786, 4786, 3, 6, '2021-04-11 11:58:00', '2021-04-11 11:58:00', 10967),
(5, 4786, 4786, 3, 3, '2021-04-11 11:58:00', '2021-04-11 11:58:00', 10967),
(5, 4786, 4786, 9, 3, '2021-04-11 11:58:00', '2021-04-11 11:58:00', 9967),
(3, 4787, 4778, 10, 3, '2021-04-11 14:29:00', '2021-04-09 11:25:00', 7450),
(3, 4787, 4787, 5, 10, '2021-04-11 14:29:00', '2021-04-11 14:29:00', 450),
(3, 4787, 4787, 9, 5, '2021-04-11 14:29:00', '2021-04-11 14:29:00', 5450),
(3, 4787, 4787, 1, 9, '2021-04-11 14:29:00', '2021-04-11 14:29:00', 3450),
(3, 4787, 4787, 3, 1, '2021-04-11 14:29:00', '2021-04-11 14:29:00', 8450),
(3, 4787, 4787, 3, 3, '2021-04-11 14:29:00', '2021-04-11 14:29:00', 1450),
(3, 4787, 4787, 5, 3, '2021-04-11 14:29:00', '2021-04-11 14:29:00', 6450),
(3, 4787, 4787, 6, 5, '2021-04-11 14:29:00', '2021-04-11 14:29:00', 4450),
(3, 4787, 4787, 2, 6, '2021-04-11 14:29:00', '2021-04-11 14:29:00', 2450),
(3, 4787, 4787, 6, 2, '2021-04-11 14:29:00', '2021-04-11 14:29:00', 10450),
(3, 4787, 4787, 6, 6, '2021-04-11 14:29:00', '2021-04-11 14:29:00', 10450),
(3, 4787, 4787, 3, 6, '2021-04-11 14:29:00', '2021-04-11 14:29:00', 9450),
(2, 4789, 4786, 2, 10, '2021-04-12 01:56:00', '2021-04-11 10:38:00', 4259),
(2, 4789, 4789, 8, 2, '2021-04-12 01:56:00', '2021-04-12 01:56:00', 9259),
(2, 4789, 4789, 2, 8, '2021-04-12 01:56:00', '2021-04-12 01:56:00', 2259),
(2, 4789, 4789, 6, 2, '2021-04-12 01:56:00', '2021-04-12 01:56:00', 7259),
(2, 4789, 4789, 8, 6, '2021-04-12 01:56:00', '2021-04-12 01:56:00', 259),
(2, 4789, 4789, 7, 8, '2021-04-12 01:56:00', '2021-04-12 01:56:00', 5259),
(2, 4789, 4789, 8, 7, '2021-04-12 01:56:00', '2021-04-12 01:56:00', 3259),
(2, 4789, 4789, 9, 8, '2021-04-12 01:56:00', '2021-04-12 01:56:00', 8259),
(2, 4789, 4789, 4, 9, '2021-04-12 01:56:00', '2021-04-12 01:56:00', 1259),
(2, 4789, 4789, 7, 4, '2021-04-12 01:56:00', '2021-04-12 01:56:00', 6259),
(2, 4789, 4789, 9, 7, '2021-04-12 01:56:00', '2021-04-12 01:56:00', 10259),
(2, 4789, 4789, 9, 9, '2021-04-12 01:56:00', '2021-04-12 01:56:00', 10259),
(5, 4789, 4786, 10, 9, '2021-04-12 02:20:00', '2021-04-11 11:58:00', 2471),
(5, 4789, 4789, 3, 10, '2021-04-12 02:20:00', '2021-04-12 02:20:00', 7471),
(5, 4789, 4789, 2, 3, '2021-04-12 02:20:00', '2021-04-12 02:20:00', 471),
(5, 4789, 4789, 3, 2, '2021-04-12 02:20:00', '2021-04-12 02:20:00', 5471),
(5, 4789, 4789, 1, 3, '2021-04-12 02:20:00', '2021-04-12 02:20:00', 3471),
(5, 4789, 4789, 6, 1, '2021-04-12 02:20:00', '2021-04-12 02:20:00', 8471),
(5, 4789, 4789, 1, 6, '2021-04-12 02:20:00', '2021-04-12 02:20:00', 1471),
(5, 4789, 4789, 10, 1, '2021-04-12 02:20:00', '2021-04-12 02:20:00', 6471),
(5, 4789, 4789, 9, 10, '2021-04-12 02:20:00', '2021-04-12 02:20:00', 4471),
(5, 4789, 4789, 2, 9, '2021-04-12 02:20:00', '2021-04-12 02:20:00', 10471),
(5, 4789, 4789, 2, 2, '2021-04-12 02:20:00', '2021-04-12 02:20:00', 10471),
(5, 4789, 4789, 7, 2, '2021-04-12 02:20:00', '2021-04-12 02:20:00', 9471),
(1, 4790, 4786, 2, 8, '2021-04-12 09:49:00', '2021-04-11 10:51:00', 1001),
(1, 4790, 4790, 5, 2, '2021-04-12 09:49:00', '2021-04-12 09:49:00', 6001),
(1, 4790, 4790, 9, 5, '2021-04-12 09:49:00', '2021-04-12 09:49:00', 4001),
(1, 4790, 4790, 8, 9, '2021-04-12 09:49:00', '2021-04-12 09:49:00', 9001),
(1, 4790, 4790, 4, 8, '2021-04-12 09:49:00', '2021-04-12 09:49:00', 2001),
(1, 4790, 4790, 1, 4, '2021-04-12 09:49:00', '2021-04-12 09:49:00', 7001),
(1, 4790, 4790, 2, 1, '2021-04-12 09:49:00', '2021-04-12 09:49:00', 1),
(1, 4790, 4790, 4, 2, '2021-04-12 09:49:00', '2021-04-12 09:49:00', 5001),
(1, 4790, 4790, 2, 4, '2021-04-12 09:49:00', '2021-04-12 09:49:00', 3001),
(1, 4790, 4790, 10, 2, '2021-04-12 09:49:00', '2021-04-12 09:49:00', 8001),
(1, 4790, 4790, 10, 10, '2021-04-12 09:49:00', '2021-04-12 09:49:00', 10001),
(1, 4790, 4790, 10, 10, '2021-04-12 09:49:00', '2021-04-12 09:49:00', 10001),
(1, 4791, 4790, 9, 10, '2021-04-12 12:16:00', '2021-04-12 09:49:00', 2483),
(1, 4791, 4791, 3, 9, '2021-04-12 12:16:00', '2021-04-12 12:16:00', 7483),
(1, 4791, 4791, 9, 3, '2021-04-12 12:16:00', '2021-04-12 12:16:00', 483),
(1, 4791, 4791, 1, 9, '2021-04-12 12:16:00', '2021-04-12 12:16:00', 5483),
(1, 4791, 4791, 2, 1, '2021-04-12 12:16:00', '2021-04-12 12:16:00', 3483),
(1, 4791, 4791, 1, 2, '2021-04-12 12:16:00', '2021-04-12 12:16:00', 8483),
(1, 4791, 4791, 1, 1, '2021-04-12 12:16:00', '2021-04-12 12:16:00', 1483),
(1, 4791, 4791, 7, 1, '2021-04-12 12:16:00', '2021-04-12 12:16:00', 6483),
(1, 4791, 4791, 1, 7, '2021-04-12 12:16:00', '2021-04-12 12:16:00', 4483),
(1, 4791, 4791, 6, 1, '2021-04-12 12:16:00', '2021-04-12 12:16:00', 9483),
(1, 4791, 4791, 6, 6, '2021-04-12 12:16:00', '2021-04-12 12:16:00', 10483),
(1, 4791, 4791, 6, 6, '2021-04-12 12:16:00', '2021-04-12 12:16:00', 10483),
(2, 4792, 4789, 6, 9, '2021-04-12 18:36:00', '2021-04-12 01:56:00', 7728),
(2, 4792, 4792, 5, 6, '2021-04-12 18:36:00', '2021-04-12 18:36:00', 728),
(2, 4792, 4792, 3, 5, '2021-04-12 18:36:00', '2021-04-12 18:36:00', 5728),
(2, 4792, 4792, 6, 3, '2021-04-12 18:36:00', '2021-04-12 18:36:00', 3728),
(2, 4792, 4792, 4, 6, '2021-04-12 18:36:00', '2021-04-12 18:36:00', 8728),
(2, 4792, 4792, 2, 4, '2021-04-12 18:36:00', '2021-04-12 18:36:00', 1728),
(2, 4792, 4792, 2, 2, '2021-04-12 18:36:00', '2021-04-12 18:36:00', 6728),
(2, 4792, 4792, 2, 2, '2021-04-12 18:36:00', '2021-04-12 18:36:00', 4728),
(2, 4792, 4792, 3, 2, '2021-04-12 18:36:00', '2021-04-12 18:36:00', 2728),
(2, 4792, 4792, 7, 3, '2021-04-12 18:36:00', '2021-04-12 18:36:00', 10728),
(2, 4792, 4792, 7, 7, '2021-04-12 18:36:00', '2021-04-12 18:36:00', 10728),
(2, 4792, 4792, 9, 7, '2021-04-12 18:36:00', '2021-04-12 18:36:00', 9728),
(2, 4793, 4792, 5, 9, '2021-04-13 05:55:00', '2021-04-12 18:36:00', 3648),
(2, 4793, 4793, 5, 5, '2021-04-13 05:55:00', '2021-04-13 05:55:00', 8648),
(2, 4793, 4793, 2, 5, '2021-04-13 05:55:00', '2021-04-13 05:55:00', 1648),
(2, 4793, 4793, 9, 2, '2021-04-13 05:55:00', '2021-04-13 05:55:00', 6648),
(2, 4793, 4793, 5, 9, '2021-04-13 05:55:00', '2021-04-13 05:55:00', 4648),
(2, 4793, 4793, 4, 5, '2021-04-13 05:55:00', '2021-04-13 05:55:00', 2648),
(2, 4793, 4793, 4, 4, '2021-04-13 05:55:00', '2021-04-13 05:55:00', 7648),
(2, 4793, 4793, 6, 4, '2021-04-13 05:55:00', '2021-04-13 05:55:00', 648),
(2, 4793, 4793, 6, 6, '2021-04-13 05:55:00', '2021-04-13 05:55:00', 5648),
(2, 4793, 4793, 6, 6, '2021-04-13 05:55:00', '2021-04-13 05:55:00', 10648),
(2, 4793, 4793, 6, 6, '2021-04-13 05:55:00', '2021-04-13 05:55:00', 10648),
(2, 4793, 4793, 2, 6, '2021-04-13 05:55:00', '2021-04-13 05:55:00', 9648),
(1, 4793, 4791, 8, 6, '2021-04-13 00:18:00', '2021-04-12 12:16:00', 3958),
(1, 4793, 4793, 2, 8, '2021-04-13 00:18:00', '2021-04-13 00:18:00', 8958),
(1, 4793, 4793, 1, 2, '2021-04-13 00:18:00', '2021-04-13 00:18:00', 1958),
(1, 4793, 4793, 4, 1, '2021-04-13 00:18:00', '2021-04-13 00:18:00', 6958);
INSERT INTO `objectdiff` (`ObjectKey`, `Time_current`, `Time_previous`, `Location_current`, `Location_previous`, `DetectDate_current`, `DetectDate_previous`, `Objectfact_ID`) VALUES
(1, 4793, 4793, 1, 4, '2021-04-13 00:18:00', '2021-04-13 00:18:00', 4958),
(1, 4793, 4793, 1, 1, '2021-04-13 00:18:00', '2021-04-13 00:18:00', 2958),
(1, 4793, 4793, 8, 1, '2021-04-13 00:18:00', '2021-04-13 00:18:00', 7958),
(1, 4793, 4793, 8, 8, '2021-04-13 00:18:00', '2021-04-13 00:18:00', 958),
(1, 4793, 4793, 2, 8, '2021-04-13 00:18:00', '2021-04-13 00:18:00', 5958),
(1, 4793, 4793, 8, 2, '2021-04-13 00:18:00', '2021-04-13 00:18:00', 10958),
(1, 4793, 4793, 8, 8, '2021-04-13 00:18:00', '2021-04-13 00:18:00', 10958),
(1, 4793, 4793, 10, 8, '2021-04-13 00:18:00', '2021-04-13 00:18:00', 9958),
(4, 4796, 4772, 3, 6, '2021-04-13 23:58:00', '2021-04-07 23:53:00', 1303),
(4, 4796, 4796, 10, 3, '2021-04-13 23:58:00', '2021-04-13 23:58:00', 6303),
(4, 4796, 4796, 1, 10, '2021-04-13 23:58:00', '2021-04-13 23:58:00', 4303),
(4, 4796, 4796, 8, 1, '2021-04-13 23:58:00', '2021-04-13 23:58:00', 9303),
(4, 4796, 4796, 2, 8, '2021-04-13 23:58:00', '2021-04-13 23:58:00', 2303),
(4, 4796, 4796, 9, 2, '2021-04-13 23:58:00', '2021-04-13 23:58:00', 7303),
(4, 4796, 4796, 2, 9, '2021-04-13 23:58:00', '2021-04-13 23:58:00', 303),
(4, 4796, 4796, 9, 2, '2021-04-13 23:58:00', '2021-04-13 23:58:00', 5303),
(4, 4796, 4796, 8, 9, '2021-04-13 23:58:00', '2021-04-13 23:58:00', 3303),
(4, 4796, 4796, 1, 8, '2021-04-13 23:58:00', '2021-04-13 23:58:00', 8303),
(4, 4796, 4796, 8, 1, '2021-04-13 23:58:00', '2021-04-13 23:58:00', 10303),
(4, 4796, 4796, 8, 8, '2021-04-13 23:58:00', '2021-04-13 23:58:00', 10303),
(5, 4797, 4789, 4, 7, '2021-04-14 00:15:00', '2021-04-12 02:20:00', 10389),
(5, 4797, 4797, 4, 4, '2021-04-14 00:15:00', '2021-04-14 00:15:00', 10389),
(5, 4797, 4797, 1, 4, '2021-04-14 00:15:00', '2021-04-14 00:15:00', 9389),
(5, 4797, 4797, 10, 1, '2021-04-14 00:15:00', '2021-04-14 00:15:00', 5389),
(5, 4797, 4797, 6, 10, '2021-04-14 00:15:00', '2021-04-14 00:15:00', 3389),
(5, 4797, 4797, 6, 6, '2021-04-14 00:15:00', '2021-04-14 00:15:00', 8389),
(5, 4797, 4797, 6, 6, '2021-04-14 00:15:00', '2021-04-14 00:15:00', 1389),
(5, 4797, 4797, 4, 6, '2021-04-14 00:15:00', '2021-04-14 00:15:00', 6389),
(5, 4797, 4797, 4, 4, '2021-04-14 00:15:00', '2021-04-14 00:15:00', 4389),
(5, 4797, 4797, 4, 4, '2021-04-14 00:15:00', '2021-04-14 00:15:00', 2389),
(5, 4797, 4797, 5, 4, '2021-04-14 00:15:00', '2021-04-14 00:15:00', 7389),
(5, 4797, 4797, 4, 5, '2021-04-14 00:15:00', '2021-04-14 00:15:00', 389),
(5, 4798, 4797, 4, 4, '2021-04-14 06:48:00', '2021-04-14 00:15:00', 3088),
(5, 4798, 4798, 8, 4, '2021-04-14 06:48:00', '2021-04-14 06:48:00', 8088),
(5, 4798, 4798, 10, 8, '2021-04-14 06:48:00', '2021-04-14 06:48:00', 1088),
(5, 4798, 4798, 9, 10, '2021-04-14 06:48:00', '2021-04-14 06:48:00', 6088),
(5, 4798, 4798, 1, 9, '2021-04-14 06:48:00', '2021-04-14 06:48:00', 4088),
(5, 4798, 4798, 2, 1, '2021-04-14 06:48:00', '2021-04-14 06:48:00', 9088),
(5, 4798, 4798, 4, 2, '2021-04-14 06:48:00', '2021-04-14 06:48:00', 2088),
(5, 4798, 4798, 4, 4, '2021-04-14 06:48:00', '2021-04-14 06:48:00', 7088),
(5, 4798, 4798, 7, 4, '2021-04-14 06:48:00', '2021-04-14 06:48:00', 88),
(5, 4798, 4798, 7, 7, '2021-04-14 06:48:00', '2021-04-14 06:48:00', 5088),
(5, 4798, 4798, 3, 7, '2021-04-14 06:48:00', '2021-04-14 06:48:00', 10088),
(5, 4798, 4798, 3, 3, '2021-04-14 06:48:00', '2021-04-14 06:48:00', 10088),
(3, 4801, 4787, 4, 3, '2021-04-15 05:14:00', '2021-04-11 14:29:00', 3070),
(3, 4801, 4801, 5, 4, '2021-04-15 05:14:00', '2021-04-15 05:14:00', 8070),
(3, 4801, 4801, 10, 5, '2021-04-15 05:14:00', '2021-04-15 05:14:00', 1070),
(3, 4801, 4801, 5, 10, '2021-04-15 05:14:00', '2021-04-15 05:14:00', 6070),
(3, 4801, 4801, 3, 5, '2021-04-15 05:14:00', '2021-04-15 05:14:00', 4070),
(3, 4801, 4801, 5, 3, '2021-04-15 05:14:00', '2021-04-15 05:14:00', 9070),
(3, 4801, 4801, 2, 5, '2021-04-15 05:14:00', '2021-04-15 05:14:00', 2070),
(3, 4801, 4801, 5, 2, '2021-04-15 05:14:00', '2021-04-15 05:14:00', 7070),
(3, 4801, 4801, 7, 5, '2021-04-15 05:14:00', '2021-04-15 05:14:00', 70),
(3, 4801, 4801, 1, 7, '2021-04-15 05:14:00', '2021-04-15 05:14:00', 5070),
(3, 4801, 4801, 4, 1, '2021-04-15 05:14:00', '2021-04-15 05:14:00', 10070),
(3, 4801, 4801, 4, 4, '2021-04-15 05:14:00', '2021-04-15 05:14:00', 10070),
(5, 4802, 4798, 8, 3, '2021-04-15 07:04:00', '2021-04-14 06:48:00', 7750),
(5, 4802, 4802, 8, 8, '2021-04-15 07:04:00', '2021-04-15 07:04:00', 750),
(5, 4802, 4802, 4, 8, '2021-04-15 07:04:00', '2021-04-15 07:04:00', 5750),
(5, 4802, 4802, 3, 4, '2021-04-15 07:04:00', '2021-04-15 07:04:00', 3750),
(5, 4802, 4802, 6, 3, '2021-04-15 07:04:00', '2021-04-15 07:04:00', 8750),
(5, 4802, 4802, 10, 6, '2021-04-15 07:04:00', '2021-04-15 07:04:00', 1750),
(5, 4802, 4802, 8, 10, '2021-04-15 07:04:00', '2021-04-15 07:04:00', 6750),
(5, 4802, 4802, 2, 8, '2021-04-15 07:04:00', '2021-04-15 07:04:00', 4750),
(5, 4802, 4802, 1, 2, '2021-04-15 07:04:00', '2021-04-15 07:04:00', 2750),
(5, 4802, 4802, 10, 1, '2021-04-15 07:04:00', '2021-04-15 07:04:00', 10750),
(5, 4802, 4802, 10, 10, '2021-04-15 07:04:00', '2021-04-15 07:04:00', 10750),
(5, 4802, 4802, 3, 10, '2021-04-15 07:04:00', '2021-04-15 07:04:00', 9750),
(1, 4804, 4793, 7, 10, '2021-04-15 19:19:00', '2021-04-13 00:18:00', 4227),
(1, 4804, 4804, 9, 7, '2021-04-15 19:19:00', '2021-04-15 19:19:00', 9227),
(1, 4804, 4804, 10, 9, '2021-04-15 19:19:00', '2021-04-15 19:19:00', 2227),
(1, 4804, 4804, 8, 10, '2021-04-15 19:19:00', '2021-04-15 19:19:00', 7227),
(1, 4804, 4804, 7, 8, '2021-04-15 19:19:00', '2021-04-15 19:19:00', 227),
(1, 4804, 4804, 2, 7, '2021-04-15 19:19:00', '2021-04-15 19:19:00', 5227),
(1, 4804, 4804, 7, 2, '2021-04-15 19:19:00', '2021-04-15 19:19:00', 3227),
(1, 4804, 4804, 1, 7, '2021-04-15 19:19:00', '2021-04-15 19:19:00', 8227),
(1, 4804, 4804, 4, 1, '2021-04-15 19:19:00', '2021-04-15 19:19:00', 1227),
(1, 4804, 4804, 5, 4, '2021-04-15 19:19:00', '2021-04-15 19:19:00', 6227),
(1, 4804, 4804, 8, 5, '2021-04-15 19:19:00', '2021-04-15 19:19:00', 10227),
(1, 4804, 4804, 8, 8, '2021-04-15 19:19:00', '2021-04-15 19:19:00', 10227),
(5, 4806, 4802, 6, 3, '2021-04-16 07:38:00', '2021-04-15 07:04:00', 10661),
(5, 4806, 4806, 6, 6, '2021-04-16 07:38:00', '2021-04-16 07:38:00', 10661),
(5, 4806, 4806, 9, 6, '2021-04-16 07:38:00', '2021-04-16 07:38:00', 9661),
(1, 4806, 4804, 10, 8, '2021-04-16 08:23:00', '2021-04-15 19:19:00', 3924),
(1, 4806, 4806, 7, 10, '2021-04-16 08:23:00', '2021-04-16 08:23:00', 8924),
(1, 4806, 4806, 3, 7, '2021-04-16 08:23:00', '2021-04-16 08:23:00', 1924),
(1, 4806, 4806, 9, 3, '2021-04-16 08:23:00', '2021-04-16 08:23:00', 6924),
(1, 4806, 4806, 5, 9, '2021-04-16 08:23:00', '2021-04-16 08:23:00', 4924),
(1, 4806, 4806, 10, 5, '2021-04-16 08:23:00', '2021-04-16 08:23:00', 2924),
(1, 4806, 4806, 10, 10, '2021-04-16 08:23:00', '2021-04-16 08:23:00', 7924),
(1, 4806, 4806, 10, 10, '2021-04-16 08:23:00', '2021-04-16 08:23:00', 924),
(1, 4806, 4806, 8, 10, '2021-04-16 08:23:00', '2021-04-16 08:23:00', 5924),
(1, 4806, 4806, 9, 8, '2021-04-16 08:23:00', '2021-04-16 08:23:00', 10924),
(1, 4806, 4806, 6, 9, '2021-04-16 08:23:00', '2021-04-16 08:23:00', 9924),
(1, 4806, 4806, 9, 6, '2021-04-16 08:23:00', '2021-04-16 08:23:00', 10924),
(5, 4806, 4806, 4, 7, '2021-04-16 07:50:00', '2021-04-16 07:38:00', 8312),
(5, 4806, 4806, 8, 4, '2021-04-16 07:50:00', '2021-04-16 07:50:00', 1312),
(5, 4806, 4806, 5, 8, '2021-04-16 07:50:00', '2021-04-16 07:50:00', 6312),
(5, 4806, 4806, 9, 5, '2021-04-16 07:50:00', '2021-04-16 07:50:00', 4312),
(5, 4806, 4806, 9, 9, '2021-04-16 07:50:00', '2021-04-16 07:50:00', 9312),
(5, 4806, 4806, 9, 9, '2021-04-16 07:50:00', '2021-04-16 07:50:00', 2312),
(5, 4806, 4806, 1, 9, '2021-04-16 07:50:00', '2021-04-16 07:50:00', 7312),
(5, 4806, 4806, 6, 1, '2021-04-16 07:50:00', '2021-04-16 07:50:00', 312),
(5, 4806, 4806, 8, 6, '2021-04-16 07:50:00', '2021-04-16 07:50:00', 5312),
(5, 4806, 4806, 1, 8, '2021-04-16 07:50:00', '2021-04-16 07:50:00', 3312),
(5, 4806, 4806, 3, 1, '2021-04-16 07:50:00', '2021-04-16 07:50:00', 10312),
(5, 4806, 4806, 3, 3, '2021-04-16 07:50:00', '2021-04-16 07:50:00', 10312),
(5, 4806, 4806, 8, 9, '2021-04-16 07:38:00', '2021-04-16 07:38:00', 3661),
(5, 4806, 4806, 9, 8, '2021-04-16 07:38:00', '2021-04-16 07:38:00', 8661),
(5, 4806, 4806, 4, 9, '2021-04-16 07:38:00', '2021-04-16 07:38:00', 1661),
(5, 4806, 4806, 9, 4, '2021-04-16 07:38:00', '2021-04-16 07:38:00', 6661),
(5, 4806, 4806, 2, 9, '2021-04-16 07:38:00', '2021-04-16 07:38:00', 4661),
(5, 4806, 4806, 5, 2, '2021-04-16 07:38:00', '2021-04-16 07:38:00', 2661),
(5, 4806, 4806, 6, 5, '2021-04-16 07:38:00', '2021-04-16 07:38:00', 7661),
(5, 4806, 4806, 2, 6, '2021-04-16 07:38:00', '2021-04-16 07:38:00', 661),
(5, 4806, 4806, 7, 2, '2021-04-16 07:38:00', '2021-04-16 07:38:00', 5661),
(1, 4808, 4806, 4, 9, '2021-04-16 18:20:00', '2021-04-16 08:23:00', 3370),
(1, 4808, 4808, 5, 4, '2021-04-16 18:20:00', '2021-04-16 18:20:00', 8370),
(1, 4808, 4808, 7, 5, '2021-04-16 18:20:00', '2021-04-16 18:20:00', 1370),
(1, 4808, 4808, 6, 7, '2021-04-16 18:20:00', '2021-04-16 18:20:00', 6370),
(1, 4808, 4808, 4, 6, '2021-04-16 18:20:00', '2021-04-16 18:20:00', 4370),
(1, 4808, 4808, 10, 4, '2021-04-16 18:20:00', '2021-04-16 18:20:00', 2370),
(1, 4808, 4808, 2, 10, '2021-04-16 18:20:00', '2021-04-16 18:20:00', 7370),
(1, 4808, 4808, 4, 2, '2021-04-16 18:20:00', '2021-04-16 18:20:00', 370),
(1, 4808, 4808, 5, 4, '2021-04-16 18:20:00', '2021-04-16 18:20:00', 5370),
(1, 4808, 4808, 1, 5, '2021-04-16 18:20:00', '2021-04-16 18:20:00', 10370),
(1, 4808, 4808, 1, 1, '2021-04-16 18:20:00', '2021-04-16 18:20:00', 10370),
(1, 4808, 4808, 7, 1, '2021-04-16 18:20:00', '2021-04-16 18:20:00', 9370),
(4, 4810, 4796, 3, 8, '2021-04-17 07:14:00', '2021-04-13 23:58:00', 8040),
(4, 4810, 4810, 3, 3, '2021-04-17 07:14:00', '2021-04-17 07:14:00', 1040),
(4, 4810, 4810, 3, 3, '2021-04-17 07:14:00', '2021-04-17 07:14:00', 6040),
(4, 4810, 4810, 10, 3, '2021-04-17 07:14:00', '2021-04-17 07:14:00', 4040),
(4, 4810, 4810, 5, 10, '2021-04-17 07:14:00', '2021-04-17 07:14:00', 9040),
(4, 4810, 4810, 3, 5, '2021-04-17 07:14:00', '2021-04-17 07:14:00', 2040),
(4, 4810, 4810, 10, 3, '2021-04-17 07:14:00', '2021-04-17 07:14:00', 7040),
(4, 4810, 4810, 8, 10, '2021-04-17 07:14:00', '2021-04-17 07:14:00', 40),
(4, 4810, 4810, 3, 8, '2021-04-17 07:14:00', '2021-04-17 07:14:00', 5040),
(4, 4810, 4810, 4, 3, '2021-04-17 07:14:00', '2021-04-17 07:14:00', 3040),
(4, 4810, 4810, 1, 4, '2021-04-17 07:14:00', '2021-04-17 07:14:00', 10040),
(4, 4810, 4810, 1, 1, '2021-04-17 07:14:00', '2021-04-17 07:14:00', 10040),
(1, 4811, 4811, 5, 3, '2021-04-17 16:43:00', '2021-04-17 13:30:00', 4217),
(1, 4811, 4811, 10, 5, '2021-04-17 16:43:00', '2021-04-17 16:43:00', 9217),
(1, 4811, 4811, 3, 10, '2021-04-17 16:43:00', '2021-04-17 16:43:00', 2217),
(1, 4811, 4811, 2, 3, '2021-04-17 16:43:00', '2021-04-17 16:43:00', 7217),
(1, 4811, 4811, 6, 2, '2021-04-17 16:43:00', '2021-04-17 16:43:00', 217),
(1, 4811, 4811, 1, 6, '2021-04-17 16:43:00', '2021-04-17 16:43:00', 5217),
(1, 4811, 4811, 2, 1, '2021-04-17 16:43:00', '2021-04-17 16:43:00', 3217),
(1, 4811, 4811, 3, 2, '2021-04-17 16:43:00', '2021-04-17 16:43:00', 8217),
(1, 4811, 4811, 1, 3, '2021-04-17 16:43:00', '2021-04-17 16:43:00', 1217),
(1, 4811, 4811, 3, 1, '2021-04-17 16:43:00', '2021-04-17 16:43:00', 6217),
(1, 4811, 4811, 5, 3, '2021-04-17 16:43:00', '2021-04-17 16:43:00', 10217),
(1, 4811, 4811, 5, 5, '2021-04-17 16:43:00', '2021-04-17 16:43:00', 10217),
(1, 4811, 4808, 2, 7, '2021-04-17 13:30:00', '2021-04-16 18:20:00', 6872),
(1, 4811, 4811, 2, 2, '2021-04-17 13:30:00', '2021-04-17 13:30:00', 4872),
(1, 4811, 4811, 1, 2, '2021-04-17 13:30:00', '2021-04-17 13:30:00', 2872),
(1, 4811, 4811, 3, 1, '2021-04-17 13:30:00', '2021-04-17 13:30:00', 7872),
(1, 4811, 4811, 10, 3, '2021-04-17 13:30:00', '2021-04-17 13:30:00', 872),
(1, 4811, 4811, 2, 10, '2021-04-17 13:30:00', '2021-04-17 13:30:00', 5872),
(1, 4811, 4811, 10, 2, '2021-04-17 13:30:00', '2021-04-17 13:30:00', 3872),
(1, 4811, 4811, 3, 10, '2021-04-17 13:30:00', '2021-04-17 13:30:00', 8872),
(1, 4811, 4811, 9, 3, '2021-04-17 13:30:00', '2021-04-17 13:30:00', 1872),
(1, 4811, 4811, 3, 9, '2021-04-17 13:30:00', '2021-04-17 13:30:00', 10872),
(1, 4811, 4811, 3, 3, '2021-04-17 13:30:00', '2021-04-17 13:30:00', 9872),
(1, 4811, 4811, 3, 3, '2021-04-17 13:30:00', '2021-04-17 13:30:00', 10872),
(5, 4813, 4806, 4, 3, '2021-04-18 00:17:00', '2021-04-16 07:50:00', 3366),
(5, 4813, 4813, 8, 4, '2021-04-18 00:17:00', '2021-04-18 00:17:00', 8366),
(5, 4813, 4813, 3, 8, '2021-04-18 00:17:00', '2021-04-18 00:17:00', 1366),
(5, 4813, 4813, 10, 3, '2021-04-18 00:17:00', '2021-04-18 00:17:00', 6366),
(5, 4813, 4813, 2, 10, '2021-04-18 00:17:00', '2021-04-18 00:17:00', 4366),
(5, 4813, 4813, 5, 2, '2021-04-18 00:17:00', '2021-04-18 00:17:00', 2366),
(5, 4813, 4813, 5, 5, '2021-04-18 00:17:00', '2021-04-18 00:17:00', 7366),
(5, 4813, 4813, 5, 5, '2021-04-18 00:17:00', '2021-04-18 00:17:00', 366),
(5, 4813, 4813, 8, 5, '2021-04-18 00:17:00', '2021-04-18 00:17:00', 5366),
(5, 4813, 4813, 8, 8, '2021-04-18 00:17:00', '2021-04-18 00:17:00', 10366),
(5, 4813, 4813, 8, 8, '2021-04-18 00:17:00', '2021-04-18 00:17:00', 10366),
(5, 4813, 4813, 9, 8, '2021-04-18 00:17:00', '2021-04-18 00:17:00', 9366),
(5, 4814, 4813, 5, 9, '2021-04-18 11:47:00', '2021-04-18 00:17:00', 10013),
(5, 4814, 4814, 5, 5, '2021-04-18 11:47:00', '2021-04-18 11:47:00', 10013),
(5, 4814, 4814, 4, 5, '2021-04-18 11:47:00', '2021-04-18 11:47:00', 1013),
(5, 4814, 4814, 10, 4, '2021-04-18 11:47:00', '2021-04-18 11:47:00', 6013),
(5, 4814, 4814, 3, 10, '2021-04-18 11:47:00', '2021-04-18 11:47:00', 4013),
(5, 4814, 4814, 2, 3, '2021-04-18 11:47:00', '2021-04-18 11:47:00', 9013),
(5, 4814, 4814, 4, 2, '2021-04-18 11:47:00', '2021-04-18 11:47:00', 2013),
(5, 4814, 4814, 6, 4, '2021-04-18 11:47:00', '2021-04-18 11:47:00', 7013),
(5, 4814, 4814, 3, 6, '2021-04-18 11:47:00', '2021-04-18 11:47:00', 13),
(5, 4814, 4814, 1, 3, '2021-04-18 11:47:00', '2021-04-18 11:47:00', 5013),
(5, 4814, 4814, 1, 1, '2021-04-18 11:47:00', '2021-04-18 11:47:00', 3013),
(5, 4814, 4814, 3, 1, '2021-04-18 11:47:00', '2021-04-18 11:47:00', 8013),
(1, 4816, 4811, 2, 5, '2021-04-18 22:35:00', '2021-04-17 16:43:00', 7155),
(1, 4816, 4816, 4, 2, '2021-04-18 22:35:00', '2021-04-18 22:35:00', 155),
(1, 4816, 4816, 2, 4, '2021-04-18 22:35:00', '2021-04-18 22:35:00', 5155),
(1, 4816, 4816, 7, 2, '2021-04-18 22:35:00', '2021-04-18 22:35:00', 3155),
(1, 4816, 4816, 5, 7, '2021-04-18 22:35:00', '2021-04-18 22:35:00', 8155),
(1, 4816, 4816, 1, 5, '2021-04-18 22:35:00', '2021-04-18 22:35:00', 1155),
(1, 4816, 4816, 2, 1, '2021-04-18 22:35:00', '2021-04-18 22:35:00', 6155),
(1, 4816, 4816, 9, 2, '2021-04-18 22:35:00', '2021-04-18 22:35:00', 4155),
(1, 4816, 4816, 4, 9, '2021-04-18 22:35:00', '2021-04-18 22:35:00', 9155),
(1, 4816, 4816, 4, 4, '2021-04-18 22:35:00', '2021-04-18 22:35:00', 2155),
(1, 4816, 4816, 8, 4, '2021-04-18 22:35:00', '2021-04-18 22:35:00', 10155),
(1, 4816, 4816, 8, 8, '2021-04-18 22:35:00', '2021-04-18 22:35:00', 10155),
(2, 4817, 4793, 9, 2, '2021-04-19 05:48:00', '2021-04-13 05:55:00', 3074),
(2, 4817, 4817, 7, 9, '2021-04-19 05:48:00', '2021-04-19 05:48:00', 8074),
(2, 4817, 4817, 9, 7, '2021-04-19 05:48:00', '2021-04-19 05:48:00', 1074),
(2, 4817, 4817, 10, 9, '2021-04-19 05:48:00', '2021-04-19 05:48:00', 6074),
(2, 4817, 4817, 6, 10, '2021-04-19 05:48:00', '2021-04-19 05:48:00', 4074),
(2, 4817, 4817, 2, 6, '2021-04-19 05:48:00', '2021-04-19 05:48:00', 9074),
(2, 4817, 4817, 7, 2, '2021-04-19 05:48:00', '2021-04-19 05:48:00', 2074),
(2, 4817, 4817, 7, 7, '2021-04-19 05:48:00', '2021-04-19 05:48:00', 7074),
(2, 4817, 4817, 4, 7, '2021-04-19 05:48:00', '2021-04-19 05:48:00', 74),
(2, 4817, 4817, 8, 4, '2021-04-19 05:48:00', '2021-04-19 05:48:00', 5074),
(2, 4817, 4817, 9, 8, '2021-04-19 05:48:00', '2021-04-19 05:48:00', 10074),
(2, 4817, 4817, 9, 9, '2021-04-19 05:48:00', '2021-04-19 05:48:00', 10074),
(1, 4823, 4816, 4, 8, '2021-04-20 16:24:00', '2021-04-18 22:35:00', 4228),
(1, 4823, 4823, 10, 4, '2021-04-20 16:24:00', '2021-04-20 16:24:00', 9228),
(1, 4823, 4823, 3, 10, '2021-04-20 16:24:00', '2021-04-20 16:24:00', 2228),
(1, 4823, 4823, 4, 3, '2021-04-20 16:24:00', '2021-04-20 16:24:00', 7228),
(1, 4823, 4823, 7, 4, '2021-04-20 16:24:00', '2021-04-20 16:24:00', 228),
(1, 4823, 4823, 4, 7, '2021-04-20 16:24:00', '2021-04-20 16:24:00', 5228),
(1, 4823, 4823, 9, 4, '2021-04-20 16:24:00', '2021-04-20 16:24:00', 3228),
(1, 4823, 4823, 7, 9, '2021-04-20 16:24:00', '2021-04-20 16:24:00', 8228),
(1, 4823, 4823, 5, 7, '2021-04-20 16:24:00', '2021-04-20 16:24:00', 1228),
(1, 4823, 4823, 5, 5, '2021-04-20 16:24:00', '2021-04-20 16:24:00', 6228),
(1, 4823, 4823, 10, 5, '2021-04-20 16:24:00', '2021-04-20 16:24:00', 10228),
(1, 4823, 4823, 10, 10, '2021-04-20 16:24:00', '2021-04-20 16:24:00', 10228),
(2, 4823, 4817, 3, 9, '2021-04-20 14:37:00', '2021-04-19 05:48:00', 7145),
(2, 4823, 4823, 4, 3, '2021-04-20 14:37:00', '2021-04-20 14:37:00', 145),
(2, 4823, 4823, 5, 4, '2021-04-20 14:37:00', '2021-04-20 14:37:00', 5145),
(2, 4823, 4823, 4, 5, '2021-04-20 14:37:00', '2021-04-20 14:37:00', 3145),
(2, 4823, 4823, 3, 4, '2021-04-20 14:37:00', '2021-04-20 14:37:00', 8145),
(2, 4823, 4823, 4, 3, '2021-04-20 14:37:00', '2021-04-20 14:37:00', 1145),
(2, 4823, 4823, 5, 4, '2021-04-20 14:37:00', '2021-04-20 14:37:00', 6145),
(2, 4823, 4823, 2, 5, '2021-04-20 14:37:00', '2021-04-20 14:37:00', 4145),
(2, 4823, 4823, 7, 2, '2021-04-20 14:37:00', '2021-04-20 14:37:00', 9145),
(2, 4823, 4823, 8, 7, '2021-04-20 14:37:00', '2021-04-20 14:37:00', 2145),
(2, 4823, 4823, 5, 8, '2021-04-20 14:37:00', '2021-04-20 14:37:00', 10145),
(2, 4823, 4823, 5, 5, '2021-04-20 14:37:00', '2021-04-20 14:37:00', 10145),
(2, 4824, 4823, 9, 5, '2021-04-20 20:58:00', '2021-04-20 14:37:00', 998),
(2, 4824, 4824, 8, 9, '2021-04-20 20:58:00', '2021-04-20 20:58:00', 5998),
(2, 4824, 4824, 3, 8, '2021-04-20 20:58:00', '2021-04-20 20:58:00', 3998),
(2, 4824, 4824, 2, 3, '2021-04-20 20:58:00', '2021-04-20 20:58:00', 8998),
(2, 4824, 4824, 5, 2, '2021-04-20 20:58:00', '2021-04-20 20:58:00', 1998),
(2, 4824, 4824, 1, 5, '2021-04-20 20:58:00', '2021-04-20 20:58:00', 6998),
(2, 4824, 4824, 1, 1, '2021-04-20 20:58:00', '2021-04-20 20:58:00', 4998),
(2, 4824, 4824, 4, 1, '2021-04-20 20:58:00', '2021-04-20 20:58:00', 2998),
(2, 4824, 4824, 10, 4, '2021-04-20 20:58:00', '2021-04-20 20:58:00', 7998),
(2, 4824, 4824, 1, 10, '2021-04-20 20:58:00', '2021-04-20 20:58:00', 10998),
(2, 4824, 4824, 1, 1, '2021-04-20 20:58:00', '2021-04-20 20:58:00', 10998),
(2, 4824, 4824, 2, 1, '2021-04-20 20:58:00', '2021-04-20 20:58:00', 9998),
(5, 4825, 4814, 8, 3, '2021-04-21 01:10:00', '2021-04-18 11:47:00', 7433),
(1, 4825, 4823, 6, 10, '2021-04-21 03:57:00', '2021-04-20 16:24:00', 5393),
(5, 4825, 4825, 2, 8, '2021-04-21 01:10:00', '2021-04-21 01:10:00', 433),
(5, 4825, 4825, 7, 2, '2021-04-21 01:10:00', '2021-04-21 01:10:00', 5433),
(1, 4825, 4825, 9, 6, '2021-04-21 03:57:00', '2021-04-21 03:57:00', 3393),
(1, 4825, 4825, 9, 9, '2021-04-21 03:57:00', '2021-04-21 03:57:00', 8393),
(5, 4825, 4825, 7, 7, '2021-04-21 01:10:00', '2021-04-21 01:10:00', 3433),
(1, 4825, 4825, 1, 9, '2021-04-21 03:57:00', '2021-04-21 03:57:00', 1393),
(5, 4825, 4825, 5, 7, '2021-04-21 01:10:00', '2021-04-21 01:10:00', 8433),
(1, 4825, 4825, 6, 1, '2021-04-21 03:57:00', '2021-04-21 03:57:00', 6393),
(5, 4825, 4825, 1, 5, '2021-04-21 01:10:00', '2021-04-21 01:10:00', 1433),
(5, 4825, 4825, 5, 1, '2021-04-21 01:10:00', '2021-04-21 01:10:00', 6433),
(1, 4825, 4825, 5, 6, '2021-04-21 03:57:00', '2021-04-21 03:57:00', 4393),
(5, 4825, 4825, 2, 5, '2021-04-21 01:10:00', '2021-04-21 01:10:00', 4433),
(1, 4825, 4825, 5, 5, '2021-04-21 03:57:00', '2021-04-21 03:57:00', 2393),
(1, 4825, 4825, 5, 5, '2021-04-21 03:57:00', '2021-04-21 03:57:00', 7393),
(5, 4825, 4825, 6, 2, '2021-04-21 01:10:00', '2021-04-21 01:10:00', 2433),
(1, 4825, 4825, 8, 5, '2021-04-21 03:57:00', '2021-04-21 03:57:00', 393),
(1, 4825, 4825, 4, 8, '2021-04-21 03:57:00', '2021-04-21 03:57:00', 10393),
(5, 4825, 4825, 8, 6, '2021-04-21 01:10:00', '2021-04-21 01:10:00', 10433),
(1, 4825, 4825, 4, 4, '2021-04-21 03:57:00', '2021-04-21 03:57:00', 10393),
(5, 4825, 4825, 8, 8, '2021-04-21 01:10:00', '2021-04-21 01:10:00', 10433),
(1, 4825, 4825, 7, 4, '2021-04-21 03:57:00', '2021-04-21 03:57:00', 9393),
(5, 4825, 4825, 3, 8, '2021-04-21 01:10:00', '2021-04-21 01:10:00', 9433),
(2, 4827, 4824, 5, 2, '2021-04-21 14:15:00', '2021-04-20 20:58:00', 2492),
(2, 4827, 4827, 9, 5, '2021-04-21 14:15:00', '2021-04-21 14:15:00', 7492),
(2, 4827, 4827, 9, 9, '2021-04-21 14:15:00', '2021-04-21 14:15:00', 492),
(2, 4827, 4827, 7, 9, '2021-04-21 14:15:00', '2021-04-21 14:15:00', 5492),
(2, 4827, 4827, 5, 7, '2021-04-21 14:15:00', '2021-04-21 14:15:00', 3492),
(2, 4827, 4827, 6, 5, '2021-04-21 14:15:00', '2021-04-21 14:15:00', 8492),
(2, 4827, 4827, 2, 6, '2021-04-21 14:15:00', '2021-04-21 14:15:00', 1492),
(2, 4827, 4827, 5, 2, '2021-04-21 14:15:00', '2021-04-21 14:15:00', 6492),
(2, 4827, 4827, 3, 5, '2021-04-21 14:15:00', '2021-04-21 14:15:00', 4492),
(2, 4827, 4827, 7, 3, '2021-04-21 14:15:00', '2021-04-21 14:15:00', 9492),
(2, 4827, 4827, 3, 7, '2021-04-21 14:15:00', '2021-04-21 14:15:00', 10492),
(2, 4827, 4827, 3, 3, '2021-04-21 14:15:00', '2021-04-21 14:15:00', 10492),
(2, 4827, 4827, 9, 3, '2021-04-21 14:44:00', '2021-04-21 14:15:00', 4802),
(2, 4827, 4827, 7, 9, '2021-04-21 14:44:00', '2021-04-21 14:44:00', 2802),
(2, 4827, 4827, 8, 7, '2021-04-21 14:44:00', '2021-04-21 14:44:00', 7802),
(2, 4827, 4827, 2, 8, '2021-04-21 14:44:00', '2021-04-21 14:44:00', 802),
(2, 4827, 4827, 2, 2, '2021-04-21 14:44:00', '2021-04-21 14:44:00', 5802),
(2, 4827, 4827, 7, 2, '2021-04-21 14:44:00', '2021-04-21 14:44:00', 3802),
(2, 4827, 4827, 2, 7, '2021-04-21 14:44:00', '2021-04-21 14:44:00', 8802),
(2, 4827, 4827, 4, 2, '2021-04-21 14:44:00', '2021-04-21 14:44:00', 1802),
(2, 4827, 4827, 7, 4, '2021-04-21 14:44:00', '2021-04-21 14:44:00', 6802),
(2, 4827, 4827, 9, 7, '2021-04-21 14:44:00', '2021-04-21 14:44:00', 9802),
(2, 4827, 4827, 7, 9, '2021-04-21 14:44:00', '2021-04-21 14:44:00', 10802),
(2, 4827, 4827, 7, 7, '2021-04-21 14:44:00', '2021-04-21 14:44:00', 10802),
(1, 4827, 4825, 1, 7, '2021-04-21 15:37:00', '2021-04-21 03:57:00', 4839),
(1, 4827, 4827, 8, 1, '2021-04-21 15:37:00', '2021-04-21 15:37:00', 2839),
(1, 4827, 4827, 8, 8, '2021-04-21 15:37:00', '2021-04-21 15:37:00', 7839),
(1, 4827, 4827, 9, 8, '2021-04-21 15:37:00', '2021-04-21 15:37:00', 839),
(1, 4827, 4827, 5, 9, '2021-04-21 15:37:00', '2021-04-21 15:37:00', 5839),
(1, 4827, 4827, 7, 5, '2021-04-21 15:37:00', '2021-04-21 15:37:00', 3839),
(1, 4827, 4827, 10, 7, '2021-04-21 15:37:00', '2021-04-21 15:37:00', 8839),
(1, 4827, 4827, 9, 10, '2021-04-21 15:37:00', '2021-04-21 15:37:00', 1839),
(1, 4827, 4827, 10, 9, '2021-04-21 15:37:00', '2021-04-21 15:37:00', 6839),
(1, 4827, 4827, 2, 10, '2021-04-21 15:37:00', '2021-04-21 15:37:00', 10839),
(1, 4827, 4827, 9, 2, '2021-04-21 15:37:00', '2021-04-21 15:37:00', 9839),
(1, 4827, 4827, 2, 9, '2021-04-21 15:37:00', '2021-04-21 15:37:00', 10839),
(1, 4831, 4827, 2, 2, '2021-04-22 15:07:00', '2021-04-21 15:37:00', 2788),
(1, 4831, 4831, 3, 2, '2021-04-22 15:07:00', '2021-04-22 15:07:00', 7788),
(1, 4831, 4831, 8, 3, '2021-04-22 15:07:00', '2021-04-22 15:07:00', 788),
(1, 4831, 4831, 10, 8, '2021-04-22 15:07:00', '2021-04-22 15:07:00', 5788),
(1, 4831, 4831, 8, 10, '2021-04-22 15:07:00', '2021-04-22 15:07:00', 3788),
(1, 4831, 4831, 10, 8, '2021-04-22 15:07:00', '2021-04-22 15:07:00', 8788),
(1, 4831, 4831, 10, 10, '2021-04-22 15:07:00', '2021-04-22 15:07:00', 1788),
(1, 4831, 4831, 8, 10, '2021-04-22 15:07:00', '2021-04-22 15:07:00', 6788),
(1, 4831, 4831, 8, 8, '2021-04-22 15:07:00', '2021-04-22 15:07:00', 4788),
(1, 4831, 4831, 3, 8, '2021-04-22 15:07:00', '2021-04-22 15:07:00', 9788),
(1, 4831, 4831, 3, 3, '2021-04-22 15:07:00', '2021-04-22 15:07:00', 10788),
(1, 4831, 4831, 3, 3, '2021-04-22 15:07:00', '2021-04-22 15:07:00', 10788),
(5, 4832, 4825, 7, 3, '2021-04-22 18:30:00', '2021-04-21 01:10:00', 10709),
(5, 4832, 4832, 7, 7, '2021-04-22 18:30:00', '2021-04-22 18:30:00', 10709),
(5, 4832, 4832, 5, 7, '2021-04-22 18:30:00', '2021-04-22 18:30:00', 9709),
(5, 4832, 4832, 5, 1, '2021-04-22 23:28:00', '2021-04-22 18:30:00', 2488),
(5, 4832, 4832, 5, 5, '2021-04-22 23:28:00', '2021-04-22 23:28:00', 7488),
(5, 4832, 4832, 1, 5, '2021-04-22 23:28:00', '2021-04-22 23:28:00', 488),
(5, 4832, 4832, 10, 1, '2021-04-22 23:28:00', '2021-04-22 23:28:00', 5488),
(5, 4832, 4832, 8, 10, '2021-04-22 23:28:00', '2021-04-22 23:28:00', 3488),
(5, 4832, 4832, 4, 8, '2021-04-22 23:28:00', '2021-04-22 23:28:00', 8488),
(5, 4832, 4832, 3, 4, '2021-04-22 23:28:00', '2021-04-22 23:28:00', 1488),
(5, 4832, 4832, 8, 3, '2021-04-22 23:28:00', '2021-04-22 23:28:00', 6488),
(5, 4832, 4832, 10, 8, '2021-04-22 23:28:00', '2021-04-22 23:28:00', 4488),
(5, 4832, 4832, 6, 10, '2021-04-22 23:28:00', '2021-04-22 23:28:00', 9488),
(5, 4832, 4832, 1, 6, '2021-04-22 23:28:00', '2021-04-22 23:28:00', 10488),
(5, 4832, 4832, 1, 1, '2021-04-22 23:28:00', '2021-04-22 23:28:00', 10488),
(5, 4832, 4832, 2, 5, '2021-04-22 18:30:00', '2021-04-22 18:30:00', 709),
(5, 4832, 4832, 6, 2, '2021-04-22 18:30:00', '2021-04-22 18:30:00', 5709),
(5, 4832, 4832, 10, 6, '2021-04-22 18:30:00', '2021-04-22 18:30:00', 3709),
(5, 4832, 4832, 3, 10, '2021-04-22 18:30:00', '2021-04-22 18:30:00', 8709),
(5, 4832, 4832, 9, 3, '2021-04-22 18:30:00', '2021-04-22 18:30:00', 1709),
(5, 4832, 4832, 1, 9, '2021-04-22 18:30:00', '2021-04-22 18:30:00', 6709),
(5, 4832, 4832, 5, 1, '2021-04-22 18:30:00', '2021-04-22 18:30:00', 4709),
(5, 4832, 4832, 2, 5, '2021-04-22 18:30:00', '2021-04-22 18:30:00', 2709),
(5, 4832, 4832, 1, 2, '2021-04-22 18:30:00', '2021-04-22 18:30:00', 7709),
(4, 4834, 4810, 5, 1, '2021-04-23 08:27:00', '2021-04-17 07:14:00', 4824),
(4, 4834, 4834, 4, 5, '2021-04-23 08:27:00', '2021-04-23 08:27:00', 2824),
(4, 4834, 4834, 5, 4, '2021-04-23 08:27:00', '2021-04-23 08:27:00', 7824),
(4, 4834, 4834, 4, 5, '2021-04-23 08:27:00', '2021-04-23 08:27:00', 824),
(4, 4834, 4834, 9, 4, '2021-04-23 08:27:00', '2021-04-23 08:27:00', 5824),
(4, 4834, 4834, 1, 9, '2021-04-23 08:27:00', '2021-04-23 08:27:00', 3824),
(4, 4834, 4834, 4, 1, '2021-04-23 08:27:00', '2021-04-23 08:27:00', 8824),
(4, 4834, 4834, 4, 4, '2021-04-23 08:27:00', '2021-04-23 08:27:00', 1824),
(4, 4834, 4834, 6, 4, '2021-04-23 08:27:00', '2021-04-23 08:27:00', 6824),
(4, 4834, 4834, 10, 6, '2021-04-23 08:27:00', '2021-04-23 08:27:00', 10824),
(4, 4834, 4834, 8, 10, '2021-04-23 08:27:00', '2021-04-23 08:27:00', 9824),
(4, 4834, 4834, 10, 8, '2021-04-23 08:27:00', '2021-04-23 08:27:00', 10824),
(5, 4836, 4832, 2, 1, '2021-04-23 20:32:00', '2021-04-22 23:28:00', 7152),
(5, 4836, 4836, 4, 2, '2021-04-23 20:32:00', '2021-04-23 20:32:00', 152),
(5, 4836, 4836, 3, 4, '2021-04-23 20:32:00', '2021-04-23 20:32:00', 5152),
(5, 4836, 4836, 3, 3, '2021-04-23 20:32:00', '2021-04-23 20:32:00', 3152),
(5, 4836, 4836, 1, 3, '2021-04-23 20:32:00', '2021-04-23 20:32:00', 8152),
(5, 4836, 4836, 3, 1, '2021-04-23 20:32:00', '2021-04-23 20:32:00', 1152),
(5, 4836, 4836, 6, 3, '2021-04-23 20:32:00', '2021-04-23 20:32:00', 6152),
(5, 4836, 4836, 10, 6, '2021-04-23 20:32:00', '2021-04-23 20:32:00', 4152),
(5, 4836, 4836, 7, 10, '2021-04-23 20:32:00', '2021-04-23 20:32:00', 9152),
(5, 4836, 4836, 2, 7, '2021-04-23 20:32:00', '2021-04-23 20:32:00', 2152),
(5, 4836, 4836, 1, 2, '2021-04-23 20:32:00', '2021-04-23 20:32:00', 10152),
(5, 4836, 4836, 1, 1, '2021-04-23 20:32:00', '2021-04-23 20:32:00', 10152),
(4, 4838, 4834, 8, 10, '2021-04-24 07:23:00', '2021-04-23 08:27:00', 10605),
(4, 4838, 4838, 5, 8, '2021-04-24 07:23:00', '2021-04-24 07:23:00', 9605),
(4, 4838, 4838, 8, 5, '2021-04-24 07:23:00', '2021-04-24 07:23:00', 10605),
(2, 4838, 4827, 1, 7, '2021-04-24 11:06:00', '2021-04-21 14:44:00', 9195),
(2, 4838, 4838, 10, 1, '2021-04-24 11:06:00', '2021-04-24 11:06:00', 2195),
(2, 4838, 4838, 7, 10, '2021-04-24 11:06:00', '2021-04-24 11:06:00', 7195),
(2, 4838, 4838, 1, 7, '2021-04-24 11:06:00', '2021-04-24 11:06:00', 195),
(2, 4838, 4838, 10, 1, '2021-04-24 11:06:00', '2021-04-24 11:06:00', 5195),
(2, 4838, 4838, 7, 10, '2021-04-24 11:06:00', '2021-04-24 11:06:00', 3195),
(2, 4838, 4838, 8, 7, '2021-04-24 11:06:00', '2021-04-24 11:06:00', 8195),
(2, 4838, 4838, 7, 8, '2021-04-24 11:06:00', '2021-04-24 11:06:00', 1195),
(2, 4838, 4838, 6, 7, '2021-04-24 11:06:00', '2021-04-24 11:06:00', 6195),
(2, 4838, 4838, 4, 6, '2021-04-24 11:06:00', '2021-04-24 11:06:00', 4195),
(2, 4838, 4838, 9, 4, '2021-04-24 11:06:00', '2021-04-24 11:06:00', 10195),
(2, 4838, 4838, 9, 9, '2021-04-24 11:06:00', '2021-04-24 11:06:00', 10195),
(4, 4838, 4838, 4, 8, '2021-04-24 07:23:00', '2021-04-24 07:23:00', 8605),
(4, 4838, 4838, 4, 4, '2021-04-24 07:23:00', '2021-04-24 07:23:00', 1605),
(4, 4838, 4838, 8, 4, '2021-04-24 07:23:00', '2021-04-24 07:23:00', 6605),
(4, 4838, 4838, 2, 8, '2021-04-24 07:23:00', '2021-04-24 07:23:00', 4605),
(4, 4838, 4838, 10, 2, '2021-04-24 07:23:00', '2021-04-24 07:23:00', 2605),
(4, 4838, 4838, 5, 10, '2021-04-24 07:23:00', '2021-04-24 07:23:00', 7605),
(4, 4838, 4838, 4, 5, '2021-04-24 07:23:00', '2021-04-24 07:23:00', 605),
(4, 4838, 4838, 10, 4, '2021-04-24 07:23:00', '2021-04-24 07:23:00', 5605),
(4, 4838, 4838, 6, 10, '2021-04-24 07:23:00', '2021-04-24 07:23:00', 3605),
(1, 4840, 4831, 4, 3, '2021-04-24 18:46:00', '2021-04-22 15:07:00', 4552),
(1, 4840, 4840, 5, 4, '2021-04-24 18:46:00', '2021-04-24 18:46:00', 2552),
(1, 4840, 4840, 3, 5, '2021-04-24 18:46:00', '2021-04-24 18:46:00', 7552),
(1, 4840, 4840, 10, 3, '2021-04-24 18:46:00', '2021-04-24 18:46:00', 552),
(1, 4840, 4840, 2, 10, '2021-04-24 18:46:00', '2021-04-24 18:46:00', 5552),
(1, 4840, 4840, 10, 2, '2021-04-24 18:46:00', '2021-04-24 18:46:00', 3552),
(1, 4840, 4840, 4, 10, '2021-04-24 18:46:00', '2021-04-24 18:46:00', 8552),
(1, 4840, 4840, 10, 4, '2021-04-24 18:46:00', '2021-04-24 18:46:00', 1552),
(1, 4840, 4840, 9, 10, '2021-04-24 18:46:00', '2021-04-24 18:46:00', 6552),
(1, 4840, 4840, 4, 9, '2021-04-24 18:46:00', '2021-04-24 18:46:00', 10552),
(1, 4840, 4840, 8, 4, '2021-04-24 18:46:00', '2021-04-24 18:46:00', 9552),
(1, 4840, 4840, 4, 8, '2021-04-24 18:46:00', '2021-04-24 18:46:00', 10552),
(5, 4843, 4836, 6, 1, '2021-04-25 12:41:00', '2021-04-23 20:32:00', 6580),
(5, 4843, 4843, 1, 6, '2021-04-25 12:41:00', '2021-04-25 12:41:00', 4580),
(5, 4843, 4843, 8, 1, '2021-04-25 12:41:00', '2021-04-25 12:41:00', 2580),
(5, 4843, 4843, 1, 8, '2021-04-25 12:41:00', '2021-04-25 12:41:00', 7580),
(5, 4843, 4843, 1, 1, '2021-04-25 12:41:00', '2021-04-25 12:41:00', 580),
(5, 4843, 4843, 6, 1, '2021-04-25 12:41:00', '2021-04-25 12:41:00', 5580),
(5, 4843, 4843, 8, 6, '2021-04-25 12:41:00', '2021-04-25 12:41:00', 3580),
(5, 4843, 4843, 3, 8, '2021-04-25 12:41:00', '2021-04-25 12:41:00', 8580),
(5, 4843, 4843, 4, 3, '2021-04-25 12:41:00', '2021-04-25 12:41:00', 1580),
(5, 4843, 4843, 3, 4, '2021-04-25 12:41:00', '2021-04-25 12:41:00', 10580),
(5, 4843, 4843, 9, 3, '2021-04-25 12:41:00', '2021-04-25 12:41:00', 9580),
(5, 4843, 4843, 3, 9, '2021-04-25 12:41:00', '2021-04-25 12:41:00', 10580),
(1, 4844, 4840, 7, 4, '2021-04-25 19:33:00', '2021-04-24 18:46:00', 8322),
(1, 4844, 4844, 5, 7, '2021-04-25 19:33:00', '2021-04-25 19:33:00', 1322),
(1, 4844, 4844, 1, 5, '2021-04-25 19:33:00', '2021-04-25 19:33:00', 6322),
(1, 4844, 4844, 6, 1, '2021-04-25 19:33:00', '2021-04-25 19:33:00', 4322),
(1, 4844, 4844, 8, 6, '2021-04-25 19:33:00', '2021-04-25 19:33:00', 9322),
(1, 4844, 4844, 10, 8, '2021-04-25 19:33:00', '2021-04-25 19:33:00', 2322),
(1, 4844, 4844, 3, 10, '2021-04-25 19:33:00', '2021-04-25 19:33:00', 7322),
(1, 4844, 4844, 2, 3, '2021-04-25 19:33:00', '2021-04-25 19:33:00', 322),
(1, 4844, 4844, 4, 2, '2021-04-25 19:33:00', '2021-04-25 19:33:00', 5322),
(1, 4844, 4844, 9, 4, '2021-04-25 19:33:00', '2021-04-25 19:33:00', 3322),
(1, 4844, 4844, 7, 9, '2021-04-25 19:33:00', '2021-04-25 19:33:00', 10322),
(1, 4844, 4844, 7, 7, '2021-04-25 19:33:00', '2021-04-25 19:33:00', 10322),
(2, 4845, 4838, 1, 9, '2021-04-26 04:35:00', '2021-04-24 11:06:00', 3091),
(2, 4845, 4845, 8, 1, '2021-04-26 04:35:00', '2021-04-26 04:35:00', 8091),
(2, 4845, 4845, 6, 8, '2021-04-26 04:35:00', '2021-04-26 04:35:00', 1091),
(2, 4845, 4845, 8, 6, '2021-04-26 04:35:00', '2021-04-26 04:35:00', 6091),
(2, 4845, 4845, 6, 8, '2021-04-26 04:35:00', '2021-04-26 04:35:00', 4091),
(2, 4845, 4845, 7, 6, '2021-04-26 04:35:00', '2021-04-26 04:35:00', 9091),
(2, 4845, 4845, 6, 7, '2021-04-26 04:35:00', '2021-04-26 04:35:00', 2091),
(2, 4845, 4845, 5, 6, '2021-04-26 04:35:00', '2021-04-26 04:35:00', 7091),
(2, 4845, 4845, 5, 5, '2021-04-26 04:35:00', '2021-04-26 04:35:00', 91),
(2, 4845, 4845, 10, 5, '2021-04-26 04:35:00', '2021-04-26 04:35:00', 5091),
(2, 4845, 4845, 3, 10, '2021-04-26 04:35:00', '2021-04-26 04:35:00', 10091),
(2, 4845, 4845, 3, 3, '2021-04-26 04:35:00', '2021-04-26 04:35:00', 10091),
(4, 4847, 4838, 9, 6, '2021-04-26 14:10:00', '2021-04-24 07:23:00', 10429),
(4, 4847, 4847, 9, 9, '2021-04-26 14:10:00', '2021-04-26 14:10:00', 10429),
(4, 4847, 4847, 8, 9, '2021-04-26 14:10:00', '2021-04-26 14:10:00', 9429),
(5, 4847, 4843, 1, 3, '2021-04-26 14:02:00', '2021-04-25 12:41:00', 2768),
(5, 4847, 4847, 2, 1, '2021-04-26 14:02:00', '2021-04-26 14:02:00', 7768),
(5, 4847, 4847, 10, 2, '2021-04-26 14:02:00', '2021-04-26 14:02:00', 768),
(5, 4847, 4847, 4, 10, '2021-04-26 14:02:00', '2021-04-26 14:02:00', 5768),
(5, 4847, 4847, 6, 4, '2021-04-26 14:02:00', '2021-04-26 14:02:00', 3768),
(5, 4847, 4847, 10, 6, '2021-04-26 14:02:00', '2021-04-26 14:02:00', 8768),
(5, 4847, 4847, 8, 10, '2021-04-26 14:02:00', '2021-04-26 14:02:00', 1768),
(5, 4847, 4847, 10, 8, '2021-04-26 14:02:00', '2021-04-26 14:02:00', 6768),
(5, 4847, 4847, 2, 10, '2021-04-26 14:02:00', '2021-04-26 14:02:00', 4768),
(5, 4847, 4847, 5, 2, '2021-04-26 14:02:00', '2021-04-26 14:02:00', 10768),
(5, 4847, 4847, 5, 5, '2021-04-26 14:02:00', '2021-04-26 14:02:00', 10768),
(5, 4847, 4847, 7, 5, '2021-04-26 14:02:00', '2021-04-26 14:02:00', 9768),
(4, 4847, 4847, 5, 8, '2021-04-26 14:10:00', '2021-04-26 14:10:00', 429),
(4, 4847, 4847, 10, 5, '2021-04-26 14:10:00', '2021-04-26 14:10:00', 5429),
(4, 4847, 4847, 10, 10, '2021-04-26 14:10:00', '2021-04-26 14:10:00', 3429),
(4, 4847, 4847, 9, 10, '2021-04-26 14:10:00', '2021-04-26 14:10:00', 8429),
(4, 4847, 4847, 3, 9, '2021-04-26 14:10:00', '2021-04-26 14:10:00', 1429),
(4, 4847, 4847, 2, 3, '2021-04-26 14:10:00', '2021-04-26 14:10:00', 6429),
(4, 4847, 4847, 6, 2, '2021-04-26 14:10:00', '2021-04-26 14:10:00', 4429),
(4, 4847, 4847, 4, 6, '2021-04-26 14:10:00', '2021-04-26 14:10:00', 2429),
(4, 4847, 4847, 1, 4, '2021-04-26 14:10:00', '2021-04-26 14:10:00', 7429),
(5, 4852, 4847, 10, 7, '2021-04-27 19:05:00', '2021-04-26 14:02:00', 9214),
(5, 4852, 4852, 9, 10, '2021-04-27 19:05:00', '2021-04-27 19:05:00', 2214),
(5, 4852, 4852, 8, 9, '2021-04-27 19:05:00', '2021-04-27 19:05:00', 7214),
(5, 4852, 4852, 4, 8, '2021-04-27 19:05:00', '2021-04-27 19:05:00', 214),
(5, 4852, 4852, 9, 4, '2021-04-27 19:05:00', '2021-04-27 19:05:00', 5214),
(5, 4852, 4852, 8, 9, '2021-04-27 19:05:00', '2021-04-27 19:05:00', 3214),
(5, 4852, 4852, 10, 8, '2021-04-27 19:05:00', '2021-04-27 19:05:00', 8214),
(5, 4852, 4852, 7, 10, '2021-04-27 19:05:00', '2021-04-27 19:05:00', 1214),
(5, 4852, 4852, 10, 7, '2021-04-27 19:05:00', '2021-04-27 19:05:00', 6214),
(5, 4852, 4852, 2, 10, '2021-04-27 19:05:00', '2021-04-27 19:05:00', 4214),
(5, 4852, 4852, 2, 2, '2021-04-27 19:05:00', '2021-04-27 19:05:00', 10214),
(5, 4852, 4852, 2, 2, '2021-04-27 19:05:00', '2021-04-27 19:05:00', 10214),
(1, 4854, 4844, 9, 7, '2021-04-28 06:13:00', '2021-04-25 19:33:00', 2473),
(1, 4854, 4854, 3, 9, '2021-04-28 06:13:00', '2021-04-28 06:13:00', 7473),
(1, 4854, 4854, 1, 3, '2021-04-28 06:13:00', '2021-04-28 06:13:00', 473),
(1, 4854, 4854, 8, 1, '2021-04-28 06:13:00', '2021-04-28 06:13:00', 5473),
(1, 4854, 4854, 1, 8, '2021-04-28 06:13:00', '2021-04-28 06:13:00', 3473),
(1, 4854, 4854, 10, 1, '2021-04-28 06:13:00', '2021-04-28 06:13:00', 8473),
(1, 4854, 4854, 1, 10, '2021-04-28 06:13:00', '2021-04-28 06:13:00', 1473),
(1, 4854, 4854, 4, 1, '2021-04-28 06:13:00', '2021-04-28 06:13:00', 6473),
(1, 4854, 4854, 3, 4, '2021-04-28 06:13:00', '2021-04-28 06:13:00', 4473),
(1, 4854, 4854, 4, 3, '2021-04-28 06:13:00', '2021-04-28 06:13:00', 10473),
(1, 4854, 4854, 4, 4, '2021-04-28 06:13:00', '2021-04-28 06:13:00', 10473),
(1, 4854, 4854, 3, 4, '2021-04-28 06:13:00', '2021-04-28 06:13:00', 9473),
(4, 4854, 4847, 3, 1, '2021-04-28 09:34:00', '2021-04-26 14:10:00', 3352),
(4, 4854, 4854, 10, 3, '2021-04-28 09:34:00', '2021-04-28 09:34:00', 8352),
(4, 4854, 4854, 3, 10, '2021-04-28 09:34:00', '2021-04-28 09:34:00', 1352),
(4, 4854, 4854, 6, 3, '2021-04-28 09:34:00', '2021-04-28 09:34:00', 6352),
(4, 4854, 4854, 5, 6, '2021-04-28 09:34:00', '2021-04-28 09:34:00', 4352),
(4, 4854, 4854, 8, 5, '2021-04-28 09:34:00', '2021-04-28 09:34:00', 2352),
(4, 4854, 4854, 7, 8, '2021-04-28 09:34:00', '2021-04-28 09:34:00', 7352),
(4, 4854, 4854, 9, 7, '2021-04-28 09:34:00', '2021-04-28 09:34:00', 352),
(4, 4854, 4854, 3, 9, '2021-04-28 09:34:00', '2021-04-28 09:34:00', 5352),
(4, 4854, 4854, 3, 3, '2021-04-28 09:34:00', '2021-04-28 09:34:00', 10352),
(4, 4854, 4854, 10, 3, '2021-04-28 09:34:00', '2021-04-28 09:34:00', 9352),
(4, 4854, 4854, 3, 10, '2021-04-28 09:34:00', '2021-04-28 09:34:00', 10352),
(2, 4856, 4845, 5, 3, '2021-04-28 18:22:00', '2021-04-26 04:35:00', 3954),
(2, 4856, 4856, 1, 5, '2021-04-28 18:22:00', '2021-04-28 18:22:00', 8954),
(2, 4856, 4856, 8, 1, '2021-04-28 18:22:00', '2021-04-28 18:22:00', 1954),
(2, 4856, 4856, 4, 8, '2021-04-28 18:22:00', '2021-04-28 18:22:00', 6954),
(2, 4856, 4856, 6, 4, '2021-04-28 18:22:00', '2021-04-28 18:22:00', 4954),
(2, 4856, 4856, 6, 6, '2021-04-28 18:22:00', '2021-04-28 18:22:00', 2954),
(2, 4856, 4856, 3, 6, '2021-04-28 18:22:00', '2021-04-28 18:22:00', 7954),
(2, 4856, 4856, 4, 3, '2021-04-28 18:22:00', '2021-04-28 18:22:00', 954),
(2, 4856, 4856, 7, 4, '2021-04-28 18:22:00', '2021-04-28 18:22:00', 5954),
(2, 4856, 4856, 10, 7, '2021-04-28 18:22:00', '2021-04-28 18:22:00', 10954),
(2, 4856, 4856, 10, 10, '2021-04-28 18:22:00', '2021-04-28 18:22:00', 10954),
(2, 4856, 4856, 9, 10, '2021-04-28 18:22:00', '2021-04-28 18:22:00', 9954),
(2, 4866, 4856, 10, 9, '2021-05-01 09:39:00', '2021-04-28 18:22:00', 4806),
(2, 4866, 4866, 1, 10, '2021-05-01 09:39:00', '2021-05-01 09:39:00', 2806),
(2, 4866, 4866, 10, 1, '2021-05-01 09:39:00', '2021-05-01 09:39:00', 7806),
(2, 4866, 4866, 9, 10, '2021-05-01 09:39:00', '2021-05-01 09:39:00', 806),
(2, 4866, 4866, 6, 9, '2021-05-01 09:39:00', '2021-05-01 09:39:00', 5806),
(2, 4866, 4866, 5, 6, '2021-05-01 09:39:00', '2021-05-01 09:39:00', 3806),
(2, 4866, 4866, 6, 5, '2021-05-01 09:39:00', '2021-05-01 09:39:00', 8806),
(2, 4866, 4866, 10, 6, '2021-05-01 09:39:00', '2021-05-01 09:39:00', 1806),
(2, 4866, 4866, 6, 10, '2021-05-01 09:39:00', '2021-05-01 09:39:00', 6806),
(2, 4866, 4866, 5, 6, '2021-05-01 09:39:00', '2021-05-01 09:39:00', 9806),
(2, 4866, 4866, 10, 5, '2021-05-01 09:39:00', '2021-05-01 09:39:00', 10806),
(2, 4866, 4866, 10, 10, '2021-05-01 09:39:00', '2021-05-01 09:39:00', 10806),
(4, 4869, 4854, 9, 3, '2021-05-02 01:15:00', '2021-04-28 09:34:00', 10685),
(4, 4869, 4869, 9, 9, '2021-05-02 01:15:00', '2021-05-02 01:15:00', 10685),
(4, 4869, 4869, 6, 9, '2021-05-02 01:15:00', '2021-05-02 01:15:00', 9685),
(4, 4869, 4869, 4, 6, '2021-05-02 01:15:00', '2021-05-02 01:15:00', 5685),
(4, 4869, 4869, 10, 4, '2021-05-02 01:15:00', '2021-05-02 01:15:00', 3685),
(4, 4869, 4869, 6, 10, '2021-05-02 01:15:00', '2021-05-02 01:15:00', 8685),
(4, 4869, 4869, 6, 6, '2021-05-02 01:15:00', '2021-05-02 01:15:00', 1685),
(4, 4869, 4869, 9, 6, '2021-05-02 01:15:00', '2021-05-02 01:15:00', 6685),
(4, 4869, 4869, 6, 9, '2021-05-02 01:15:00', '2021-05-02 01:15:00', 4685),
(4, 4869, 4869, 1, 6, '2021-05-02 01:15:00', '2021-05-02 01:15:00', 2685),
(4, 4869, 4869, 8, 1, '2021-05-02 01:15:00', '2021-05-02 01:15:00', 7685),
(4, 4869, 4869, 6, 8, '2021-05-02 01:15:00', '2021-05-02 01:15:00', 685),
(4, 4871, 4869, 3, 6, '2021-05-02 17:02:00', '2021-05-02 01:15:00', 2481),
(4, 4871, 4871, 3, 3, '2021-05-02 17:02:00', '2021-05-02 17:02:00', 7481),
(4, 4871, 4871, 7, 3, '2021-05-02 17:02:00', '2021-05-02 17:02:00', 481),
(4, 4871, 4871, 4, 7, '2021-05-02 17:02:00', '2021-05-02 17:02:00', 5481),
(4, 4871, 4871, 7, 4, '2021-05-02 17:02:00', '2021-05-02 17:02:00', 3481),
(4, 4871, 4871, 2, 7, '2021-05-02 17:02:00', '2021-05-02 17:02:00', 8481),
(4, 4871, 4871, 1, 2, '2021-05-02 17:02:00', '2021-05-02 17:02:00', 1481),
(4, 4871, 4871, 10, 1, '2021-05-02 17:02:00', '2021-05-02 17:02:00', 6481),
(4, 4871, 4871, 10, 10, '2021-05-02 17:02:00', '2021-05-02 17:02:00', 4481),
(4, 4871, 4871, 7, 10, '2021-05-02 17:02:00', '2021-05-02 17:02:00', 9481),
(4, 4871, 4871, 1, 7, '2021-05-02 17:02:00', '2021-05-02 17:02:00', 10481),
(4, 4871, 4871, 1, 1, '2021-05-02 17:02:00', '2021-05-02 17:02:00', 10481),
(5, 4872, 4852, 6, 2, '2021-05-02 20:19:00', '2021-04-27 19:05:00', 8331),
(5, 4872, 4872, 4, 6, '2021-05-02 20:19:00', '2021-05-02 20:19:00', 1331),
(5, 4872, 4872, 5, 4, '2021-05-02 20:19:00', '2021-05-02 20:19:00', 6331),
(5, 4872, 4872, 5, 5, '2021-05-02 20:19:00', '2021-05-02 20:19:00', 4331),
(5, 4872, 4872, 10, 5, '2021-05-02 20:19:00', '2021-05-02 20:19:00', 9331),
(5, 4872, 4872, 2, 10, '2021-05-02 20:19:00', '2021-05-02 20:19:00', 2331),
(5, 4872, 4872, 10, 2, '2021-05-02 20:19:00', '2021-05-02 20:19:00', 7331),
(5, 4872, 4872, 7, 10, '2021-05-02 20:19:00', '2021-05-02 20:19:00', 331),
(5, 4872, 4872, 10, 7, '2021-05-02 20:19:00', '2021-05-02 20:19:00', 5331),
(5, 4872, 4872, 3, 10, '2021-05-02 20:19:00', '2021-05-02 20:19:00', 3331),
(5, 4872, 4872, 3, 3, '2021-05-02 20:19:00', '2021-05-02 20:19:00', 10331),
(5, 4872, 4872, 3, 3, '2021-05-02 20:19:00', '2021-05-02 20:19:00', 10331),
(3, 4873, 4801, 7, 4, '2021-05-03 04:05:00', '2021-04-15 05:14:00', 129),
(3, 4873, 4873, 2, 7, '2021-05-03 04:05:00', '2021-05-03 04:05:00', 5129),
(3, 4873, 4873, 1, 2, '2021-05-03 04:05:00', '2021-05-03 04:05:00', 3129),
(3, 4873, 4873, 6, 1, '2021-05-03 04:05:00', '2021-05-03 04:05:00', 8129),
(3, 4873, 4873, 4, 6, '2021-05-03 04:05:00', '2021-05-03 04:05:00', 1129),
(3, 4873, 4873, 1, 4, '2021-05-03 04:05:00', '2021-05-03 04:05:00', 6129),
(3, 4873, 4873, 5, 1, '2021-05-03 04:05:00', '2021-05-03 04:05:00', 4129),
(3, 4873, 4873, 5, 5, '2021-05-03 04:05:00', '2021-05-03 04:05:00', 9129),
(3, 4873, 4873, 6, 5, '2021-05-03 04:05:00', '2021-05-03 04:05:00', 2129),
(3, 4873, 4873, 4, 6, '2021-05-03 04:05:00', '2021-05-03 04:05:00', 7129),
(3, 4873, 4873, 5, 4, '2021-05-03 04:05:00', '2021-05-03 04:05:00', 10129),
(3, 4873, 4873, 5, 5, '2021-05-03 04:05:00', '2021-05-03 04:05:00', 10129),
(1, 4874, 4854, 10, 3, '2021-05-03 07:01:00', '2021-04-28 06:13:00', 4516),
(1, 4874, 4874, 2, 10, '2021-05-03 07:01:00', '2021-05-03 07:01:00', 2516),
(1, 4874, 4874, 6, 2, '2021-05-03 07:01:00', '2021-05-03 07:01:00', 7516),
(1, 4874, 4874, 8, 6, '2021-05-03 07:01:00', '2021-05-03 07:01:00', 516),
(1, 4874, 4874, 7, 8, '2021-05-03 07:01:00', '2021-05-03 07:01:00', 5516),
(1, 4874, 4874, 10, 7, '2021-05-03 07:01:00', '2021-05-03 07:01:00', 3516),
(1, 4874, 4874, 2, 10, '2021-05-03 07:01:00', '2021-05-03 07:01:00', 8516),
(1, 4874, 4874, 1, 2, '2021-05-03 07:01:00', '2021-05-03 07:01:00', 1516),
(1, 4874, 4874, 9, 1, '2021-05-03 07:01:00', '2021-05-03 07:01:00', 6516),
(1, 4874, 4874, 6, 9, '2021-05-03 07:01:00', '2021-05-03 07:01:00', 9516),
(1, 4874, 4874, 1, 6, '2021-05-03 07:01:00', '2021-05-03 07:01:00', 10516),
(1, 4874, 4874, 1, 1, '2021-05-03 07:01:00', '2021-05-03 07:01:00', 10516),
(5, 4876, 4872, 2, 3, '2021-05-03 23:56:00', '2021-05-02 20:19:00', 4844),
(5, 4876, 4876, 8, 2, '2021-05-03 23:56:00', '2021-05-03 23:56:00', 2844),
(5, 4876, 4876, 7, 8, '2021-05-03 23:56:00', '2021-05-03 23:56:00', 7844),
(5, 4876, 4876, 6, 7, '2021-05-03 23:56:00', '2021-05-03 23:56:00', 844),
(5, 4876, 4876, 3, 6, '2021-05-03 23:56:00', '2021-05-03 23:56:00', 5844),
(5, 4876, 4876, 1, 3, '2021-05-03 23:56:00', '2021-05-03 23:56:00', 3844),
(5, 4876, 4876, 4, 1, '2021-05-03 23:56:00', '2021-05-03 23:56:00', 8844),
(5, 4876, 4876, 5, 4, '2021-05-03 23:56:00', '2021-05-03 23:56:00', 1844),
(5, 4876, 4876, 7, 5, '2021-05-03 23:56:00', '2021-05-03 23:56:00', 6844),
(5, 4876, 4876, 8, 7, '2021-05-03 23:56:00', '2021-05-03 23:56:00', 10844),
(5, 4876, 4876, 5, 8, '2021-05-03 23:56:00', '2021-05-03 23:56:00', 9844),
(5, 4876, 4876, 8, 5, '2021-05-03 23:56:00', '2021-05-03 23:56:00', 10844),
(5, 4879, 4876, 10, 8, '2021-05-04 17:04:00', '2021-05-03 23:56:00', 5094),
(5, 4879, 4879, 10, 10, '2021-05-04 17:04:00', '2021-05-04 17:04:00', 3094),
(5, 4879, 4879, 8, 10, '2021-05-04 17:04:00', '2021-05-04 17:04:00', 8094),
(5, 4879, 4879, 9, 8, '2021-05-04 17:04:00', '2021-05-04 17:04:00', 1094),
(5, 4879, 4879, 9, 9, '2021-05-04 17:04:00', '2021-05-04 17:04:00', 6094),
(5, 4879, 4879, 9, 9, '2021-05-04 17:04:00', '2021-05-04 17:04:00', 4094),
(5, 4879, 4879, 8, 9, '2021-05-04 17:04:00', '2021-05-04 17:04:00', 9094),
(5, 4879, 4879, 10, 8, '2021-05-04 17:04:00', '2021-05-04 17:04:00', 2094),
(5, 4879, 4879, 3, 10, '2021-05-04 17:04:00', '2021-05-04 17:04:00', 7094),
(5, 4879, 4879, 8, 3, '2021-05-04 17:04:00', '2021-05-04 17:04:00', 94),
(5, 4879, 4879, 9, 8, '2021-05-04 17:04:00', '2021-05-04 17:04:00', 10094),
(5, 4879, 4879, 9, 9, '2021-05-04 17:04:00', '2021-05-04 17:04:00', 10094),
(5, 4881, 4879, 4, 9, '2021-05-05 05:06:00', '2021-05-04 17:04:00', 5395),
(5, 4881, 4881, 7, 4, '2021-05-05 05:06:00', '2021-05-05 05:06:00', 3395),
(5, 4881, 4881, 8, 7, '2021-05-05 05:06:00', '2021-05-05 05:06:00', 8395),
(5, 4881, 4881, 9, 8, '2021-05-05 05:06:00', '2021-05-05 05:06:00', 1395),
(5, 4881, 4881, 8, 9, '2021-05-05 05:06:00', '2021-05-05 05:06:00', 6395),
(5, 4881, 4881, 2, 8, '2021-05-05 05:06:00', '2021-05-05 05:06:00', 4395),
(5, 4881, 4881, 4, 2, '2021-05-05 05:06:00', '2021-05-05 05:06:00', 2395),
(5, 4881, 4881, 3, 4, '2021-05-05 05:06:00', '2021-05-05 05:06:00', 7395),
(5, 4881, 4881, 6, 3, '2021-05-05 05:06:00', '2021-05-05 05:06:00', 395),
(5, 4881, 4881, 10, 6, '2021-05-05 05:06:00', '2021-05-05 05:06:00', 10395),
(5, 4881, 4881, 10, 10, '2021-05-05 05:06:00', '2021-05-05 05:06:00', 10395),
(5, 4881, 4881, 6, 10, '2021-05-05 05:06:00', '2021-05-05 05:06:00', 9395),
(2, 4882, 4866, 5, 10, '2021-05-05 07:28:00', '2021-05-01 09:39:00', 3348),
(1, 4882, 4874, 7, 1, '2021-05-05 06:22:00', '2021-05-03 07:01:00', 716),
(2, 4882, 4882, 8, 5, '2021-05-05 07:28:00', '2021-05-05 07:28:00', 8348),
(1, 4882, 4882, 3, 7, '2021-05-05 06:22:00', '2021-05-05 06:22:00', 5716),
(2, 4882, 4882, 3, 8, '2021-05-05 07:28:00', '2021-05-05 07:28:00', 1348),
(2, 4882, 4882, 6, 3, '2021-05-05 07:28:00', '2021-05-05 07:28:00', 6348),
(1, 4882, 4882, 9, 3, '2021-05-05 06:22:00', '2021-05-05 06:22:00', 3716),
(1, 4882, 4882, 5, 9, '2021-05-05 06:22:00', '2021-05-05 06:22:00', 8716),
(2, 4882, 4882, 10, 6, '2021-05-05 07:28:00', '2021-05-05 07:28:00', 4348),
(1, 4882, 4882, 10, 5, '2021-05-05 06:22:00', '2021-05-05 06:22:00', 1716),
(1, 4882, 4882, 7, 10, '2021-05-05 06:22:00', '2021-05-05 06:22:00', 6716),
(2, 4882, 4882, 10, 10, '2021-05-05 07:28:00', '2021-05-05 07:28:00', 2348),
(2, 4882, 4882, 1, 10, '2021-05-05 07:28:00', '2021-05-05 07:28:00', 7348),
(1, 4882, 4882, 1, 7, '2021-05-05 06:22:00', '2021-05-05 06:22:00', 4716),
(2, 4882, 4882, 10, 1, '2021-05-05 07:28:00', '2021-05-05 07:28:00', 348),
(2, 4882, 4882, 1, 10, '2021-05-05 07:28:00', '2021-05-05 07:28:00', 5348),
(1, 4882, 4882, 10, 1, '2021-05-05 06:22:00', '2021-05-05 06:22:00', 2716),
(1, 4882, 4882, 1, 10, '2021-05-05 06:22:00', '2021-05-05 06:22:00', 7716),
(1, 4882, 4882, 1, 1, '2021-05-05 06:22:00', '2021-05-05 06:22:00', 10716),
(2, 4882, 4882, 8, 1, '2021-05-05 07:28:00', '2021-05-05 07:28:00', 10348),
(2, 4882, 4882, 8, 8, '2021-05-05 07:28:00', '2021-05-05 07:28:00', 9348),
(1, 4882, 4882, 1, 1, '2021-05-05 06:22:00', '2021-05-05 06:22:00', 10716),
(1, 4882, 4882, 2, 1, '2021-05-05 06:22:00', '2021-05-05 06:22:00', 9716),
(2, 4882, 4882, 8, 8, '2021-05-05 07:28:00', '2021-05-05 07:28:00', 10348),
(1, 4885, 4882, 3, 2, '2021-05-06 01:21:00', '2021-05-05 06:22:00', 6860),
(1, 4885, 4885, 8, 3, '2021-05-06 01:21:00', '2021-05-06 01:21:00', 4860),
(1, 4885, 4885, 2, 8, '2021-05-06 01:21:00', '2021-05-06 01:21:00', 2860),
(1, 4885, 4885, 1, 2, '2021-05-06 01:21:00', '2021-05-06 01:21:00', 7860),
(1, 4885, 4885, 2, 1, '2021-05-06 01:21:00', '2021-05-06 01:21:00', 860),
(1, 4885, 4885, 6, 2, '2021-05-06 01:21:00', '2021-05-06 01:21:00', 5860),
(1, 4885, 4885, 6, 6, '2021-05-06 01:21:00', '2021-05-06 01:21:00', 3860),
(1, 4885, 4885, 1, 6, '2021-05-06 01:21:00', '2021-05-06 01:21:00', 8860),
(1, 4885, 4885, 5, 1, '2021-05-06 01:21:00', '2021-05-06 01:21:00', 1860),
(1, 4885, 4885, 10, 5, '2021-05-06 01:21:00', '2021-05-06 01:21:00', 10860),
(1, 4885, 4885, 2, 10, '2021-05-06 01:21:00', '2021-05-06 01:21:00', 9860),
(1, 4885, 4885, 10, 2, '2021-05-06 01:21:00', '2021-05-06 01:21:00', 10860),
(3, 4885, 4873, 4, 5, '2021-05-06 05:34:00', '2021-05-03 04:05:00', 712),
(3, 4885, 4885, 6, 4, '2021-05-06 05:34:00', '2021-05-06 05:34:00', 5712),
(3, 4885, 4885, 8, 6, '2021-05-06 05:34:00', '2021-05-06 05:34:00', 3712),
(3, 4885, 4885, 4, 8, '2021-05-06 05:34:00', '2021-05-06 05:34:00', 8712),
(3, 4885, 4885, 9, 4, '2021-05-06 05:34:00', '2021-05-06 05:34:00', 1712),
(3, 4885, 4885, 3, 9, '2021-05-06 05:34:00', '2021-05-06 05:34:00', 6712),
(3, 4885, 4885, 5, 3, '2021-05-06 05:34:00', '2021-05-06 05:34:00', 4712),
(3, 4885, 4885, 8, 5, '2021-05-06 05:34:00', '2021-05-06 05:34:00', 2712),
(3, 4885, 4885, 5, 8, '2021-05-06 05:34:00', '2021-05-06 05:34:00', 7712),
(3, 4885, 4885, 3, 5, '2021-05-06 05:34:00', '2021-05-06 05:34:00', 10712),
(3, 4885, 4885, 3, 3, '2021-05-06 05:34:00', '2021-05-06 05:34:00', 10712),
(3, 4885, 4885, 3, 3, '2021-05-06 05:34:00', '2021-05-06 05:34:00', 9712),
(1, 4886, 4886, 3, 1, '2021-05-06 10:29:00', '2021-05-06 06:40:00', 8626),
(1, 4886, 4886, 4, 3, '2021-05-06 10:29:00', '2021-05-06 10:29:00', 1626),
(1, 4886, 4886, 8, 4, '2021-05-06 10:29:00', '2021-05-06 10:29:00', 6626),
(1, 4886, 4886, 1, 8, '2021-05-06 10:29:00', '2021-05-06 10:29:00', 4626),
(1, 4886, 4886, 1, 1, '2021-05-06 10:29:00', '2021-05-06 10:29:00', 2626),
(1, 4886, 4886, 1, 1, '2021-05-06 10:29:00', '2021-05-06 10:29:00', 7626),
(1, 4886, 4886, 1, 1, '2021-05-06 10:29:00', '2021-05-06 10:29:00', 626),
(1, 4886, 4886, 10, 1, '2021-05-06 10:29:00', '2021-05-06 10:29:00', 5626),
(1, 4886, 4886, 1, 10, '2021-05-06 10:29:00', '2021-05-06 10:29:00', 3626),
(1, 4886, 4886, 3, 1, '2021-05-06 10:29:00', '2021-05-06 10:29:00', 10626),
(1, 4886, 4886, 6, 3, '2021-05-06 10:29:00', '2021-05-06 10:29:00', 9626);
INSERT INTO `objectdiff` (`ObjectKey`, `Time_current`, `Time_previous`, `Location_current`, `Location_previous`, `DetectDate_current`, `DetectDate_previous`, `Objectfact_ID`) VALUES
(1, 4886, 4886, 3, 6, '2021-05-06 10:29:00', '2021-05-06 10:29:00', 10626),
(1, 4886, 4885, 7, 10, '2021-05-06 06:40:00', '2021-05-06 01:21:00', 9198),
(1, 4886, 4886, 8, 7, '2021-05-06 06:40:00', '2021-05-06 06:40:00', 2198),
(1, 4886, 4886, 4, 8, '2021-05-06 06:40:00', '2021-05-06 06:40:00', 7198),
(1, 4886, 4886, 9, 4, '2021-05-06 06:40:00', '2021-05-06 06:40:00', 198),
(1, 4886, 4886, 2, 9, '2021-05-06 06:40:00', '2021-05-06 06:40:00', 5198),
(1, 4886, 4886, 8, 2, '2021-05-06 06:40:00', '2021-05-06 06:40:00', 3198),
(1, 4886, 4886, 3, 8, '2021-05-06 06:40:00', '2021-05-06 06:40:00', 8198),
(1, 4886, 4886, 3, 3, '2021-05-06 06:40:00', '2021-05-06 06:40:00', 1198),
(1, 4886, 4886, 2, 3, '2021-05-06 06:40:00', '2021-05-06 06:40:00', 6198),
(1, 4886, 4886, 7, 2, '2021-05-06 06:40:00', '2021-05-06 06:40:00', 4198),
(1, 4886, 4886, 1, 7, '2021-05-06 06:40:00', '2021-05-06 06:40:00', 10198),
(1, 4886, 4886, 1, 1, '2021-05-06 06:40:00', '2021-05-06 06:40:00', 10198),
(2, 4889, 4882, 2, 8, '2021-05-07 05:04:00', '2021-05-05 07:28:00', 4823),
(2, 4889, 4889, 9, 2, '2021-05-07 05:04:00', '2021-05-07 05:04:00', 2823),
(2, 4889, 4889, 5, 9, '2021-05-07 05:04:00', '2021-05-07 05:04:00', 7823),
(2, 4889, 4889, 6, 5, '2021-05-07 05:04:00', '2021-05-07 05:04:00', 823),
(2, 4889, 4889, 7, 6, '2021-05-07 05:04:00', '2021-05-07 05:04:00', 5823),
(2, 4889, 4889, 10, 7, '2021-05-07 05:04:00', '2021-05-07 05:04:00', 3823),
(2, 4889, 4889, 7, 10, '2021-05-07 05:04:00', '2021-05-07 05:04:00', 8823),
(2, 4889, 4889, 10, 7, '2021-05-07 05:04:00', '2021-05-07 05:04:00', 1823),
(2, 4889, 4889, 5, 10, '2021-05-07 05:04:00', '2021-05-07 05:04:00', 6823),
(2, 4889, 4889, 3, 5, '2021-05-07 05:04:00', '2021-05-07 05:04:00', 10823),
(2, 4889, 4889, 7, 3, '2021-05-07 05:04:00', '2021-05-07 05:04:00', 9823),
(2, 4889, 4889, 3, 7, '2021-05-07 05:04:00', '2021-05-07 05:04:00', 10823),
(3, 4891, 4885, 9, 3, '2021-05-07 17:22:00', '2021-05-06 05:34:00', 3656),
(3, 4891, 4891, 3, 9, '2021-05-07 17:22:00', '2021-05-07 17:22:00', 8656),
(3, 4891, 4891, 6, 3, '2021-05-07 17:22:00', '2021-05-07 17:22:00', 1656),
(3, 4891, 4891, 4, 6, '2021-05-07 17:22:00', '2021-05-07 17:22:00', 6656),
(3, 4891, 4891, 7, 4, '2021-05-07 17:22:00', '2021-05-07 17:22:00', 4656),
(3, 4891, 4891, 4, 7, '2021-05-07 17:22:00', '2021-05-07 17:22:00', 2656),
(3, 4891, 4891, 4, 4, '2021-05-07 17:22:00', '2021-05-07 17:22:00', 7656),
(3, 4891, 4891, 5, 4, '2021-05-07 17:22:00', '2021-05-07 17:22:00', 656),
(3, 4891, 4891, 9, 5, '2021-05-07 17:22:00', '2021-05-07 17:22:00', 5656),
(3, 4891, 4891, 4, 9, '2021-05-07 17:22:00', '2021-05-07 17:22:00', 10656),
(3, 4891, 4891, 4, 4, '2021-05-07 17:22:00', '2021-05-07 17:22:00', 10656),
(3, 4891, 4891, 2, 4, '2021-05-07 17:22:00', '2021-05-07 17:22:00', 9656),
(2, 4891, 4889, 7, 3, '2021-05-07 17:44:00', '2021-05-07 05:04:00', 5975),
(2, 4891, 4891, 9, 7, '2021-05-07 17:44:00', '2021-05-07 17:44:00', 3975),
(2, 4891, 4891, 6, 9, '2021-05-07 17:44:00', '2021-05-07 17:44:00', 8975),
(2, 4891, 4891, 9, 6, '2021-05-07 17:44:00', '2021-05-07 17:44:00', 1975),
(2, 4891, 4891, 3, 9, '2021-05-07 17:44:00', '2021-05-07 17:44:00', 6975),
(2, 4891, 4891, 7, 3, '2021-05-07 17:44:00', '2021-05-07 17:44:00', 4975),
(2, 4891, 4891, 8, 7, '2021-05-07 17:44:00', '2021-05-07 17:44:00', 2975),
(2, 4891, 4891, 2, 8, '2021-05-07 17:44:00', '2021-05-07 17:44:00', 7975),
(2, 4891, 4891, 6, 2, '2021-05-07 17:44:00', '2021-05-07 17:44:00', 975),
(2, 4891, 4891, 9, 6, '2021-05-07 17:44:00', '2021-05-07 17:44:00', 10975),
(2, 4891, 4891, 9, 9, '2021-05-07 17:44:00', '2021-05-07 17:44:00', 10975),
(2, 4891, 4891, 10, 9, '2021-05-07 17:44:00', '2021-05-07 17:44:00', 9975),
(3, 4892, 4891, 8, 2, '2021-05-07 22:05:00', '2021-05-07 17:22:00', 4260),
(3, 4892, 4892, 7, 8, '2021-05-07 22:05:00', '2021-05-07 22:05:00', 9260),
(3, 4892, 4892, 7, 7, '2021-05-07 22:05:00', '2021-05-07 22:05:00', 2260),
(3, 4892, 4892, 7, 7, '2021-05-07 22:05:00', '2021-05-07 22:05:00', 7260),
(3, 4892, 4892, 2, 7, '2021-05-07 22:05:00', '2021-05-07 22:05:00', 260),
(3, 4892, 4892, 7, 2, '2021-05-07 22:05:00', '2021-05-07 22:05:00', 5260),
(3, 4892, 4892, 4, 7, '2021-05-07 22:05:00', '2021-05-07 22:05:00', 3260),
(3, 4892, 4892, 2, 4, '2021-05-07 22:05:00', '2021-05-07 22:05:00', 8260),
(3, 4892, 4892, 5, 2, '2021-05-07 22:05:00', '2021-05-07 22:05:00', 1260),
(3, 4892, 4892, 8, 5, '2021-05-07 22:05:00', '2021-05-07 22:05:00', 6260),
(3, 4892, 4892, 6, 8, '2021-05-07 22:05:00', '2021-05-07 22:05:00', 10260),
(3, 4892, 4892, 6, 6, '2021-05-07 22:05:00', '2021-05-07 22:05:00', 10260),
(1, 4892, 4886, 4, 3, '2021-05-07 20:24:00', '2021-05-06 10:29:00', 7154),
(1, 4892, 4892, 4, 4, '2021-05-07 20:24:00', '2021-05-07 20:24:00', 154),
(1, 4892, 4892, 3, 4, '2021-05-07 20:24:00', '2021-05-07 20:24:00', 5154),
(1, 4892, 4892, 5, 3, '2021-05-07 20:24:00', '2021-05-07 20:24:00', 3154),
(1, 4892, 4892, 5, 5, '2021-05-07 20:24:00', '2021-05-07 20:24:00', 8154),
(1, 4892, 4892, 2, 5, '2021-05-07 20:24:00', '2021-05-07 20:24:00', 1154),
(1, 4892, 4892, 7, 2, '2021-05-07 20:24:00', '2021-05-07 20:24:00', 6154),
(1, 4892, 4892, 10, 7, '2021-05-07 20:24:00', '2021-05-07 20:24:00', 4154),
(1, 4892, 4892, 3, 10, '2021-05-07 20:24:00', '2021-05-07 20:24:00', 9154),
(1, 4892, 4892, 8, 3, '2021-05-07 20:24:00', '2021-05-07 20:24:00', 2154),
(1, 4892, 4892, 1, 8, '2021-05-07 20:24:00', '2021-05-07 20:24:00', 10154),
(1, 4892, 4892, 1, 1, '2021-05-07 20:24:00', '2021-05-07 20:24:00', 10154),
(4, 4894, 4871, 7, 1, '2021-05-08 07:56:00', '2021-05-02 17:02:00', 425),
(4, 4894, 4894, 8, 7, '2021-05-08 07:56:00', '2021-05-08 07:56:00', 5425),
(4, 4894, 4894, 7, 8, '2021-05-08 07:56:00', '2021-05-08 07:56:00', 3425),
(4, 4894, 4894, 5, 7, '2021-05-08 07:56:00', '2021-05-08 07:56:00', 8425),
(4, 4894, 4894, 7, 5, '2021-05-08 07:56:00', '2021-05-08 07:56:00', 1425),
(4, 4894, 4894, 2, 7, '2021-05-08 07:56:00', '2021-05-08 07:56:00', 6425),
(4, 4894, 4894, 8, 2, '2021-05-08 07:56:00', '2021-05-08 07:56:00', 4425),
(4, 4894, 4894, 7, 8, '2021-05-08 07:56:00', '2021-05-08 07:56:00', 2425),
(4, 4894, 4894, 9, 7, '2021-05-08 07:56:00', '2021-05-08 07:56:00', 7425),
(4, 4894, 4894, 4, 9, '2021-05-08 07:56:00', '2021-05-08 07:56:00', 10425),
(4, 4894, 4894, 4, 4, '2021-05-08 07:56:00', '2021-05-08 07:56:00', 10425),
(4, 4894, 4894, 7, 4, '2021-05-08 07:56:00', '2021-05-08 07:56:00', 9425),
(3, 4896, 4892, 9, 6, '2021-05-08 21:13:00', '2021-05-07 22:05:00', 3932),
(3, 4896, 4896, 4, 9, '2021-05-08 21:13:00', '2021-05-08 21:13:00', 8932),
(3, 4896, 4896, 1, 4, '2021-05-08 21:13:00', '2021-05-08 21:13:00', 1932),
(3, 4896, 4896, 3, 1, '2021-05-08 21:13:00', '2021-05-08 21:13:00', 6932),
(3, 4896, 4896, 5, 3, '2021-05-08 21:13:00', '2021-05-08 21:13:00', 4932),
(3, 4896, 4896, 5, 5, '2021-05-08 21:13:00', '2021-05-08 21:13:00', 2932),
(3, 4896, 4896, 5, 5, '2021-05-08 21:13:00', '2021-05-08 21:13:00', 7932),
(3, 4896, 4896, 7, 5, '2021-05-08 21:13:00', '2021-05-08 21:13:00', 932),
(3, 4896, 4896, 4, 7, '2021-05-08 21:13:00', '2021-05-08 21:13:00', 5932),
(3, 4896, 4896, 2, 4, '2021-05-08 21:13:00', '2021-05-08 21:13:00', 10932),
(3, 4896, 4896, 3, 2, '2021-05-08 21:13:00', '2021-05-08 21:13:00', 9932),
(3, 4896, 4896, 2, 3, '2021-05-08 21:13:00', '2021-05-08 21:13:00', 10932),
(5, 4896, 4881, 5, 6, '2021-05-08 19:48:00', '2021-05-05 05:06:00', 3662),
(5, 4896, 4896, 10, 5, '2021-05-08 19:48:00', '2021-05-08 19:48:00', 8662),
(5, 4896, 4896, 10, 10, '2021-05-08 19:48:00', '2021-05-08 19:48:00', 1662),
(5, 4896, 4896, 3, 10, '2021-05-08 19:48:00', '2021-05-08 19:48:00', 6662),
(5, 4896, 4896, 8, 3, '2021-05-08 19:48:00', '2021-05-08 19:48:00', 4662),
(5, 4896, 4896, 10, 8, '2021-05-08 19:48:00', '2021-05-08 19:48:00', 2662),
(5, 4896, 4896, 8, 10, '2021-05-08 19:48:00', '2021-05-08 19:48:00', 7662),
(5, 4896, 4896, 1, 8, '2021-05-08 19:48:00', '2021-05-08 19:48:00', 662),
(5, 4896, 4896, 3, 1, '2021-05-08 19:48:00', '2021-05-08 19:48:00', 5662),
(5, 4896, 4896, 5, 3, '2021-05-08 19:48:00', '2021-05-08 19:48:00', 10662),
(5, 4896, 4896, 5, 5, '2021-05-08 19:48:00', '2021-05-08 19:48:00', 10662),
(5, 4896, 4896, 2, 5, '2021-05-08 19:48:00', '2021-05-08 19:48:00', 9662),
(3, 4897, 4896, 3, 2, '2021-05-09 05:22:00', '2021-05-08 21:13:00', 2491),
(3, 4897, 4897, 9, 3, '2021-05-09 05:22:00', '2021-05-09 05:22:00', 7491),
(3, 4897, 4897, 6, 9, '2021-05-09 05:22:00', '2021-05-09 05:22:00', 491),
(3, 4897, 4897, 9, 6, '2021-05-09 05:22:00', '2021-05-09 05:22:00', 5491),
(3, 4897, 4897, 9, 9, '2021-05-09 05:22:00', '2021-05-09 05:22:00', 3491),
(3, 4897, 4897, 2, 9, '2021-05-09 05:22:00', '2021-05-09 05:22:00', 8491),
(3, 4897, 4897, 5, 2, '2021-05-09 05:22:00', '2021-05-09 05:22:00', 1491),
(3, 4897, 4897, 1, 5, '2021-05-09 05:22:00', '2021-05-09 05:22:00', 6491),
(3, 4897, 4897, 5, 1, '2021-05-09 05:22:00', '2021-05-09 05:22:00', 4491),
(3, 4897, 4897, 3, 5, '2021-05-09 05:22:00', '2021-05-09 05:22:00', 9491),
(3, 4897, 4897, 6, 3, '2021-05-09 05:22:00', '2021-05-09 05:22:00', 10491),
(3, 4897, 4897, 6, 6, '2021-05-09 05:22:00', '2021-05-09 05:22:00', 10491),
(2, 4899, 4891, 5, 10, '2021-05-09 17:44:00', '2021-05-07 17:44:00', 1002),
(2, 4899, 4899, 1, 5, '2021-05-09 17:44:00', '2021-05-09 17:44:00', 6002),
(2, 4899, 4899, 4, 1, '2021-05-09 17:44:00', '2021-05-09 17:44:00', 4002),
(2, 4899, 4899, 2, 4, '2021-05-09 17:44:00', '2021-05-09 17:44:00', 9002),
(2, 4899, 4899, 2, 2, '2021-05-09 17:44:00', '2021-05-09 17:44:00', 2002),
(2, 4899, 4899, 5, 2, '2021-05-09 17:44:00', '2021-05-09 17:44:00', 7002),
(2, 4899, 4899, 2, 5, '2021-05-09 17:44:00', '2021-05-09 17:44:00', 2),
(2, 4899, 4899, 6, 2, '2021-05-09 17:44:00', '2021-05-09 17:44:00', 5002),
(2, 4899, 4899, 9, 6, '2021-05-09 17:44:00', '2021-05-09 17:44:00', 3002),
(2, 4899, 4899, 10, 9, '2021-05-09 17:44:00', '2021-05-09 17:44:00', 8002),
(2, 4899, 4899, 3, 10, '2021-05-09 17:44:00', '2021-05-09 17:44:00', 10002),
(2, 4899, 4899, 3, 3, '2021-05-09 17:44:00', '2021-05-09 17:44:00', 10002),
(3, 4900, 4897, 2, 6, '2021-05-09 23:29:00', '2021-05-09 05:22:00', 3340),
(3, 4900, 4900, 5, 2, '2021-05-09 23:29:00', '2021-05-09 23:29:00', 8340),
(3, 4900, 4900, 10, 5, '2021-05-09 23:29:00', '2021-05-09 23:29:00', 1340),
(3, 4900, 4900, 5, 10, '2021-05-09 23:29:00', '2021-05-09 23:29:00', 6340),
(3, 4900, 4900, 3, 5, '2021-05-09 23:29:00', '2021-05-09 23:29:00', 4340),
(3, 4900, 4900, 9, 3, '2021-05-09 23:29:00', '2021-05-09 23:29:00', 9340),
(3, 4900, 4900, 4, 9, '2021-05-09 23:29:00', '2021-05-09 23:29:00', 2340),
(3, 4900, 4900, 8, 4, '2021-05-09 23:29:00', '2021-05-09 23:29:00', 7340),
(3, 4900, 4900, 8, 8, '2021-05-09 23:29:00', '2021-05-09 23:29:00', 340),
(3, 4900, 4900, 4, 8, '2021-05-09 23:29:00', '2021-05-09 23:29:00', 5340),
(3, 4900, 4900, 10, 4, '2021-05-09 23:29:00', '2021-05-09 23:29:00', 10340),
(3, 4900, 4900, 10, 10, '2021-05-09 23:29:00', '2021-05-09 23:29:00', 10340),
(1, 4901, 4892, 7, 1, '2021-05-10 00:33:00', '2021-05-07 20:24:00', 7434),
(1, 4901, 4901, 7, 7, '2021-05-10 00:33:00', '2021-05-10 00:33:00', 434),
(1, 4901, 4901, 2, 7, '2021-05-10 00:33:00', '2021-05-10 00:33:00', 5434),
(1, 4901, 4901, 1, 2, '2021-05-10 00:33:00', '2021-05-10 00:33:00', 3434),
(1, 4901, 4901, 4, 1, '2021-05-10 00:33:00', '2021-05-10 00:33:00', 8434),
(1, 4901, 4901, 8, 4, '2021-05-10 00:33:00', '2021-05-10 00:33:00', 1434),
(1, 4901, 4901, 7, 8, '2021-05-10 00:33:00', '2021-05-10 00:33:00', 6434),
(1, 4901, 4901, 1, 7, '2021-05-10 00:33:00', '2021-05-10 00:33:00', 4434),
(1, 4901, 4901, 8, 1, '2021-05-10 00:33:00', '2021-05-10 00:33:00', 2434),
(1, 4901, 4901, 9, 8, '2021-05-10 00:33:00', '2021-05-10 00:33:00', 10434),
(1, 4901, 4901, 9, 9, '2021-05-10 00:33:00', '2021-05-10 00:33:00', 10434),
(1, 4901, 4901, 9, 9, '2021-05-10 00:33:00', '2021-05-10 00:33:00', 9434),
(3, 4902, 4900, 7, 10, '2021-05-10 10:34:00', '2021-05-09 23:29:00', 8320),
(2, 4902, 4899, 8, 3, '2021-05-10 07:51:00', '2021-05-09 17:44:00', 424),
(3, 4902, 4902, 6, 7, '2021-05-10 10:34:00', '2021-05-10 10:34:00', 1320),
(2, 4902, 4902, 1, 8, '2021-05-10 07:51:00', '2021-05-10 07:51:00', 5424),
(3, 4902, 4902, 10, 6, '2021-05-10 10:34:00', '2021-05-10 10:34:00', 6320),
(2, 4902, 4902, 7, 1, '2021-05-10 07:51:00', '2021-05-10 07:51:00', 3424),
(3, 4902, 4902, 7, 10, '2021-05-10 10:34:00', '2021-05-10 10:34:00', 4320),
(2, 4902, 4902, 5, 7, '2021-05-10 07:51:00', '2021-05-10 07:51:00', 8424),
(3, 4902, 4902, 5, 7, '2021-05-10 10:34:00', '2021-05-10 10:34:00', 9320),
(2, 4902, 4902, 3, 5, '2021-05-10 07:51:00', '2021-05-10 07:51:00', 1424),
(3, 4902, 4902, 2, 5, '2021-05-10 10:34:00', '2021-05-10 10:34:00', 2320),
(2, 4902, 4902, 10, 3, '2021-05-10 07:51:00', '2021-05-10 07:51:00', 6424),
(3, 4902, 4902, 10, 2, '2021-05-10 10:34:00', '2021-05-10 10:34:00', 7320),
(3, 4902, 4902, 9, 10, '2021-05-10 10:34:00', '2021-05-10 10:34:00', 320),
(2, 4902, 4902, 9, 10, '2021-05-10 07:51:00', '2021-05-10 07:51:00', 4424),
(3, 4902, 4902, 10, 9, '2021-05-10 10:34:00', '2021-05-10 10:34:00', 5320),
(2, 4902, 4902, 6, 9, '2021-05-10 07:51:00', '2021-05-10 07:51:00', 2424),
(3, 4902, 4902, 3, 10, '2021-05-10 10:34:00', '2021-05-10 10:34:00', 3320),
(2, 4902, 4902, 2, 6, '2021-05-10 07:51:00', '2021-05-10 07:51:00', 7424),
(2, 4902, 4902, 10, 2, '2021-05-10 07:51:00', '2021-05-10 07:51:00', 10424),
(3, 4902, 4902, 6, 3, '2021-05-10 10:34:00', '2021-05-10 10:34:00', 10320),
(2, 4902, 4902, 10, 10, '2021-05-10 07:51:00', '2021-05-10 07:51:00', 10424),
(2, 4902, 4902, 8, 10, '2021-05-10 07:51:00', '2021-05-10 07:51:00', 9424),
(3, 4902, 4902, 6, 6, '2021-05-10 10:34:00', '2021-05-10 10:34:00', 10320),
(5, 4904, 4896, 2, 2, '2021-05-10 19:30:00', '2021-05-08 19:48:00', 10541),
(5, 4904, 4904, 6, 2, '2021-05-10 19:30:00', '2021-05-10 19:30:00', 9541),
(5, 4904, 4904, 2, 6, '2021-05-10 19:30:00', '2021-05-10 19:30:00', 10541),
(2, 4904, 4902, 7, 8, '2021-05-10 23:39:00', '2021-05-10 07:51:00', 4514),
(2, 4904, 4904, 1, 7, '2021-05-10 23:39:00', '2021-05-10 23:39:00', 2514),
(2, 4904, 4904, 1, 1, '2021-05-10 23:39:00', '2021-05-10 23:39:00', 7514),
(2, 4904, 4904, 7, 1, '2021-05-10 23:39:00', '2021-05-10 23:39:00', 514),
(2, 4904, 4904, 4, 7, '2021-05-10 23:39:00', '2021-05-10 23:39:00', 5514),
(2, 4904, 4904, 5, 4, '2021-05-10 23:39:00', '2021-05-10 23:39:00', 3514),
(2, 4904, 4904, 3, 5, '2021-05-10 23:39:00', '2021-05-10 23:39:00', 8514),
(2, 4904, 4904, 6, 3, '2021-05-10 23:39:00', '2021-05-10 23:39:00', 1514),
(2, 4904, 4904, 6, 6, '2021-05-10 23:39:00', '2021-05-10 23:39:00', 6514),
(2, 4904, 4904, 6, 6, '2021-05-10 23:39:00', '2021-05-10 23:39:00', 9514),
(2, 4904, 4904, 8, 6, '2021-05-10 23:39:00', '2021-05-10 23:39:00', 10514),
(2, 4904, 4904, 8, 8, '2021-05-10 23:39:00', '2021-05-10 23:39:00', 10514),
(5, 4904, 4904, 6, 2, '2021-05-10 19:30:00', '2021-05-10 19:30:00', 4541),
(5, 4904, 4904, 5, 6, '2021-05-10 19:30:00', '2021-05-10 19:30:00', 2541),
(5, 4904, 4904, 10, 5, '2021-05-10 19:30:00', '2021-05-10 19:30:00', 7541),
(5, 4904, 4904, 1, 10, '2021-05-10 19:30:00', '2021-05-10 19:30:00', 541),
(5, 4904, 4904, 4, 1, '2021-05-10 19:30:00', '2021-05-10 19:30:00', 5541),
(5, 4904, 4904, 4, 4, '2021-05-10 19:30:00', '2021-05-10 19:30:00', 3541),
(5, 4904, 4904, 1, 4, '2021-05-10 19:30:00', '2021-05-10 19:30:00', 8541),
(5, 4904, 4904, 8, 1, '2021-05-10 19:30:00', '2021-05-10 19:30:00', 1541),
(5, 4904, 4904, 6, 8, '2021-05-10 19:30:00', '2021-05-10 19:30:00', 6541),
(1, 4905, 4901, 1, 9, '2021-05-11 00:41:00', '2021-05-10 00:33:00', 10437),
(1, 4905, 4905, 1, 1, '2021-05-11 00:41:00', '2021-05-11 00:41:00', 10437),
(1, 4905, 4905, 4, 1, '2021-05-11 00:41:00', '2021-05-11 00:41:00', 9437),
(2, 4905, 4904, 5, 8, '2021-05-11 01:46:00', '2021-05-10 23:39:00', 7751),
(2, 4905, 4905, 5, 5, '2021-05-11 01:46:00', '2021-05-11 01:46:00', 751),
(2, 4905, 4905, 6, 5, '2021-05-11 01:46:00', '2021-05-11 01:46:00', 5751),
(2, 4905, 4905, 3, 6, '2021-05-11 01:46:00', '2021-05-11 01:46:00', 3751),
(2, 4905, 4905, 5, 3, '2021-05-11 01:46:00', '2021-05-11 01:46:00', 8751),
(2, 4905, 4905, 8, 5, '2021-05-11 01:46:00', '2021-05-11 01:46:00', 1751),
(2, 4905, 4905, 8, 8, '2021-05-11 01:46:00', '2021-05-11 01:46:00', 6751),
(2, 4905, 4905, 9, 8, '2021-05-11 01:46:00', '2021-05-11 01:46:00', 4751),
(2, 4905, 4905, 4, 9, '2021-05-11 01:46:00', '2021-05-11 01:46:00', 2751),
(2, 4905, 4905, 4, 4, '2021-05-11 01:46:00', '2021-05-11 01:46:00', 10751),
(2, 4905, 4905, 4, 4, '2021-05-11 01:46:00', '2021-05-11 01:46:00', 10751),
(2, 4905, 4905, 1, 4, '2021-05-11 01:46:00', '2021-05-11 01:46:00', 9751),
(1, 4905, 4905, 1, 4, '2021-05-11 00:41:00', '2021-05-11 00:41:00', 7437),
(1, 4905, 4905, 3, 1, '2021-05-11 00:41:00', '2021-05-11 00:41:00', 437),
(1, 4905, 4905, 5, 3, '2021-05-11 00:41:00', '2021-05-11 00:41:00', 5437),
(1, 4905, 4905, 7, 5, '2021-05-11 00:41:00', '2021-05-11 00:41:00', 3437),
(1, 4905, 4905, 8, 7, '2021-05-11 00:41:00', '2021-05-11 00:41:00', 8437),
(1, 4905, 4905, 4, 8, '2021-05-11 00:41:00', '2021-05-11 00:41:00', 1437),
(1, 4905, 4905, 7, 4, '2021-05-11 00:41:00', '2021-05-11 00:41:00', 6437),
(1, 4905, 4905, 5, 7, '2021-05-11 00:41:00', '2021-05-11 00:41:00', 4437),
(1, 4905, 4905, 10, 5, '2021-05-11 00:41:00', '2021-05-11 00:41:00', 2437),
(3, 4909, 4902, 9, 6, '2021-05-12 04:41:00', '2021-05-10 10:34:00', 3073),
(3, 4909, 4909, 8, 9, '2021-05-12 04:41:00', '2021-05-12 04:41:00', 8073),
(3, 4909, 4909, 2, 8, '2021-05-12 04:41:00', '2021-05-12 04:41:00', 1073),
(3, 4909, 4909, 6, 2, '2021-05-12 04:41:00', '2021-05-12 04:41:00', 6073),
(3, 4909, 4909, 5, 6, '2021-05-12 04:41:00', '2021-05-12 04:41:00', 4073),
(3, 4909, 4909, 5, 5, '2021-05-12 04:41:00', '2021-05-12 04:41:00', 9073),
(3, 4909, 4909, 10, 5, '2021-05-12 04:41:00', '2021-05-12 04:41:00', 2073),
(3, 4909, 4909, 4, 10, '2021-05-12 04:41:00', '2021-05-12 04:41:00', 7073),
(3, 4909, 4909, 2, 4, '2021-05-12 04:41:00', '2021-05-12 04:41:00', 73),
(3, 4909, 4909, 4, 2, '2021-05-12 04:41:00', '2021-05-12 04:41:00', 5073),
(3, 4909, 4909, 1, 4, '2021-05-12 04:41:00', '2021-05-12 04:41:00', 10073),
(3, 4909, 4909, 1, 1, '2021-05-12 04:41:00', '2021-05-12 04:41:00', 10073),
(3, 4910, 4909, 2, 1, '2021-05-12 09:55:00', '2021-05-12 04:41:00', 2780),
(3, 4910, 4910, 8, 2, '2021-05-12 09:55:00', '2021-05-12 09:55:00', 7780),
(3, 4910, 4910, 8, 8, '2021-05-12 09:55:00', '2021-05-12 09:55:00', 780),
(3, 4910, 4910, 8, 8, '2021-05-12 09:55:00', '2021-05-12 09:55:00', 5780),
(3, 4910, 4910, 6, 8, '2021-05-12 09:55:00', '2021-05-12 09:55:00', 3780),
(3, 4910, 4910, 8, 6, '2021-05-12 09:55:00', '2021-05-12 09:55:00', 8780),
(3, 4910, 4910, 7, 8, '2021-05-12 09:55:00', '2021-05-12 09:55:00', 1780),
(3, 4910, 4910, 10, 7, '2021-05-12 09:55:00', '2021-05-12 09:55:00', 6780),
(3, 4910, 4910, 4, 10, '2021-05-12 09:55:00', '2021-05-12 09:55:00', 4780),
(3, 4910, 4910, 6, 4, '2021-05-12 09:55:00', '2021-05-12 09:55:00', 9780),
(3, 4910, 4910, 9, 6, '2021-05-12 09:55:00', '2021-05-12 09:55:00', 10780),
(3, 4910, 4910, 9, 9, '2021-05-12 09:55:00', '2021-05-12 09:55:00', 10780),
(2, 4910, 4905, 1, 1, '2021-05-12 11:24:00', '2021-05-11 01:46:00', 2506),
(2, 4910, 4910, 4, 1, '2021-05-12 11:24:00', '2021-05-12 11:24:00', 7506),
(2, 4910, 4910, 9, 4, '2021-05-12 11:24:00', '2021-05-12 11:24:00', 506),
(2, 4910, 4910, 4, 9, '2021-05-12 11:24:00', '2021-05-12 11:24:00', 5506),
(2, 4910, 4910, 7, 4, '2021-05-12 11:24:00', '2021-05-12 11:24:00', 3506),
(2, 4910, 4910, 10, 7, '2021-05-12 11:24:00', '2021-05-12 11:24:00', 8506),
(2, 4910, 4910, 2, 10, '2021-05-12 11:24:00', '2021-05-12 11:24:00', 1506),
(2, 4910, 4910, 3, 2, '2021-05-12 11:24:00', '2021-05-12 11:24:00', 6506),
(2, 4910, 4910, 7, 3, '2021-05-12 11:24:00', '2021-05-12 11:24:00', 4506),
(2, 4910, 4910, 2, 7, '2021-05-12 11:24:00', '2021-05-12 11:24:00', 9506),
(2, 4910, 4910, 9, 2, '2021-05-12 11:24:00', '2021-05-12 11:24:00', 10506),
(2, 4910, 4910, 9, 9, '2021-05-12 11:24:00', '2021-05-12 11:24:00', 10506),
(4, 4912, 4894, 4, 7, '2021-05-12 19:39:00', '2021-05-08 07:56:00', 5995),
(4, 4912, 4912, 10, 4, '2021-05-12 19:39:00', '2021-05-12 19:39:00', 3995),
(4, 4912, 4912, 5, 10, '2021-05-12 19:39:00', '2021-05-12 19:39:00', 8995),
(4, 4912, 4912, 7, 5, '2021-05-12 19:39:00', '2021-05-12 19:39:00', 1995),
(4, 4912, 4912, 4, 7, '2021-05-12 19:39:00', '2021-05-12 19:39:00', 6995),
(4, 4912, 4912, 3, 4, '2021-05-12 19:39:00', '2021-05-12 19:39:00', 4995),
(4, 4912, 4912, 2, 3, '2021-05-12 19:39:00', '2021-05-12 19:39:00', 2995),
(4, 4912, 4912, 9, 2, '2021-05-12 19:39:00', '2021-05-12 19:39:00', 7995),
(4, 4912, 4912, 10, 9, '2021-05-12 19:39:00', '2021-05-12 19:39:00', 995),
(4, 4912, 4912, 1, 10, '2021-05-12 19:39:00', '2021-05-12 19:39:00', 10995),
(4, 4912, 4912, 1, 1, '2021-05-12 19:39:00', '2021-05-12 19:39:00', 10995),
(4, 4912, 4912, 3, 1, '2021-05-12 19:39:00', '2021-05-12 19:39:00', 9995),
(5, 4919, 4904, 8, 6, '2021-05-14 12:50:00', '2021-05-10 19:30:00', 4820),
(5, 4919, 4919, 2, 8, '2021-05-14 12:50:00', '2021-05-14 12:50:00', 2820),
(5, 4919, 4919, 5, 2, '2021-05-14 12:50:00', '2021-05-14 12:50:00', 7820),
(5, 4919, 4919, 7, 5, '2021-05-14 12:50:00', '2021-05-14 12:50:00', 820),
(5, 4919, 4919, 7, 7, '2021-05-14 12:50:00', '2021-05-14 12:50:00', 5820),
(5, 4919, 4919, 6, 7, '2021-05-14 12:50:00', '2021-05-14 12:50:00', 3820),
(5, 4919, 4919, 4, 6, '2021-05-14 12:50:00', '2021-05-14 12:50:00', 8820),
(5, 4919, 4919, 9, 4, '2021-05-14 12:50:00', '2021-05-14 12:50:00', 1820),
(5, 4919, 4919, 3, 9, '2021-05-14 12:50:00', '2021-05-14 12:50:00', 6820),
(5, 4919, 4919, 3, 3, '2021-05-14 12:50:00', '2021-05-14 12:50:00', 10820),
(5, 4919, 4919, 8, 3, '2021-05-14 12:50:00', '2021-05-14 12:50:00', 9820),
(5, 4919, 4919, 3, 8, '2021-05-14 12:50:00', '2021-05-14 12:50:00', 10820),
(4, 4921, 4912, 9, 3, '2021-05-15 01:01:00', '2021-05-12 19:39:00', 7730),
(4, 4921, 4921, 6, 9, '2021-05-15 01:01:00', '2021-05-15 01:01:00', 730),
(4, 4921, 4921, 6, 6, '2021-05-15 01:01:00', '2021-05-15 01:01:00', 5730),
(4, 4921, 4921, 1, 6, '2021-05-15 01:01:00', '2021-05-15 01:01:00', 3730),
(4, 4921, 4921, 10, 1, '2021-05-15 01:01:00', '2021-05-15 01:01:00', 8730),
(4, 4921, 4921, 10, 10, '2021-05-15 01:01:00', '2021-05-15 01:01:00', 1730),
(4, 4921, 4921, 10, 10, '2021-05-15 01:01:00', '2021-05-15 01:01:00', 6730),
(4, 4921, 4921, 9, 10, '2021-05-15 01:01:00', '2021-05-15 01:01:00', 4730),
(4, 4921, 4921, 2, 9, '2021-05-15 01:01:00', '2021-05-15 01:01:00', 2730),
(4, 4921, 4921, 4, 2, '2021-05-15 01:01:00', '2021-05-15 01:01:00', 10730),
(4, 4921, 4921, 4, 4, '2021-05-15 01:01:00', '2021-05-15 01:01:00', 10730),
(4, 4921, 4921, 2, 4, '2021-05-15 01:01:00', '2021-05-15 01:01:00', 9730),
(3, 4921, 4910, 1, 9, '2021-05-15 00:46:00', '2021-05-12 09:55:00', 6863),
(3, 4921, 4921, 9, 1, '2021-05-15 00:46:00', '2021-05-15 00:46:00', 4863),
(3, 4921, 4921, 4, 9, '2021-05-15 00:46:00', '2021-05-15 00:46:00', 2863),
(3, 4921, 4921, 2, 4, '2021-05-15 00:46:00', '2021-05-15 00:46:00', 7863),
(3, 4921, 4921, 5, 2, '2021-05-15 00:46:00', '2021-05-15 00:46:00', 863),
(3, 4921, 4921, 5, 5, '2021-05-15 00:46:00', '2021-05-15 00:46:00', 5863),
(3, 4921, 4921, 5, 5, '2021-05-15 00:46:00', '2021-05-15 00:46:00', 3863),
(3, 4921, 4921, 2, 5, '2021-05-15 00:46:00', '2021-05-15 00:46:00', 8863),
(3, 4921, 4921, 4, 2, '2021-05-15 00:46:00', '2021-05-15 00:46:00', 1863),
(3, 4921, 4921, 4, 4, '2021-05-15 00:46:00', '2021-05-15 00:46:00', 10863),
(3, 4921, 4921, 4, 4, '2021-05-15 00:46:00', '2021-05-15 00:46:00', 9863),
(3, 4921, 4921, 4, 4, '2021-05-15 00:46:00', '2021-05-15 00:46:00', 10863),
(4, 4924, 4921, 1, 2, '2021-05-15 23:43:00', '2021-05-15 01:01:00', 4223),
(4, 4924, 4924, 4, 1, '2021-05-15 23:43:00', '2021-05-15 23:43:00', 9223),
(4, 4924, 4924, 8, 4, '2021-05-15 23:43:00', '2021-05-15 23:43:00', 2223),
(4, 4924, 4924, 7, 8, '2021-05-15 23:43:00', '2021-05-15 23:43:00', 7223),
(4, 4924, 4924, 5, 7, '2021-05-15 23:43:00', '2021-05-15 23:43:00', 223),
(4, 4924, 4924, 10, 5, '2021-05-15 23:43:00', '2021-05-15 23:43:00', 5223),
(4, 4924, 4924, 2, 10, '2021-05-15 23:43:00', '2021-05-15 23:43:00', 3223),
(4, 4924, 4924, 10, 2, '2021-05-15 23:43:00', '2021-05-15 23:43:00', 8223),
(4, 4924, 4924, 9, 10, '2021-05-15 23:43:00', '2021-05-15 23:43:00', 1223),
(4, 4924, 4924, 7, 9, '2021-05-15 23:43:00', '2021-05-15 23:43:00', 6223),
(4, 4924, 4924, 7, 7, '2021-05-15 23:43:00', '2021-05-15 23:43:00', 10223),
(4, 4924, 4924, 7, 7, '2021-05-15 23:43:00', '2021-05-15 23:43:00', 10223),
(5, 4930, 4919, 9, 3, '2021-05-17 06:17:00', '2021-05-14 12:50:00', 6577),
(5, 4930, 4930, 5, 9, '2021-05-17 06:17:00', '2021-05-17 06:17:00', 4577),
(5, 4930, 4930, 4, 5, '2021-05-17 06:17:00', '2021-05-17 06:17:00', 2577),
(5, 4930, 4930, 7, 4, '2021-05-17 06:17:00', '2021-05-17 06:17:00', 7577),
(5, 4930, 4930, 4, 7, '2021-05-17 06:17:00', '2021-05-17 06:17:00', 577),
(5, 4930, 4930, 9, 4, '2021-05-17 06:17:00', '2021-05-17 06:17:00', 5577),
(5, 4930, 4930, 7, 9, '2021-05-17 06:17:00', '2021-05-17 06:17:00', 3577),
(5, 4930, 4930, 2, 7, '2021-05-17 06:17:00', '2021-05-17 06:17:00', 8577),
(5, 4930, 4930, 3, 2, '2021-05-17 06:17:00', '2021-05-17 06:17:00', 1577),
(5, 4930, 4930, 3, 3, '2021-05-17 06:17:00', '2021-05-17 06:17:00', 10577),
(5, 4930, 4930, 4, 3, '2021-05-17 06:17:00', '2021-05-17 06:17:00', 9577),
(5, 4930, 4930, 3, 4, '2021-05-17 06:17:00', '2021-05-17 06:17:00', 10577),
(4, 4931, 4924, 3, 7, '2021-05-17 16:44:00', '2021-05-15 23:43:00', 5402),
(4, 4931, 4931, 1, 3, '2021-05-17 16:44:00', '2021-05-17 16:44:00', 3402),
(4, 4931, 4931, 4, 1, '2021-05-17 16:44:00', '2021-05-17 16:44:00', 8402),
(4, 4931, 4931, 1, 4, '2021-05-17 16:44:00', '2021-05-17 16:44:00', 1402),
(4, 4931, 4931, 2, 1, '2021-05-17 16:44:00', '2021-05-17 16:44:00', 6402),
(4, 4931, 4931, 8, 2, '2021-05-17 16:44:00', '2021-05-17 16:44:00', 4402),
(4, 4931, 4931, 9, 8, '2021-05-17 16:44:00', '2021-05-17 16:44:00', 2402),
(4, 4931, 4931, 10, 9, '2021-05-17 16:44:00', '2021-05-17 16:44:00', 7402),
(4, 4931, 4931, 1, 10, '2021-05-17 16:44:00', '2021-05-17 16:44:00', 402),
(4, 4931, 4931, 9, 1, '2021-05-17 16:44:00', '2021-05-17 16:44:00', 10402),
(4, 4931, 4931, 9, 9, '2021-05-17 16:44:00', '2021-05-17 16:44:00', 10402),
(4, 4931, 4931, 7, 9, '2021-05-17 16:44:00', '2021-05-17 16:44:00', 9402),
(5, 4933, 4930, 10, 3, '2021-05-18 00:08:00', '2021-05-17 06:17:00', 8028),
(5, 4933, 4933, 6, 10, '2021-05-18 00:08:00', '2021-05-18 00:08:00', 1028),
(5, 4933, 4933, 8, 6, '2021-05-18 00:08:00', '2021-05-18 00:08:00', 6028),
(5, 4933, 4933, 4, 8, '2021-05-18 00:08:00', '2021-05-18 00:08:00', 4028),
(5, 4933, 4933, 3, 4, '2021-05-18 00:08:00', '2021-05-18 00:08:00', 9028),
(5, 4933, 4933, 4, 3, '2021-05-18 00:08:00', '2021-05-18 00:08:00', 2028),
(5, 4933, 4933, 9, 4, '2021-05-18 00:08:00', '2021-05-18 00:08:00', 7028),
(5, 4933, 4933, 7, 9, '2021-05-18 00:08:00', '2021-05-18 00:08:00', 28),
(5, 4933, 4933, 4, 7, '2021-05-18 00:08:00', '2021-05-18 00:08:00', 5028),
(5, 4933, 4933, 3, 4, '2021-05-18 00:08:00', '2021-05-18 00:08:00', 3028),
(5, 4933, 4933, 2, 3, '2021-05-18 00:08:00', '2021-05-18 00:08:00', 10028),
(5, 4933, 4933, 2, 2, '2021-05-18 00:08:00', '2021-05-18 00:08:00', 10028),
(3, 4935, 4921, 1, 4, '2021-05-18 12:17:00', '2021-05-15 00:46:00', 2769),
(5, 4935, 4933, 5, 2, '2021-05-18 14:01:00', '2021-05-18 00:08:00', 3673),
(3, 4935, 4935, 9, 1, '2021-05-18 12:17:00', '2021-05-18 12:17:00', 7769),
(3, 4935, 4935, 2, 9, '2021-05-18 12:17:00', '2021-05-18 12:17:00', 769),
(5, 4935, 4935, 1, 5, '2021-05-18 14:01:00', '2021-05-18 14:01:00', 8673),
(5, 4935, 4935, 4, 1, '2021-05-18 14:01:00', '2021-05-18 14:01:00', 1673),
(3, 4935, 4935, 2, 2, '2021-05-18 12:17:00', '2021-05-18 12:17:00', 5769),
(5, 4935, 4935, 5, 4, '2021-05-18 14:01:00', '2021-05-18 14:01:00', 6673),
(3, 4935, 4935, 7, 2, '2021-05-18 12:17:00', '2021-05-18 12:17:00', 3769),
(5, 4935, 4935, 2, 5, '2021-05-18 14:01:00', '2021-05-18 14:01:00', 4673),
(3, 4935, 4935, 5, 7, '2021-05-18 12:17:00', '2021-05-18 12:17:00', 8769),
(3, 4935, 4935, 10, 5, '2021-05-18 12:17:00', '2021-05-18 12:17:00', 1769),
(5, 4935, 4935, 3, 2, '2021-05-18 14:01:00', '2021-05-18 14:01:00', 2673),
(3, 4935, 4935, 1, 10, '2021-05-18 12:17:00', '2021-05-18 12:17:00', 6769),
(5, 4935, 4935, 5, 3, '2021-05-18 14:01:00', '2021-05-18 14:01:00', 7673),
(5, 4935, 4935, 1, 5, '2021-05-18 14:01:00', '2021-05-18 14:01:00', 673),
(3, 4935, 4935, 1, 1, '2021-05-18 12:17:00', '2021-05-18 12:17:00', 4769),
(5, 4935, 4935, 1, 1, '2021-05-18 14:01:00', '2021-05-18 14:01:00', 5673),
(3, 4935, 4935, 1, 1, '2021-05-18 12:17:00', '2021-05-18 12:17:00', 9769),
(5, 4935, 4935, 10, 1, '2021-05-18 14:01:00', '2021-05-18 14:01:00', 10673),
(3, 4935, 4935, 4, 1, '2021-05-18 12:17:00', '2021-05-18 12:17:00', 10769),
(5, 4935, 4935, 10, 10, '2021-05-18 14:01:00', '2021-05-18 14:01:00', 10673),
(5, 4935, 4935, 9, 10, '2021-05-18 14:01:00', '2021-05-18 14:01:00', 9673),
(3, 4935, 4935, 4, 4, '2021-05-18 12:17:00', '2021-05-18 12:17:00', 10769),
(5, 4937, 4935, 9, 9, '2021-05-19 04:31:00', '2021-05-18 14:01:00', 4550),
(5, 4937, 4937, 3, 9, '2021-05-19 04:31:00', '2021-05-19 04:31:00', 2550),
(5, 4937, 4937, 6, 3, '2021-05-19 04:31:00', '2021-05-19 04:31:00', 7550),
(5, 4937, 4937, 4, 6, '2021-05-19 04:31:00', '2021-05-19 04:31:00', 550),
(5, 4937, 4937, 8, 4, '2021-05-19 04:31:00', '2021-05-19 04:31:00', 5550),
(5, 4937, 4937, 6, 8, '2021-05-19 04:31:00', '2021-05-19 04:31:00', 3550),
(5, 4937, 4937, 3, 6, '2021-05-19 04:31:00', '2021-05-19 04:31:00', 8550),
(5, 4937, 4937, 5, 3, '2021-05-19 04:31:00', '2021-05-19 04:31:00', 1550),
(5, 4937, 4937, 6, 5, '2021-05-19 04:31:00', '2021-05-19 04:31:00', 6550),
(5, 4937, 4937, 9, 6, '2021-05-19 04:31:00', '2021-05-19 04:31:00', 10550),
(5, 4937, 4937, 6, 9, '2021-05-19 04:31:00', '2021-05-19 04:31:00', 9550),
(5, 4937, 4937, 9, 6, '2021-05-19 04:31:00', '2021-05-19 04:31:00', 10550),
(4, 4938, 4931, 4, 7, '2021-05-19 07:22:00', '2021-05-17 16:44:00', 10565),
(4, 4938, 4938, 2, 4, '2021-05-19 07:22:00', '2021-05-19 07:22:00', 9565),
(4, 4938, 4938, 4, 2, '2021-05-19 07:22:00', '2021-05-19 07:22:00', 10565),
(4, 4938, 4938, 2, 4, '2021-05-19 07:22:00', '2021-05-19 07:22:00', 6565),
(4, 4938, 4938, 2, 2, '2021-05-19 07:22:00', '2021-05-19 07:22:00', 4565),
(4, 4938, 4938, 2, 2, '2021-05-19 07:22:00', '2021-05-19 07:22:00', 2565),
(4, 4938, 4938, 1, 2, '2021-05-19 07:22:00', '2021-05-19 07:22:00', 7565),
(4, 4938, 4938, 6, 1, '2021-05-19 07:22:00', '2021-05-19 07:22:00', 565),
(4, 4938, 4938, 4, 6, '2021-05-19 07:22:00', '2021-05-19 07:22:00', 5565),
(4, 4938, 4938, 1, 4, '2021-05-19 07:22:00', '2021-05-19 07:22:00', 3565),
(4, 4938, 4938, 1, 1, '2021-05-19 07:22:00', '2021-05-19 07:22:00', 8565),
(4, 4938, 4938, 10, 1, '2021-05-19 07:22:00', '2021-05-19 07:22:00', 1565),
(3, 4940, 4940, 8, 7, '2021-05-19 22:58:00', '2021-05-19 21:36:00', 9188),
(3, 4940, 4940, 5, 8, '2021-05-19 22:58:00', '2021-05-19 22:58:00', 2188),
(3, 4940, 4940, 8, 5, '2021-05-19 22:58:00', '2021-05-19 22:58:00', 7188),
(3, 4940, 4940, 5, 8, '2021-05-19 22:58:00', '2021-05-19 22:58:00', 188),
(3, 4940, 4940, 7, 5, '2021-05-19 22:58:00', '2021-05-19 22:58:00', 5188),
(3, 4940, 4940, 3, 7, '2021-05-19 22:58:00', '2021-05-19 22:58:00', 3188),
(3, 4940, 4940, 7, 3, '2021-05-19 22:58:00', '2021-05-19 22:58:00', 8188),
(3, 4940, 4940, 8, 7, '2021-05-19 22:58:00', '2021-05-19 22:58:00', 1188),
(3, 4940, 4940, 9, 8, '2021-05-19 22:58:00', '2021-05-19 22:58:00', 6188),
(3, 4940, 4940, 10, 9, '2021-05-19 22:58:00', '2021-05-19 22:58:00', 4188),
(3, 4940, 4940, 3, 10, '2021-05-19 22:58:00', '2021-05-19 22:58:00', 10188),
(3, 4940, 4940, 3, 3, '2021-05-19 22:58:00', '2021-05-19 22:58:00', 10188),
(3, 4940, 4935, 1, 4, '2021-05-19 21:36:00', '2021-05-18 12:17:00', 6275),
(3, 4940, 4940, 10, 1, '2021-05-19 21:36:00', '2021-05-19 21:36:00', 4275),
(3, 4940, 4940, 2, 10, '2021-05-19 21:36:00', '2021-05-19 21:36:00', 9275),
(3, 4940, 4940, 10, 2, '2021-05-19 21:36:00', '2021-05-19 21:36:00', 2275),
(3, 4940, 4940, 9, 10, '2021-05-19 21:36:00', '2021-05-19 21:36:00', 7275),
(3, 4940, 4940, 1, 9, '2021-05-19 21:36:00', '2021-05-19 21:36:00', 275),
(3, 4940, 4940, 5, 1, '2021-05-19 21:36:00', '2021-05-19 21:36:00', 5275),
(3, 4940, 4940, 2, 5, '2021-05-19 21:36:00', '2021-05-19 21:36:00', 3275),
(3, 4940, 4940, 3, 2, '2021-05-19 21:36:00', '2021-05-19 21:36:00', 8275),
(3, 4940, 4940, 3, 3, '2021-05-19 21:36:00', '2021-05-19 21:36:00', 1275),
(3, 4940, 4940, 7, 3, '2021-05-19 21:36:00', '2021-05-19 21:36:00', 10275),
(3, 4940, 4940, 7, 7, '2021-05-19 21:36:00', '2021-05-19 21:36:00', 10275),
(1, 4943, 4905, 4, 10, '2021-05-20 16:23:00', '2021-05-11 00:41:00', 10733),
(1, 4943, 4943, 4, 4, '2021-05-20 16:23:00', '2021-05-20 16:23:00', 10733),
(1, 4943, 4943, 6, 4, '2021-05-20 16:23:00', '2021-05-20 16:23:00', 9733),
(1, 4943, 4943, 10, 6, '2021-05-20 16:23:00', '2021-05-20 16:23:00', 7733),
(1, 4943, 4943, 7, 10, '2021-05-20 16:23:00', '2021-05-20 16:23:00', 733),
(1, 4943, 4943, 3, 7, '2021-05-20 16:23:00', '2021-05-20 16:23:00', 5733),
(1, 4943, 4943, 2, 3, '2021-05-20 16:23:00', '2021-05-20 16:23:00', 3733),
(1, 4943, 4943, 9, 2, '2021-05-20 16:23:00', '2021-05-20 16:23:00', 8733),
(1, 4943, 4943, 5, 9, '2021-05-20 16:23:00', '2021-05-20 16:23:00', 1733),
(1, 4943, 4943, 9, 5, '2021-05-20 16:23:00', '2021-05-20 16:23:00', 6733),
(1, 4943, 4943, 9, 9, '2021-05-20 16:23:00', '2021-05-20 16:23:00', 4733),
(1, 4943, 4943, 6, 9, '2021-05-20 16:23:00', '2021-05-20 16:23:00', 2733),
(3, 4944, 4940, 10, 3, '2021-05-20 21:59:00', '2021-05-19 22:58:00', 10269),
(3, 4944, 4944, 10, 10, '2021-05-20 21:59:00', '2021-05-20 21:59:00', 10269),
(3, 4944, 4944, 6, 10, '2021-05-20 21:59:00', '2021-05-20 21:59:00', 6269),
(3, 4944, 4944, 7, 6, '2021-05-20 21:59:00', '2021-05-20 21:59:00', 4269),
(3, 4944, 4944, 6, 7, '2021-05-20 21:59:00', '2021-05-20 21:59:00', 9269),
(3, 4944, 4944, 1, 6, '2021-05-20 21:59:00', '2021-05-20 21:59:00', 2269),
(3, 4944, 4944, 4, 1, '2021-05-20 21:59:00', '2021-05-20 21:59:00', 7269),
(3, 4944, 4944, 9, 4, '2021-05-20 21:59:00', '2021-05-20 21:59:00', 269),
(3, 4944, 4944, 2, 9, '2021-05-20 21:59:00', '2021-05-20 21:59:00', 5269),
(3, 4944, 4944, 3, 2, '2021-05-20 21:59:00', '2021-05-20 21:59:00', 3269),
(3, 4944, 4944, 5, 3, '2021-05-20 21:59:00', '2021-05-20 21:59:00', 8269),
(3, 4944, 4944, 2, 5, '2021-05-20 21:59:00', '2021-05-20 21:59:00', 1269),
(1, 4945, 4943, 9, 6, '2021-05-21 01:04:00', '2021-05-20 16:23:00', 5690),
(1, 4945, 4945, 7, 9, '2021-05-21 01:04:00', '2021-05-21 01:04:00', 3690),
(1, 4945, 4945, 6, 7, '2021-05-21 01:04:00', '2021-05-21 01:04:00', 8690),
(1, 4945, 4945, 1, 6, '2021-05-21 01:04:00', '2021-05-21 01:04:00', 1690),
(1, 4945, 4945, 7, 1, '2021-05-21 01:04:00', '2021-05-21 01:04:00', 6690),
(1, 4945, 4945, 10, 7, '2021-05-21 01:04:00', '2021-05-21 01:04:00', 4690),
(1, 4945, 4945, 3, 10, '2021-05-21 01:04:00', '2021-05-21 01:04:00', 2690),
(1, 4945, 4945, 8, 3, '2021-05-21 01:04:00', '2021-05-21 01:04:00', 7690),
(1, 4945, 4945, 7, 8, '2021-05-21 01:04:00', '2021-05-21 01:04:00', 690),
(1, 4945, 4945, 8, 7, '2021-05-21 01:04:00', '2021-05-21 01:04:00', 10690),
(1, 4945, 4945, 8, 8, '2021-05-21 01:04:00', '2021-05-21 01:04:00', 10690),
(1, 4945, 4945, 10, 8, '2021-05-21 01:04:00', '2021-05-21 01:04:00', 9690),
(5, 4946, 4946, 8, 10, '2021-05-21 07:15:00', '2021-05-21 06:03:00', 4843),
(5, 4946, 4946, 5, 8, '2021-05-21 07:15:00', '2021-05-21 07:15:00', 2843),
(5, 4946, 4946, 3, 5, '2021-05-21 07:15:00', '2021-05-21 07:15:00', 7843),
(5, 4946, 4946, 5, 3, '2021-05-21 07:15:00', '2021-05-21 07:15:00', 843),
(5, 4946, 4946, 5, 5, '2021-05-21 07:15:00', '2021-05-21 07:15:00', 5843),
(5, 4946, 4946, 3, 5, '2021-05-21 07:15:00', '2021-05-21 07:15:00', 3843),
(5, 4946, 4946, 7, 3, '2021-05-21 07:15:00', '2021-05-21 07:15:00', 8843),
(5, 4946, 4946, 8, 7, '2021-05-21 07:15:00', '2021-05-21 07:15:00', 1843),
(5, 4946, 4946, 2, 8, '2021-05-21 07:15:00', '2021-05-21 07:15:00', 6843),
(5, 4946, 4946, 9, 2, '2021-05-21 07:15:00', '2021-05-21 07:15:00', 10843),
(5, 4946, 4946, 8, 9, '2021-05-21 07:15:00', '2021-05-21 07:15:00', 9843),
(5, 4946, 4946, 9, 8, '2021-05-21 07:15:00', '2021-05-21 07:15:00', 10843),
(5, 4946, 4937, 7, 9, '2021-05-21 06:03:00', '2021-05-19 04:31:00', 2505),
(5, 4946, 4946, 1, 7, '2021-05-21 06:03:00', '2021-05-21 06:03:00', 7505),
(5, 4946, 4946, 1, 1, '2021-05-21 06:03:00', '2021-05-21 06:03:00', 505),
(5, 4946, 4946, 6, 1, '2021-05-21 06:03:00', '2021-05-21 06:03:00', 5505),
(5, 4946, 4946, 7, 6, '2021-05-21 06:03:00', '2021-05-21 06:03:00', 3505),
(5, 4946, 4946, 9, 7, '2021-05-21 06:03:00', '2021-05-21 06:03:00', 8505),
(5, 4946, 4946, 9, 9, '2021-05-21 06:03:00', '2021-05-21 06:03:00', 1505),
(5, 4946, 4946, 5, 9, '2021-05-21 06:03:00', '2021-05-21 06:03:00', 6505),
(5, 4946, 4946, 9, 5, '2021-05-21 06:03:00', '2021-05-21 06:03:00', 4505),
(5, 4946, 4946, 5, 9, '2021-05-21 06:03:00', '2021-05-21 06:03:00', 9505),
(5, 4946, 4946, 10, 5, '2021-05-21 06:03:00', '2021-05-21 06:03:00', 10505),
(5, 4946, 4946, 10, 10, '2021-05-21 06:03:00', '2021-05-21 06:03:00', 10505),
(5, 4946, 4946, 8, 9, '2021-05-21 08:56:00', '2021-05-21 07:15:00', 2792),
(5, 4946, 4946, 8, 8, '2021-05-21 08:56:00', '2021-05-21 08:56:00', 7792),
(5, 4946, 4946, 7, 8, '2021-05-21 08:56:00', '2021-05-21 08:56:00', 792),
(5, 4946, 4946, 9, 7, '2021-05-21 08:56:00', '2021-05-21 08:56:00', 5792),
(5, 4946, 4946, 4, 9, '2021-05-21 08:56:00', '2021-05-21 08:56:00', 3792),
(5, 4946, 4946, 2, 4, '2021-05-21 08:56:00', '2021-05-21 08:56:00', 8792),
(5, 4946, 4946, 9, 2, '2021-05-21 08:56:00', '2021-05-21 08:56:00', 1792),
(5, 4946, 4946, 3, 9, '2021-05-21 08:56:00', '2021-05-21 08:56:00', 6792),
(5, 4946, 4946, 1, 3, '2021-05-21 08:56:00', '2021-05-21 08:56:00', 4792),
(5, 4946, 4946, 1, 1, '2021-05-21 08:56:00', '2021-05-21 08:56:00', 9792),
(5, 4946, 4946, 5, 1, '2021-05-21 08:56:00', '2021-05-21 08:56:00', 10792),
(5, 4946, 4946, 5, 5, '2021-05-21 08:56:00', '2021-05-21 08:56:00', 10792),
(1, 4947, 4945, 9, 10, '2021-05-21 17:19:00', '2021-05-21 01:04:00', 3938),
(1, 4947, 4947, 5, 9, '2021-05-21 17:19:00', '2021-05-21 17:19:00', 8938),
(1, 4947, 4947, 3, 5, '2021-05-21 17:19:00', '2021-05-21 17:19:00', 1938),
(1, 4947, 4947, 7, 3, '2021-05-21 17:19:00', '2021-05-21 17:19:00', 6938),
(1, 4947, 4947, 9, 7, '2021-05-21 17:19:00', '2021-05-21 17:19:00', 4938),
(1, 4947, 4947, 5, 9, '2021-05-21 17:19:00', '2021-05-21 17:19:00', 2938),
(1, 4947, 4947, 1, 5, '2021-05-21 17:19:00', '2021-05-21 17:19:00', 7938),
(1, 4947, 4947, 2, 1, '2021-05-21 17:19:00', '2021-05-21 17:19:00', 938),
(1, 4947, 4947, 6, 2, '2021-05-21 17:19:00', '2021-05-21 17:19:00', 5938),
(1, 4947, 4947, 8, 6, '2021-05-21 17:19:00', '2021-05-21 17:19:00', 10938),
(1, 4947, 4947, 3, 8, '2021-05-21 17:19:00', '2021-05-21 17:19:00', 9938),
(1, 4947, 4947, 8, 3, '2021-05-21 17:19:00', '2021-05-21 17:19:00', 10938),
(2, 4948, 4910, 5, 9, '2021-05-21 21:49:00', '2021-05-12 11:24:00', 7439),
(2, 4948, 4948, 2, 5, '2021-05-21 21:49:00', '2021-05-21 21:49:00', 439),
(2, 4948, 4948, 7, 2, '2021-05-21 21:49:00', '2021-05-21 21:49:00', 5439),
(2, 4948, 4948, 6, 7, '2021-05-21 21:49:00', '2021-05-21 21:49:00', 3439),
(2, 4948, 4948, 6, 6, '2021-05-21 21:49:00', '2021-05-21 21:49:00', 8439),
(2, 4948, 4948, 6, 6, '2021-05-21 21:49:00', '2021-05-21 21:49:00', 1439),
(2, 4948, 4948, 5, 6, '2021-05-21 21:49:00', '2021-05-21 21:49:00', 6439),
(2, 4948, 4948, 1, 5, '2021-05-21 21:49:00', '2021-05-21 21:49:00', 4439),
(2, 4948, 4948, 2, 1, '2021-05-21 21:49:00', '2021-05-21 21:49:00', 2439),
(2, 4948, 4948, 10, 2, '2021-05-21 21:49:00', '2021-05-21 21:49:00', 10439),
(2, 4948, 4948, 10, 10, '2021-05-21 21:49:00', '2021-05-21 21:49:00', 10439),
(2, 4948, 4948, 7, 10, '2021-05-21 21:49:00', '2021-05-21 21:49:00', 9439),
(1, 4951, 4947, 1, 8, '2021-05-22 12:56:00', '2021-05-21 17:19:00', 10285),
(1, 4951, 4951, 1, 1, '2021-05-22 12:56:00', '2021-05-22 12:56:00', 10285),
(1, 4951, 4951, 7, 1, '2021-05-22 12:56:00', '2021-05-22 12:56:00', 6285),
(1, 4951, 4951, 10, 7, '2021-05-22 12:56:00', '2021-05-22 12:56:00', 4285),
(1, 4951, 4951, 7, 10, '2021-05-22 12:56:00', '2021-05-22 12:56:00', 9285),
(1, 4951, 4951, 2, 7, '2021-05-22 12:56:00', '2021-05-22 12:56:00', 2285),
(1, 4951, 4951, 7, 2, '2021-05-22 12:56:00', '2021-05-22 12:56:00', 7285),
(1, 4951, 4951, 8, 7, '2021-05-22 12:56:00', '2021-05-22 12:56:00', 285),
(1, 4951, 4951, 6, 8, '2021-05-22 12:56:00', '2021-05-22 12:56:00', 5285),
(1, 4951, 4951, 10, 6, '2021-05-22 12:56:00', '2021-05-22 12:56:00', 3285),
(1, 4951, 4951, 4, 10, '2021-05-22 12:56:00', '2021-05-22 12:56:00', 8285),
(1, 4951, 4951, 6, 4, '2021-05-22 12:56:00', '2021-05-22 12:56:00', 1285),
(1, 4953, 4951, 9, 6, '2021-05-23 05:08:00', '2021-05-22 12:56:00', 8900),
(1, 4953, 4953, 7, 9, '2021-05-23 05:08:00', '2021-05-23 05:08:00', 1900),
(1, 4953, 4953, 7, 7, '2021-05-23 05:08:00', '2021-05-23 05:08:00', 6900),
(1, 4953, 4953, 4, 7, '2021-05-23 05:08:00', '2021-05-23 05:08:00', 4900),
(1, 4953, 4953, 6, 4, '2021-05-23 05:08:00', '2021-05-23 05:08:00', 2900),
(1, 4953, 4953, 5, 6, '2021-05-23 05:08:00', '2021-05-23 05:08:00', 7900),
(1, 4953, 4953, 5, 5, '2021-05-23 05:08:00', '2021-05-23 05:08:00', 900),
(1, 4953, 4953, 10, 5, '2021-05-23 05:08:00', '2021-05-23 05:08:00', 5900),
(1, 4953, 4953, 10, 10, '2021-05-23 05:08:00', '2021-05-23 05:08:00', 3900),
(1, 4953, 4953, 2, 10, '2021-05-23 05:08:00', '2021-05-23 05:08:00', 10900),
(1, 4953, 4953, 6, 2, '2021-05-23 05:08:00', '2021-05-23 05:08:00', 9900),
(1, 4953, 4953, 2, 6, '2021-05-23 05:08:00', '2021-05-23 05:08:00', 10900),
(3, 4954, 4944, 6, 2, '2021-05-23 10:46:00', '2021-05-20 21:59:00', 8920),
(3, 4954, 4954, 4, 6, '2021-05-23 10:46:00', '2021-05-23 10:46:00', 1920),
(3, 4954, 4954, 10, 4, '2021-05-23 10:46:00', '2021-05-23 10:46:00', 6920),
(3, 4954, 4954, 6, 10, '2021-05-23 10:46:00', '2021-05-23 10:46:00', 4920),
(3, 4954, 4954, 1, 6, '2021-05-23 10:46:00', '2021-05-23 10:46:00', 2920),
(3, 4954, 4954, 4, 1, '2021-05-23 10:46:00', '2021-05-23 10:46:00', 7920),
(3, 4954, 4954, 4, 4, '2021-05-23 10:46:00', '2021-05-23 10:46:00', 920),
(3, 4954, 4954, 7, 4, '2021-05-23 10:46:00', '2021-05-23 10:46:00', 5920),
(3, 4954, 4954, 6, 7, '2021-05-23 10:46:00', '2021-05-23 10:46:00', 3920),
(3, 4954, 4954, 3, 6, '2021-05-23 10:46:00', '2021-05-23 10:46:00', 10920),
(3, 4954, 4954, 6, 3, '2021-05-23 10:46:00', '2021-05-23 10:46:00', 9920),
(3, 4954, 4954, 3, 6, '2021-05-23 10:46:00', '2021-05-23 10:46:00', 10920),
(1, 4955, 4955, 10, 9, '2021-05-23 15:51:00', '2021-05-23 13:36:00', 10277),
(1, 4955, 4955, 10, 10, '2021-05-23 15:51:00', '2021-05-23 15:51:00', 10277),
(1, 4955, 4953, 1, 2, '2021-05-23 13:36:00', '2021-05-23 05:08:00', 2752),
(1, 4955, 4955, 8, 1, '2021-05-23 13:36:00', '2021-05-23 13:36:00', 7752),
(1, 4955, 4955, 1, 8, '2021-05-23 13:36:00', '2021-05-23 13:36:00', 752),
(1, 4955, 4955, 7, 1, '2021-05-23 13:36:00', '2021-05-23 13:36:00', 5752),
(1, 4955, 4955, 1, 7, '2021-05-23 13:36:00', '2021-05-23 13:36:00', 3752),
(1, 4955, 4955, 9, 1, '2021-05-23 13:36:00', '2021-05-23 13:36:00', 8752),
(1, 4955, 4955, 8, 9, '2021-05-23 13:36:00', '2021-05-23 13:36:00', 1752),
(1, 4955, 4955, 7, 8, '2021-05-23 13:36:00', '2021-05-23 13:36:00', 6752),
(1, 4955, 4955, 1, 7, '2021-05-23 13:36:00', '2021-05-23 13:36:00', 4752),
(1, 4955, 4955, 2, 1, '2021-05-23 13:36:00', '2021-05-23 13:36:00', 10752),
(1, 4955, 4955, 2, 2, '2021-05-23 13:36:00', '2021-05-23 13:36:00', 10752),
(1, 4955, 4955, 9, 2, '2021-05-23 13:36:00', '2021-05-23 13:36:00', 9752),
(1, 4955, 4955, 1, 10, '2021-05-23 15:51:00', '2021-05-23 15:51:00', 6277),
(1, 4955, 4955, 7, 1, '2021-05-23 15:51:00', '2021-05-23 15:51:00', 4277),
(1, 4955, 4955, 7, 7, '2021-05-23 15:51:00', '2021-05-23 15:51:00', 9277),
(1, 4955, 4955, 7, 7, '2021-05-23 15:51:00', '2021-05-23 15:51:00', 2277),
(1, 4955, 4955, 6, 7, '2021-05-23 15:51:00', '2021-05-23 15:51:00', 7277),
(1, 4955, 4955, 5, 6, '2021-05-23 15:51:00', '2021-05-23 15:51:00', 277),
(1, 4955, 4955, 8, 5, '2021-05-23 15:51:00', '2021-05-23 15:51:00', 5277),
(1, 4955, 4955, 10, 8, '2021-05-23 15:51:00', '2021-05-23 15:51:00', 3277),
(1, 4955, 4955, 6, 10, '2021-05-23 15:51:00', '2021-05-23 15:51:00', 8277),
(1, 4955, 4955, 4, 6, '2021-05-23 15:51:00', '2021-05-23 15:51:00', 1277),
(3, 4956, 4954, 10, 3, '2021-05-23 18:39:00', '2021-05-23 10:46:00', 3090),
(3, 4956, 4956, 4, 10, '2021-05-23 18:39:00', '2021-05-23 18:39:00', 8090),
(3, 4956, 4956, 6, 4, '2021-05-23 18:39:00', '2021-05-23 18:39:00', 1090),
(3, 4956, 4956, 4, 6, '2021-05-23 18:39:00', '2021-05-23 18:39:00', 6090),
(3, 4956, 4956, 2, 4, '2021-05-23 18:39:00', '2021-05-23 18:39:00', 4090),
(3, 4956, 4956, 8, 2, '2021-05-23 18:39:00', '2021-05-23 18:39:00', 9090),
(3, 4956, 4956, 6, 8, '2021-05-23 18:39:00', '2021-05-23 18:39:00', 2090),
(3, 4956, 4956, 4, 6, '2021-05-23 18:39:00', '2021-05-23 18:39:00', 7090),
(3, 4956, 4956, 3, 4, '2021-05-23 18:39:00', '2021-05-23 18:39:00', 90),
(3, 4956, 4956, 7, 3, '2021-05-23 18:39:00', '2021-05-23 18:39:00', 5090),
(3, 4956, 4956, 4, 7, '2021-05-23 18:39:00', '2021-05-23 18:39:00', 10090),
(3, 4956, 4956, 4, 4, '2021-05-23 18:39:00', '2021-05-23 18:39:00', 10090),
(1, 4960, 4955, 9, 4, '2021-05-24 23:08:00', '2021-05-23 15:51:00', 6579),
(1, 4960, 4960, 2, 9, '2021-05-24 23:08:00', '2021-05-24 23:08:00', 4579),
(1, 4960, 4960, 3, 2, '2021-05-24 23:08:00', '2021-05-24 23:08:00', 2579),
(1, 4960, 4960, 3, 3, '2021-05-24 23:08:00', '2021-05-24 23:08:00', 7579),
(1, 4960, 4960, 3, 3, '2021-05-24 23:08:00', '2021-05-24 23:08:00', 579),
(1, 4960, 4960, 8, 3, '2021-05-24 23:08:00', '2021-05-24 23:08:00', 5579),
(1, 4960, 4960, 5, 8, '2021-05-24 23:08:00', '2021-05-24 23:08:00', 3579),
(1, 4960, 4960, 4, 5, '2021-05-24 23:08:00', '2021-05-24 23:08:00', 8579),
(1, 4960, 4960, 9, 4, '2021-05-24 23:08:00', '2021-05-24 23:08:00', 1579),
(1, 4960, 4960, 10, 9, '2021-05-24 23:08:00', '2021-05-24 23:08:00', 10579),
(1, 4960, 4960, 1, 10, '2021-05-24 23:08:00', '2021-05-24 23:08:00', 9579),
(1, 4960, 4960, 10, 1, '2021-05-24 23:08:00', '2021-05-24 23:08:00', 10579),
(4, 4961, 4938, 3, 10, '2021-05-25 04:41:00', '2021-05-19 07:22:00', 10349),
(4, 4961, 4961, 8, 3, '2021-05-25 04:41:00', '2021-05-25 04:41:00', 9349),
(4, 4961, 4961, 3, 8, '2021-05-25 04:41:00', '2021-05-25 04:41:00', 10349),
(1, 4961, 4960, 8, 10, '2021-05-25 04:06:00', '2021-05-24 23:08:00', 3342),
(1, 4961, 4961, 5, 8, '2021-05-25 04:06:00', '2021-05-25 04:06:00', 8342),
(1, 4961, 4961, 6, 5, '2021-05-25 04:06:00', '2021-05-25 04:06:00', 1342),
(1, 4961, 4961, 8, 6, '2021-05-25 04:06:00', '2021-05-25 04:06:00', 6342),
(1, 4961, 4961, 1, 8, '2021-05-25 04:06:00', '2021-05-25 04:06:00', 4342),
(1, 4961, 4961, 3, 1, '2021-05-25 04:06:00', '2021-05-25 04:06:00', 9342),
(1, 4961, 4961, 4, 3, '2021-05-25 04:06:00', '2021-05-25 04:06:00', 2342),
(1, 4961, 4961, 3, 4, '2021-05-25 04:06:00', '2021-05-25 04:06:00', 7342),
(1, 4961, 4961, 10, 3, '2021-05-25 04:06:00', '2021-05-25 04:06:00', 342),
(1, 4961, 4961, 10, 10, '2021-05-25 04:06:00', '2021-05-25 04:06:00', 5342),
(1, 4961, 4961, 1, 10, '2021-05-25 04:06:00', '2021-05-25 04:06:00', 10342),
(1, 4961, 4961, 1, 1, '2021-05-25 04:06:00', '2021-05-25 04:06:00', 10342),
(4, 4961, 4961, 10, 3, '2021-05-25 04:41:00', '2021-05-25 04:41:00', 3349),
(4, 4961, 4961, 8, 10, '2021-05-25 04:41:00', '2021-05-25 04:41:00', 8349),
(4, 4961, 4961, 1, 8, '2021-05-25 04:41:00', '2021-05-25 04:41:00', 1349),
(4, 4961, 4961, 8, 1, '2021-05-25 04:41:00', '2021-05-25 04:41:00', 6349),
(4, 4961, 4961, 7, 8, '2021-05-25 04:41:00', '2021-05-25 04:41:00', 4349),
(4, 4961, 4961, 8, 7, '2021-05-25 04:41:00', '2021-05-25 04:41:00', 2349),
(4, 4961, 4961, 8, 8, '2021-05-25 04:41:00', '2021-05-25 04:41:00', 7349),
(4, 4961, 4961, 1, 8, '2021-05-25 04:41:00', '2021-05-25 04:41:00', 349),
(4, 4961, 4961, 1, 1, '2021-05-25 04:41:00', '2021-05-25 04:41:00', 5349),
(2, 4964, 4948, 6, 7, '2021-05-25 20:34:00', '2021-05-21 21:49:00', 4543),
(2, 4964, 4964, 1, 6, '2021-05-25 20:34:00', '2021-05-25 20:34:00', 2543),
(2, 4964, 4964, 9, 1, '2021-05-25 20:34:00', '2021-05-25 20:34:00', 7543),
(2, 4964, 4964, 4, 9, '2021-05-25 20:34:00', '2021-05-25 20:34:00', 543),
(2, 4964, 4964, 8, 4, '2021-05-25 20:34:00', '2021-05-25 20:34:00', 5543),
(2, 4964, 4964, 4, 8, '2021-05-25 20:34:00', '2021-05-25 20:34:00', 3543),
(2, 4964, 4964, 2, 4, '2021-05-25 20:34:00', '2021-05-25 20:34:00', 8543),
(2, 4964, 4964, 3, 2, '2021-05-25 20:34:00', '2021-05-25 20:34:00', 1543),
(2, 4964, 4964, 8, 3, '2021-05-25 20:34:00', '2021-05-25 20:34:00', 6543),
(2, 4964, 4964, 1, 8, '2021-05-25 20:34:00', '2021-05-25 20:34:00', 10543),
(2, 4964, 4964, 6, 1, '2021-05-25 20:34:00', '2021-05-25 20:34:00', 9543),
(2, 4964, 4964, 1, 6, '2021-05-25 20:34:00', '2021-05-25 20:34:00', 10543),
(3, 4964, 4956, 2, 4, '2021-05-25 20:08:00', '2021-05-23 18:39:00', 6854),
(3, 4964, 4964, 2, 2, '2021-05-25 20:08:00', '2021-05-25 20:08:00', 4854),
(3, 4964, 4964, 3, 2, '2021-05-25 20:08:00', '2021-05-25 20:08:00', 2854),
(3, 4964, 4964, 4, 3, '2021-05-25 20:08:00', '2021-05-25 20:08:00', 7854),
(3, 4964, 4964, 8, 4, '2021-05-25 20:08:00', '2021-05-25 20:08:00', 854),
(3, 4964, 4964, 3, 8, '2021-05-25 20:08:00', '2021-05-25 20:08:00', 5854),
(3, 4964, 4964, 3, 3, '2021-05-25 20:08:00', '2021-05-25 20:08:00', 3854),
(3, 4964, 4964, 6, 3, '2021-05-25 20:08:00', '2021-05-25 20:08:00', 8854),
(3, 4964, 4964, 3, 6, '2021-05-25 20:08:00', '2021-05-25 20:08:00', 1854),
(3, 4964, 4964, 10, 3, '2021-05-25 20:08:00', '2021-05-25 20:08:00', 10854),
(3, 4964, 4964, 5, 10, '2021-05-25 20:08:00', '2021-05-25 20:08:00', 9854),
(3, 4964, 4964, 10, 5, '2021-05-25 20:08:00', '2021-05-25 20:08:00', 10854),
(3, 4965, 4964, 1, 10, '2021-05-26 03:09:00', '2021-05-25 20:08:00', 6866),
(3, 4965, 4965, 10, 1, '2021-05-26 03:09:00', '2021-05-26 03:09:00', 4866),
(3, 4965, 4965, 1, 10, '2021-05-26 03:09:00', '2021-05-26 03:09:00', 2866),
(3, 4965, 4965, 6, 1, '2021-05-26 03:09:00', '2021-05-26 03:09:00', 7866),
(3, 4965, 4965, 3, 6, '2021-05-26 03:09:00', '2021-05-26 03:09:00', 866),
(3, 4965, 4965, 10, 3, '2021-05-26 03:09:00', '2021-05-26 03:09:00', 5866),
(3, 4965, 4965, 2, 10, '2021-05-26 03:09:00', '2021-05-26 03:09:00', 3866),
(3, 4965, 4965, 1, 2, '2021-05-26 03:09:00', '2021-05-26 03:09:00', 8866),
(3, 4965, 4965, 2, 1, '2021-05-26 03:09:00', '2021-05-26 03:09:00', 1866),
(3, 4965, 4965, 3, 2, '2021-05-26 03:09:00', '2021-05-26 03:09:00', 10866),
(3, 4965, 4965, 3, 3, '2021-05-26 03:09:00', '2021-05-26 03:09:00', 9866),
(3, 4965, 4965, 3, 3, '2021-05-26 03:09:00', '2021-05-26 03:09:00', 10866),
(4, 4967, 4961, 7, 1, '2021-05-26 14:55:00', '2021-05-25 04:41:00', 3952),
(4, 4967, 4967, 5, 7, '2021-05-26 14:55:00', '2021-05-26 14:55:00', 8952),
(4, 4967, 4967, 3, 5, '2021-05-26 14:55:00', '2021-05-26 14:55:00', 1952),
(4, 4967, 4967, 6, 3, '2021-05-26 14:55:00', '2021-05-26 14:55:00', 6952),
(4, 4967, 4967, 3, 6, '2021-05-26 14:55:00', '2021-05-26 14:55:00', 4952),
(4, 4967, 4967, 8, 3, '2021-05-26 14:55:00', '2021-05-26 14:55:00', 2952);
INSERT INTO `objectdiff` (`ObjectKey`, `Time_current`, `Time_previous`, `Location_current`, `Location_previous`, `DetectDate_current`, `DetectDate_previous`, `Objectfact_ID`) VALUES
(4, 4967, 4967, 6, 8, '2021-05-26 14:55:00', '2021-05-26 14:55:00', 7952),
(4, 4967, 4967, 4, 6, '2021-05-26 14:55:00', '2021-05-26 14:55:00', 952),
(4, 4967, 4967, 8, 4, '2021-05-26 14:55:00', '2021-05-26 14:55:00', 5952),
(4, 4967, 4967, 8, 8, '2021-05-26 14:55:00', '2021-05-26 14:55:00', 10952),
(4, 4967, 4967, 8, 8, '2021-05-26 14:55:00', '2021-05-26 14:55:00', 10952),
(4, 4967, 4967, 2, 8, '2021-05-26 14:55:00', '2021-05-26 14:55:00', 9952),
(1, 4968, 4961, 1, 1, '2021-05-26 18:11:00', '2021-05-25 04:06:00', 2500),
(1, 4968, 4968, 7, 1, '2021-05-26 18:11:00', '2021-05-26 18:11:00', 7500),
(1, 4968, 4968, 6, 7, '2021-05-26 18:11:00', '2021-05-26 18:11:00', 500),
(1, 4968, 4968, 3, 6, '2021-05-26 18:11:00', '2021-05-26 18:11:00', 5500),
(1, 4968, 4968, 3, 3, '2021-05-26 18:11:00', '2021-05-26 18:11:00', 3500),
(1, 4968, 4968, 7, 3, '2021-05-26 18:11:00', '2021-05-26 18:11:00', 8500),
(1, 4968, 4968, 10, 7, '2021-05-26 18:11:00', '2021-05-26 18:11:00', 1500),
(1, 4968, 4968, 2, 10, '2021-05-26 18:11:00', '2021-05-26 18:11:00', 6500),
(1, 4968, 4968, 1, 2, '2021-05-26 18:11:00', '2021-05-26 18:11:00', 4500),
(1, 4968, 4968, 3, 1, '2021-05-26 18:11:00', '2021-05-26 18:11:00', 9500),
(1, 4968, 4968, 7, 3, '2021-05-26 18:11:00', '2021-05-26 18:11:00', 10500),
(1, 4968, 4968, 7, 7, '2021-05-26 18:11:00', '2021-05-26 18:11:00', 10500),
(2, 4968, 4964, 8, 1, '2021-05-26 20:40:00', '2021-05-25 20:34:00', 6568),
(2, 4968, 4968, 6, 8, '2021-05-26 20:40:00', '2021-05-26 20:40:00', 4568),
(2, 4968, 4968, 3, 6, '2021-05-26 20:40:00', '2021-05-26 20:40:00', 2568),
(2, 4968, 4968, 9, 3, '2021-05-26 20:40:00', '2021-05-26 20:40:00', 7568),
(2, 4968, 4968, 4, 9, '2021-05-26 20:40:00', '2021-05-26 20:40:00', 568),
(2, 4968, 4968, 3, 4, '2021-05-26 20:40:00', '2021-05-26 20:40:00', 5568),
(2, 4968, 4968, 10, 3, '2021-05-26 20:40:00', '2021-05-26 20:40:00', 3568),
(2, 4968, 4968, 8, 10, '2021-05-26 20:40:00', '2021-05-26 20:40:00', 8568),
(2, 4968, 4968, 9, 8, '2021-05-26 20:40:00', '2021-05-26 20:40:00', 1568),
(2, 4968, 4968, 6, 9, '2021-05-26 20:40:00', '2021-05-26 20:40:00', 10568),
(2, 4968, 4968, 6, 6, '2021-05-26 20:40:00', '2021-05-26 20:40:00', 9568),
(2, 4968, 4968, 6, 6, '2021-05-26 20:40:00', '2021-05-26 20:40:00', 10568),
(3, 4968, 4965, 3, 3, '2021-05-26 23:49:00', '2021-05-26 03:09:00', 4247),
(3, 4968, 4968, 6, 3, '2021-05-26 23:49:00', '2021-05-26 23:49:00', 9247),
(3, 4968, 4968, 2, 6, '2021-05-26 23:49:00', '2021-05-26 23:49:00', 2247),
(3, 4968, 4968, 8, 2, '2021-05-26 23:49:00', '2021-05-26 23:49:00', 7247),
(3, 4968, 4968, 3, 8, '2021-05-26 23:49:00', '2021-05-26 23:49:00', 247),
(3, 4968, 4968, 2, 3, '2021-05-26 23:49:00', '2021-05-26 23:49:00', 5247),
(3, 4968, 4968, 3, 2, '2021-05-26 23:49:00', '2021-05-26 23:49:00', 3247),
(3, 4968, 4968, 5, 3, '2021-05-26 23:49:00', '2021-05-26 23:49:00', 8247),
(3, 4968, 4968, 4, 5, '2021-05-26 23:49:00', '2021-05-26 23:49:00', 1247),
(3, 4968, 4968, 7, 4, '2021-05-26 23:49:00', '2021-05-26 23:49:00', 6247),
(3, 4968, 4968, 6, 7, '2021-05-26 23:49:00', '2021-05-26 23:49:00', 10247),
(3, 4968, 4968, 6, 6, '2021-05-26 23:49:00', '2021-05-26 23:49:00', 10247),
(4, 4969, 4967, 8, 2, '2021-05-27 03:41:00', '2021-05-26 14:55:00', 6564),
(4, 4969, 4969, 10, 8, '2021-05-27 03:41:00', '2021-05-27 03:41:00', 4564),
(4, 4969, 4969, 3, 10, '2021-05-27 03:41:00', '2021-05-27 03:41:00', 2564),
(4, 4969, 4969, 8, 3, '2021-05-27 03:41:00', '2021-05-27 03:41:00', 7564),
(4, 4969, 4969, 8, 8, '2021-05-27 03:41:00', '2021-05-27 03:41:00', 564),
(4, 4969, 4969, 9, 8, '2021-05-27 03:41:00', '2021-05-27 03:41:00', 5564),
(4, 4969, 4969, 6, 9, '2021-05-27 03:41:00', '2021-05-27 03:41:00', 3564),
(4, 4969, 4969, 1, 6, '2021-05-27 03:41:00', '2021-05-27 03:41:00', 8564),
(4, 4969, 4969, 6, 1, '2021-05-27 03:41:00', '2021-05-27 03:41:00', 1564),
(4, 4969, 4969, 4, 6, '2021-05-27 03:41:00', '2021-05-27 03:41:00', 10564),
(4, 4969, 4969, 2, 4, '2021-05-27 03:41:00', '2021-05-27 03:41:00', 9564),
(4, 4969, 4969, 4, 2, '2021-05-27 03:41:00', '2021-05-27 03:41:00', 10564),
(1, 4969, 4968, 9, 7, '2021-05-27 03:38:00', '2021-05-26 18:11:00', 6871),
(1, 4969, 4969, 3, 9, '2021-05-27 03:38:00', '2021-05-27 03:38:00', 4871),
(1, 4969, 4969, 4, 3, '2021-05-27 03:38:00', '2021-05-27 03:38:00', 2871),
(1, 4969, 4969, 5, 4, '2021-05-27 03:38:00', '2021-05-27 03:38:00', 7871),
(1, 4969, 4969, 10, 5, '2021-05-27 03:38:00', '2021-05-27 03:38:00', 871),
(1, 4969, 4969, 10, 10, '2021-05-27 03:38:00', '2021-05-27 03:38:00', 5871),
(1, 4969, 4969, 6, 10, '2021-05-27 03:38:00', '2021-05-27 03:38:00', 3871),
(1, 4969, 4969, 4, 6, '2021-05-27 03:38:00', '2021-05-27 03:38:00', 8871),
(1, 4969, 4969, 1, 4, '2021-05-27 03:38:00', '2021-05-27 03:38:00', 1871),
(1, 4969, 4969, 2, 1, '2021-05-27 03:38:00', '2021-05-27 03:38:00', 10871),
(1, 4969, 4969, 9, 2, '2021-05-27 03:38:00', '2021-05-27 03:38:00', 9871),
(1, 4969, 4969, 2, 9, '2021-05-27 03:38:00', '2021-05-27 03:38:00', 10871),
(3, 4969, 4968, 4, 6, '2021-05-27 02:18:00', '2021-05-26 23:49:00', 3942),
(3, 4969, 4969, 7, 4, '2021-05-27 02:18:00', '2021-05-27 02:18:00', 8942),
(3, 4969, 4969, 8, 7, '2021-05-27 02:18:00', '2021-05-27 02:18:00', 1942),
(3, 4969, 4969, 9, 8, '2021-05-27 02:18:00', '2021-05-27 02:18:00', 6942),
(3, 4969, 4969, 4, 9, '2021-05-27 02:18:00', '2021-05-27 02:18:00', 4942),
(3, 4969, 4969, 6, 4, '2021-05-27 02:18:00', '2021-05-27 02:18:00', 2942),
(3, 4969, 4969, 7, 6, '2021-05-27 02:18:00', '2021-05-27 02:18:00', 7942),
(3, 4969, 4969, 3, 7, '2021-05-27 02:18:00', '2021-05-27 02:18:00', 942),
(3, 4969, 4969, 6, 3, '2021-05-27 02:18:00', '2021-05-27 02:18:00', 5942),
(3, 4969, 4969, 5, 6, '2021-05-27 02:18:00', '2021-05-27 02:18:00', 10942),
(3, 4969, 4969, 5, 5, '2021-05-27 02:18:00', '2021-05-27 02:18:00', 10942),
(3, 4969, 4969, 8, 5, '2021-05-27 02:18:00', '2021-05-27 02:18:00', 9942),
(4, 4971, 4969, 7, 4, '2021-05-27 12:15:00', '2021-05-27 03:41:00', 8314),
(4, 4971, 4971, 10, 7, '2021-05-27 12:15:00', '2021-05-27 12:15:00', 1314),
(4, 4971, 4971, 9, 10, '2021-05-27 12:15:00', '2021-05-27 12:15:00', 6314),
(4, 4971, 4971, 1, 9, '2021-05-27 12:15:00', '2021-05-27 12:15:00', 4314),
(4, 4971, 4971, 6, 1, '2021-05-27 12:15:00', '2021-05-27 12:15:00', 9314),
(4, 4971, 4971, 4, 6, '2021-05-27 12:15:00', '2021-05-27 12:15:00', 2314),
(4, 4971, 4971, 10, 4, '2021-05-27 12:15:00', '2021-05-27 12:15:00', 7314),
(4, 4971, 4971, 5, 10, '2021-05-27 12:15:00', '2021-05-27 12:15:00', 314),
(4, 4971, 4971, 8, 5, '2021-05-27 12:15:00', '2021-05-27 12:15:00', 5314),
(4, 4971, 4971, 9, 8, '2021-05-27 12:15:00', '2021-05-27 12:15:00', 3314),
(4, 4971, 4971, 4, 9, '2021-05-27 12:15:00', '2021-05-27 12:15:00', 10314),
(4, 4971, 4971, 4, 4, '2021-05-27 12:15:00', '2021-05-27 12:15:00', 10314),
(5, 4971, 4946, 7, 5, '2021-05-27 17:43:00', '2021-05-21 08:56:00', 8919),
(5, 4971, 4971, 6, 7, '2021-05-27 17:43:00', '2021-05-27 17:43:00', 1919),
(5, 4971, 4971, 4, 6, '2021-05-27 17:43:00', '2021-05-27 17:43:00', 6919),
(5, 4971, 4971, 5, 4, '2021-05-27 17:43:00', '2021-05-27 17:43:00', 4919),
(5, 4971, 4971, 3, 5, '2021-05-27 17:43:00', '2021-05-27 17:43:00', 2919),
(5, 4971, 4971, 6, 3, '2021-05-27 17:43:00', '2021-05-27 17:43:00', 7919),
(5, 4971, 4971, 4, 6, '2021-05-27 17:43:00', '2021-05-27 17:43:00', 919),
(5, 4971, 4971, 7, 4, '2021-05-27 17:43:00', '2021-05-27 17:43:00', 5919),
(5, 4971, 4971, 8, 7, '2021-05-27 17:43:00', '2021-05-27 17:43:00', 3919),
(5, 4971, 4971, 8, 8, '2021-05-27 17:43:00', '2021-05-27 17:43:00', 10919),
(5, 4971, 4971, 5, 8, '2021-05-27 17:43:00', '2021-05-27 17:43:00', 9919),
(5, 4971, 4971, 8, 5, '2021-05-27 17:43:00', '2021-05-27 17:43:00', 10919),
(1, 4973, 4969, 10, 2, '2021-05-28 05:07:00', '2021-05-27 03:38:00', 5992),
(1, 4973, 4973, 1, 10, '2021-05-28 05:07:00', '2021-05-28 05:07:00', 3992),
(1, 4973, 4973, 2, 1, '2021-05-28 05:07:00', '2021-05-28 05:07:00', 8992),
(1, 4973, 4973, 10, 2, '2021-05-28 05:07:00', '2021-05-28 05:07:00', 1992),
(1, 4973, 4973, 10, 10, '2021-05-28 05:07:00', '2021-05-28 05:07:00', 6992),
(1, 4973, 4973, 2, 10, '2021-05-28 05:07:00', '2021-05-28 05:07:00', 4992),
(1, 4973, 4973, 9, 2, '2021-05-28 05:07:00', '2021-05-28 05:07:00', 2992),
(1, 4973, 4973, 4, 9, '2021-05-28 05:07:00', '2021-05-28 05:07:00', 7992),
(1, 4973, 4973, 8, 4, '2021-05-28 05:07:00', '2021-05-28 05:07:00', 992),
(1, 4973, 4973, 5, 8, '2021-05-28 05:07:00', '2021-05-28 05:07:00', 10992),
(1, 4973, 4973, 5, 5, '2021-05-28 05:07:00', '2021-05-28 05:07:00', 10992),
(1, 4973, 4973, 2, 5, '2021-05-28 05:07:00', '2021-05-28 05:07:00', 9992),
(2, 4974, 4968, 2, 6, '2021-05-28 06:42:00', '2021-05-26 20:40:00', 7440),
(2, 4974, 4974, 3, 2, '2021-05-28 06:42:00', '2021-05-28 06:42:00', 440),
(2, 4974, 4974, 7, 3, '2021-05-28 06:42:00', '2021-05-28 06:42:00', 5440),
(2, 4974, 4974, 5, 7, '2021-05-28 06:42:00', '2021-05-28 06:42:00', 3440),
(2, 4974, 4974, 8, 5, '2021-05-28 06:42:00', '2021-05-28 06:42:00', 8440),
(2, 4974, 4974, 2, 8, '2021-05-28 06:42:00', '2021-05-28 06:42:00', 1440),
(2, 4974, 4974, 8, 2, '2021-05-28 06:42:00', '2021-05-28 06:42:00', 6440),
(2, 4974, 4974, 10, 8, '2021-05-28 06:42:00', '2021-05-28 06:42:00', 4440),
(2, 4974, 4974, 7, 10, '2021-05-28 06:42:00', '2021-05-28 06:42:00', 2440),
(2, 4974, 4974, 3, 7, '2021-05-28 06:42:00', '2021-05-28 06:42:00', 10440),
(2, 4974, 4974, 3, 3, '2021-05-28 06:42:00', '2021-05-28 06:42:00', 10440),
(2, 4974, 4974, 8, 3, '2021-05-28 06:42:00', '2021-05-28 06:42:00', 9440),
(1, 4990, 4973, 9, 2, '2021-06-01 08:17:00', '2021-05-28 05:07:00', 6561),
(1, 4990, 4990, 4, 9, '2021-06-01 08:17:00', '2021-06-01 08:17:00', 4561),
(1, 4990, 4990, 4, 4, '2021-06-01 08:17:00', '2021-06-01 08:17:00', 2561),
(1, 4990, 4990, 3, 4, '2021-06-01 08:17:00', '2021-06-01 08:17:00', 7561),
(1, 4990, 4990, 8, 3, '2021-06-01 08:17:00', '2021-06-01 08:17:00', 561),
(1, 4990, 4990, 1, 8, '2021-06-01 08:17:00', '2021-06-01 08:17:00', 5561),
(1, 4990, 4990, 1, 1, '2021-06-01 08:17:00', '2021-06-01 08:17:00', 3561),
(1, 4990, 4990, 7, 1, '2021-06-01 08:17:00', '2021-06-01 08:17:00', 8561),
(1, 4990, 4990, 10, 7, '2021-06-01 08:17:00', '2021-06-01 08:17:00', 1561),
(1, 4990, 4990, 1, 10, '2021-06-01 08:17:00', '2021-06-01 08:17:00', 10561),
(1, 4990, 4990, 6, 1, '2021-06-01 08:17:00', '2021-06-01 08:17:00', 9561),
(1, 4990, 4990, 1, 6, '2021-06-01 08:17:00', '2021-06-01 08:17:00', 10561),
(3, 4991, 4969, 3, 8, '2021-06-01 13:16:00', '2021-05-27 02:18:00', 5391),
(3, 4991, 4991, 7, 3, '2021-06-01 13:16:00', '2021-06-01 13:16:00', 3391),
(3, 4991, 4991, 10, 7, '2021-06-01 13:16:00', '2021-06-01 13:16:00', 8391),
(3, 4991, 4991, 5, 10, '2021-06-01 13:16:00', '2021-06-01 13:16:00', 1391),
(3, 4991, 4991, 4, 5, '2021-06-01 13:16:00', '2021-06-01 13:16:00', 6391),
(3, 4991, 4991, 2, 4, '2021-06-01 13:16:00', '2021-06-01 13:16:00', 4391),
(3, 4991, 4991, 4, 2, '2021-06-01 13:16:00', '2021-06-01 13:16:00', 2391),
(3, 4991, 4991, 7, 4, '2021-06-01 13:16:00', '2021-06-01 13:16:00', 7391),
(3, 4991, 4991, 4, 7, '2021-06-01 13:16:00', '2021-06-01 13:16:00', 391),
(3, 4991, 4991, 1, 4, '2021-06-01 13:16:00', '2021-06-01 13:16:00', 10391),
(3, 4991, 4991, 1, 1, '2021-06-01 13:16:00', '2021-06-01 13:16:00', 10391),
(3, 4991, 4991, 1, 1, '2021-06-01 13:16:00', '2021-06-01 13:16:00', 9391),
(2, 4993, 4974, 9, 8, '2021-06-02 05:45:00', '2021-05-28 06:42:00', 10613),
(2, 4993, 4993, 10, 9, '2021-06-02 05:45:00', '2021-06-02 05:45:00', 9613),
(2, 4993, 4993, 9, 10, '2021-06-02 05:45:00', '2021-06-02 05:45:00', 10613),
(2, 4993, 4993, 7, 9, '2021-06-02 05:45:00', '2021-06-02 05:45:00', 8613),
(2, 4993, 4993, 5, 7, '2021-06-02 05:45:00', '2021-06-02 05:45:00', 1613),
(2, 4993, 4993, 2, 5, '2021-06-02 05:45:00', '2021-06-02 05:45:00', 6613),
(2, 4993, 4993, 5, 2, '2021-06-02 05:45:00', '2021-06-02 05:45:00', 4613),
(2, 4993, 4993, 7, 5, '2021-06-02 05:45:00', '2021-06-02 05:45:00', 2613),
(2, 4993, 4993, 3, 7, '2021-06-02 05:45:00', '2021-06-02 05:45:00', 7613),
(2, 4993, 4993, 6, 3, '2021-06-02 05:45:00', '2021-06-02 05:45:00', 613),
(2, 4993, 4993, 4, 6, '2021-06-02 05:45:00', '2021-06-02 05:45:00', 5613),
(2, 4993, 4993, 6, 4, '2021-06-02 05:45:00', '2021-06-02 05:45:00', 3613),
(3, 4994, 4991, 10, 1, '2021-06-02 08:22:00', '2021-06-01 13:16:00', 3052),
(3, 4994, 4994, 3, 10, '2021-06-02 08:22:00', '2021-06-02 08:22:00', 8052),
(3, 4994, 4994, 2, 3, '2021-06-02 08:22:00', '2021-06-02 08:22:00', 1052),
(3, 4994, 4994, 8, 2, '2021-06-02 08:22:00', '2021-06-02 08:22:00', 6052),
(3, 4994, 4994, 3, 8, '2021-06-02 08:22:00', '2021-06-02 08:22:00', 4052),
(3, 4994, 4994, 1, 3, '2021-06-02 08:22:00', '2021-06-02 08:22:00', 9052),
(3, 4994, 4994, 10, 1, '2021-06-02 08:22:00', '2021-06-02 08:22:00', 2052),
(3, 4994, 4994, 3, 10, '2021-06-02 08:22:00', '2021-06-02 08:22:00', 7052),
(3, 4994, 4994, 7, 3, '2021-06-02 08:22:00', '2021-06-02 08:22:00', 52),
(3, 4994, 4994, 8, 7, '2021-06-02 08:22:00', '2021-06-02 08:22:00', 5052),
(3, 4994, 4994, 3, 8, '2021-06-02 08:22:00', '2021-06-02 08:22:00', 10052),
(3, 4994, 4994, 3, 3, '2021-06-02 08:22:00', '2021-06-02 08:22:00', 10052),
(3, 4997, 4994, 6, 3, '2021-06-03 03:21:00', '2021-06-02 08:22:00', 8042),
(3, 4997, 4997, 9, 6, '2021-06-03 03:21:00', '2021-06-03 03:21:00', 1042),
(3, 4997, 4997, 10, 9, '2021-06-03 03:21:00', '2021-06-03 03:21:00', 6042),
(3, 4997, 4997, 3, 10, '2021-06-03 03:21:00', '2021-06-03 03:21:00', 4042),
(3, 4997, 4997, 5, 3, '2021-06-03 03:21:00', '2021-06-03 03:21:00', 9042),
(3, 4997, 4997, 5, 5, '2021-06-03 03:21:00', '2021-06-03 03:21:00', 2042),
(3, 4997, 4997, 6, 5, '2021-06-03 03:21:00', '2021-06-03 03:21:00', 7042),
(3, 4997, 4997, 6, 6, '2021-06-03 03:21:00', '2021-06-03 03:21:00', 42),
(3, 4997, 4997, 2, 6, '2021-06-03 03:21:00', '2021-06-03 03:21:00', 5042),
(3, 4997, 4997, 10, 2, '2021-06-03 03:21:00', '2021-06-03 03:21:00', 3042),
(3, 4997, 4997, 6, 10, '2021-06-03 03:21:00', '2021-06-03 03:21:00', 10042),
(3, 4997, 4997, 6, 6, '2021-06-03 03:21:00', '2021-06-03 03:21:00', 10042),
(5, 5002, 4971, 1, 8, '2021-06-04 09:37:00', '2021-05-27 17:43:00', 2476),
(5, 5002, 5002, 3, 1, '2021-06-04 09:37:00', '2021-06-04 09:37:00', 7476),
(5, 5002, 5002, 10, 3, '2021-06-04 09:37:00', '2021-06-04 09:37:00', 476),
(5, 5002, 5002, 5, 10, '2021-06-04 09:37:00', '2021-06-04 09:37:00', 5476),
(5, 5002, 5002, 6, 5, '2021-06-04 09:37:00', '2021-06-04 09:37:00', 3476),
(5, 5002, 5002, 9, 6, '2021-06-04 09:37:00', '2021-06-04 09:37:00', 8476),
(5, 5002, 5002, 10, 9, '2021-06-04 09:37:00', '2021-06-04 09:37:00', 1476),
(5, 5002, 5002, 3, 10, '2021-06-04 09:37:00', '2021-06-04 09:37:00', 6476),
(5, 5002, 5002, 10, 3, '2021-06-04 09:37:00', '2021-06-04 09:37:00', 4476),
(5, 5002, 5002, 1, 10, '2021-06-04 09:37:00', '2021-06-04 09:37:00', 9476),
(5, 5002, 5002, 10, 1, '2021-06-04 09:37:00', '2021-06-04 09:37:00', 10476),
(5, 5002, 5002, 10, 10, '2021-06-04 09:37:00', '2021-06-04 09:37:00', 10476),
(4, 5002, 4971, 4, 4, '2021-06-04 07:07:00', '2021-05-27 12:15:00', 4534),
(4, 5002, 5002, 9, 4, '2021-06-04 07:07:00', '2021-06-04 07:07:00', 2534),
(4, 5002, 5002, 7, 9, '2021-06-04 07:07:00', '2021-06-04 07:07:00', 7534),
(4, 5002, 5002, 10, 7, '2021-06-04 07:07:00', '2021-06-04 07:07:00', 534),
(4, 5002, 5002, 6, 10, '2021-06-04 07:07:00', '2021-06-04 07:07:00', 5534),
(4, 5002, 5002, 5, 6, '2021-06-04 07:07:00', '2021-06-04 07:07:00', 3534),
(4, 5002, 5002, 5, 5, '2021-06-04 07:07:00', '2021-06-04 07:07:00', 8534),
(4, 5002, 5002, 2, 5, '2021-06-04 07:07:00', '2021-06-04 07:07:00', 1534),
(4, 5002, 5002, 1, 2, '2021-06-04 07:07:00', '2021-06-04 07:07:00', 6534),
(4, 5002, 5002, 6, 1, '2021-06-04 07:07:00', '2021-06-04 07:07:00', 10534),
(4, 5002, 5002, 7, 6, '2021-06-04 07:07:00', '2021-06-04 07:07:00', 9534),
(4, 5002, 5002, 6, 7, '2021-06-04 07:07:00', '2021-06-04 07:07:00', 10534),
(2, 5003, 4993, 8, 6, '2021-06-04 17:39:00', '2021-06-02 05:45:00', 2791),
(2, 5003, 5003, 10, 8, '2021-06-04 17:39:00', '2021-06-04 17:39:00', 7791),
(2, 5003, 5003, 8, 10, '2021-06-04 17:39:00', '2021-06-04 17:39:00', 791),
(2, 5003, 5003, 3, 8, '2021-06-04 17:39:00', '2021-06-04 17:39:00', 5791),
(2, 5003, 5003, 3, 3, '2021-06-04 17:39:00', '2021-06-04 17:39:00', 3791),
(2, 5003, 5003, 2, 3, '2021-06-04 17:39:00', '2021-06-04 17:39:00', 8791),
(2, 5003, 5003, 1, 2, '2021-06-04 17:39:00', '2021-06-04 17:39:00', 1791),
(2, 5003, 5003, 4, 1, '2021-06-04 17:39:00', '2021-06-04 17:39:00', 6791),
(2, 5003, 5003, 1, 4, '2021-06-04 17:39:00', '2021-06-04 17:39:00', 4791),
(2, 5003, 5003, 2, 1, '2021-06-04 17:39:00', '2021-06-04 17:39:00', 9791),
(2, 5003, 5003, 3, 2, '2021-06-04 17:39:00', '2021-06-04 17:39:00', 10791),
(2, 5003, 5003, 3, 3, '2021-06-04 17:39:00', '2021-06-04 17:39:00', 10791),
(5, 5004, 5002, 2, 10, '2021-06-04 22:49:00', '2021-06-04 09:37:00', 10693),
(5, 5004, 5004, 2, 2, '2021-06-04 22:49:00', '2021-06-04 22:49:00', 10693),
(5, 5004, 5004, 3, 2, '2021-06-04 22:49:00', '2021-06-04 22:49:00', 9693),
(5, 5004, 5004, 5, 3, '2021-06-04 22:49:00', '2021-06-04 22:49:00', 5693),
(5, 5004, 5004, 3, 5, '2021-06-04 22:49:00', '2021-06-04 22:49:00', 3693),
(5, 5004, 5004, 5, 3, '2021-06-04 22:49:00', '2021-06-04 22:49:00', 8693),
(5, 5004, 5004, 2, 5, '2021-06-04 22:49:00', '2021-06-04 22:49:00', 1693),
(5, 5004, 5004, 7, 2, '2021-06-04 22:49:00', '2021-06-04 22:49:00', 6693),
(5, 5004, 5004, 2, 7, '2021-06-04 22:49:00', '2021-06-04 22:49:00', 4693),
(5, 5004, 5004, 10, 2, '2021-06-04 22:49:00', '2021-06-04 22:49:00', 2693),
(5, 5004, 5004, 2, 10, '2021-06-04 22:49:00', '2021-06-04 22:49:00', 7693),
(5, 5004, 5004, 6, 2, '2021-06-04 22:49:00', '2021-06-04 22:49:00', 693),
(4, 5006, 5002, 5, 6, '2021-06-05 10:31:00', '2021-06-04 07:07:00', 2480),
(4, 5006, 5006, 9, 5, '2021-06-05 10:31:00', '2021-06-05 10:31:00', 7480),
(4, 5006, 5006, 9, 9, '2021-06-05 10:31:00', '2021-06-05 10:31:00', 480),
(4, 5006, 5006, 9, 9, '2021-06-05 10:31:00', '2021-06-05 10:31:00', 5480),
(4, 5006, 5006, 2, 9, '2021-06-05 10:31:00', '2021-06-05 10:31:00', 3480),
(4, 5006, 5006, 2, 2, '2021-06-05 10:31:00', '2021-06-05 10:31:00', 8480),
(4, 5006, 5006, 9, 2, '2021-06-05 10:31:00', '2021-06-05 10:31:00', 1480),
(4, 5006, 5006, 2, 9, '2021-06-05 10:31:00', '2021-06-05 10:31:00', 6480),
(4, 5006, 5006, 7, 2, '2021-06-05 10:31:00', '2021-06-05 10:31:00', 4480),
(4, 5006, 5006, 3, 7, '2021-06-05 10:31:00', '2021-06-05 10:31:00', 9480),
(4, 5006, 5006, 8, 3, '2021-06-05 10:31:00', '2021-06-05 10:31:00', 10480),
(4, 5006, 5006, 8, 8, '2021-06-05 10:31:00', '2021-06-05 10:31:00', 10480),
(5, 5007, 5004, 5, 6, '2021-06-05 16:30:00', '2021-06-04 22:49:00', 6281),
(5, 5007, 5007, 4, 5, '2021-06-05 16:30:00', '2021-06-05 16:30:00', 4281),
(5, 5007, 5007, 1, 4, '2021-06-05 16:30:00', '2021-06-05 16:30:00', 9281),
(5, 5007, 5007, 1, 1, '2021-06-05 16:30:00', '2021-06-05 16:30:00', 2281),
(5, 5007, 5007, 2, 1, '2021-06-05 16:30:00', '2021-06-05 16:30:00', 7281),
(5, 5007, 5007, 2, 2, '2021-06-05 16:30:00', '2021-06-05 16:30:00', 281),
(5, 5007, 5007, 7, 2, '2021-06-05 16:30:00', '2021-06-05 16:30:00', 5281),
(5, 5007, 5007, 9, 7, '2021-06-05 16:30:00', '2021-06-05 16:30:00', 3281),
(5, 5007, 5007, 4, 9, '2021-06-05 16:30:00', '2021-06-05 16:30:00', 8281),
(5, 5007, 5007, 2, 4, '2021-06-05 16:30:00', '2021-06-05 16:30:00', 1281),
(5, 5007, 5007, 8, 2, '2021-06-05 16:30:00', '2021-06-05 16:30:00', 10281),
(5, 5007, 5007, 8, 8, '2021-06-05 16:30:00', '2021-06-05 16:30:00', 10281),
(2, 5008, 5003, 4, 3, '2021-06-05 21:27:00', '2021-06-04 17:39:00', 1289),
(2, 5008, 5008, 10, 4, '2021-06-05 21:27:00', '2021-06-05 21:27:00', 6289),
(2, 5008, 5008, 10, 10, '2021-06-05 21:27:00', '2021-06-05 21:27:00', 4289),
(2, 5008, 5008, 1, 10, '2021-06-05 21:27:00', '2021-06-05 21:27:00', 9289),
(2, 5008, 5008, 6, 1, '2021-06-05 21:27:00', '2021-06-05 21:27:00', 2289),
(2, 5008, 5008, 9, 6, '2021-06-05 21:27:00', '2021-06-05 21:27:00', 7289),
(2, 5008, 5008, 9, 9, '2021-06-05 21:27:00', '2021-06-05 21:27:00', 289),
(2, 5008, 5008, 4, 9, '2021-06-05 21:27:00', '2021-06-05 21:27:00', 5289),
(2, 5008, 5008, 5, 4, '2021-06-05 21:27:00', '2021-06-05 21:27:00', 3289),
(2, 5008, 5008, 7, 5, '2021-06-05 21:27:00', '2021-06-05 21:27:00', 8289),
(2, 5008, 5008, 8, 7, '2021-06-05 21:27:00', '2021-06-05 21:27:00', 10289),
(2, 5008, 5008, 8, 8, '2021-06-05 21:27:00', '2021-06-05 21:27:00', 10289),
(2, 5009, 5008, 8, 8, '2021-06-06 00:00:00', '2021-06-05 21:27:00', 3083),
(2, 5009, 5009, 1, 8, '2021-06-06 00:00:00', '2021-06-06 00:00:00', 8083),
(2, 5009, 5009, 10, 1, '2021-06-06 00:00:00', '2021-06-06 00:00:00', 1083),
(2, 5009, 5009, 2, 10, '2021-06-06 00:00:00', '2021-06-06 00:00:00', 6083),
(2, 5009, 5009, 7, 2, '2021-06-06 00:00:00', '2021-06-06 00:00:00', 4083),
(2, 5009, 5009, 2, 7, '2021-06-06 00:00:00', '2021-06-06 00:00:00', 9083),
(2, 5009, 5009, 3, 2, '2021-06-06 00:00:00', '2021-06-06 00:00:00', 2083),
(2, 5009, 5009, 2, 3, '2021-06-06 00:00:00', '2021-06-06 00:00:00', 7083),
(2, 5009, 5009, 7, 2, '2021-06-06 00:00:00', '2021-06-06 00:00:00', 83),
(2, 5009, 5009, 3, 7, '2021-06-06 00:00:00', '2021-06-06 00:00:00', 5083),
(2, 5009, 5009, 4, 3, '2021-06-06 00:00:00', '2021-06-06 00:00:00', 10083),
(2, 5009, 5009, 4, 4, '2021-06-06 00:00:00', '2021-06-06 00:00:00', 10083),
(3, 5010, 4997, 3, 6, '2021-06-06 10:42:00', '2021-06-03 03:21:00', 721),
(3, 5010, 5010, 1, 3, '2021-06-06 10:42:00', '2021-06-06 10:42:00', 5721),
(3, 5010, 5010, 2, 1, '2021-06-06 10:42:00', '2021-06-06 10:42:00', 3721),
(3, 5010, 5010, 10, 2, '2021-06-06 10:42:00', '2021-06-06 10:42:00', 8721),
(3, 5010, 5010, 1, 10, '2021-06-06 10:42:00', '2021-06-06 10:42:00', 1721),
(3, 5010, 5010, 10, 1, '2021-06-06 10:42:00', '2021-06-06 10:42:00', 6721),
(3, 5010, 5010, 4, 10, '2021-06-06 10:42:00', '2021-06-06 10:42:00', 4721),
(3, 5010, 5010, 3, 4, '2021-06-06 10:42:00', '2021-06-06 10:42:00', 2721),
(3, 5010, 5010, 5, 3, '2021-06-06 10:42:00', '2021-06-06 10:42:00', 7721),
(3, 5010, 5010, 6, 5, '2021-06-06 10:42:00', '2021-06-06 10:42:00', 10721),
(3, 5010, 5010, 6, 6, '2021-06-06 10:42:00', '2021-06-06 10:42:00', 10721),
(3, 5010, 5010, 6, 6, '2021-06-06 10:42:00', '2021-06-06 10:42:00', 9721),
(3, 5011, 5010, 7, 6, '2021-06-06 12:40:00', '2021-06-06 10:42:00', 4548),
(3, 5011, 5011, 2, 7, '2021-06-06 12:40:00', '2021-06-06 12:40:00', 2548),
(3, 5011, 5011, 2, 2, '2021-06-06 12:40:00', '2021-06-06 12:40:00', 7548),
(3, 5011, 5011, 5, 2, '2021-06-06 12:40:00', '2021-06-06 12:40:00', 548),
(3, 5011, 5011, 1, 5, '2021-06-06 12:40:00', '2021-06-06 12:40:00', 5548),
(3, 5011, 5011, 1, 1, '2021-06-06 12:40:00', '2021-06-06 12:40:00', 3548),
(3, 5011, 5011, 3, 1, '2021-06-06 12:40:00', '2021-06-06 12:40:00', 8548),
(3, 5011, 5011, 9, 3, '2021-06-06 12:40:00', '2021-06-06 12:40:00', 1548),
(3, 5011, 5011, 6, 9, '2021-06-06 12:40:00', '2021-06-06 12:40:00', 6548),
(3, 5011, 5011, 4, 6, '2021-06-06 12:40:00', '2021-06-06 12:40:00', 10548),
(3, 5011, 5011, 4, 4, '2021-06-06 12:40:00', '2021-06-06 12:40:00', 9548),
(3, 5011, 5011, 4, 4, '2021-06-06 12:40:00', '2021-06-06 12:40:00', 10548),
(4, 5011, 5006, 3, 8, '2021-06-06 14:57:00', '2021-06-05 10:31:00', 3961),
(4, 5011, 5011, 10, 3, '2021-06-06 14:57:00', '2021-06-06 14:57:00', 8961),
(4, 5011, 5011, 6, 10, '2021-06-06 14:57:00', '2021-06-06 14:57:00', 1961),
(4, 5011, 5011, 5, 6, '2021-06-06 14:57:00', '2021-06-06 14:57:00', 6961),
(4, 5011, 5011, 1, 5, '2021-06-06 14:57:00', '2021-06-06 14:57:00', 4961),
(4, 5011, 5011, 1, 1, '2021-06-06 14:57:00', '2021-06-06 14:57:00', 2961),
(4, 5011, 5011, 5, 1, '2021-06-06 14:57:00', '2021-06-06 14:57:00', 7961),
(4, 5011, 5011, 6, 5, '2021-06-06 14:57:00', '2021-06-06 14:57:00', 961),
(4, 5011, 5011, 10, 6, '2021-06-06 14:57:00', '2021-06-06 14:57:00', 5961),
(4, 5011, 5011, 6, 10, '2021-06-06 14:57:00', '2021-06-06 14:57:00', 10961),
(4, 5011, 5011, 6, 6, '2021-06-06 14:57:00', '2021-06-06 14:57:00', 10961),
(4, 5011, 5011, 10, 6, '2021-06-06 14:57:00', '2021-06-06 14:57:00', 9961),
(4, 5016, 5011, 2, 10, '2021-06-07 19:19:00', '2021-06-06 14:57:00', 4551),
(4, 5016, 5016, 10, 2, '2021-06-07 19:19:00', '2021-06-07 19:19:00', 2551),
(4, 5016, 5016, 1, 10, '2021-06-07 19:19:00', '2021-06-07 19:19:00', 7551),
(4, 5016, 5016, 6, 1, '2021-06-07 19:19:00', '2021-06-07 19:19:00', 551),
(4, 5016, 5016, 7, 6, '2021-06-07 19:19:00', '2021-06-07 19:19:00', 5551),
(4, 5016, 5016, 10, 7, '2021-06-07 19:19:00', '2021-06-07 19:19:00', 3551),
(4, 5016, 5016, 2, 10, '2021-06-07 19:19:00', '2021-06-07 19:19:00', 8551),
(4, 5016, 5016, 9, 2, '2021-06-07 19:19:00', '2021-06-07 19:19:00', 1551),
(4, 5016, 5016, 1, 9, '2021-06-07 19:19:00', '2021-06-07 19:19:00', 6551),
(4, 5016, 5016, 5, 1, '2021-06-07 19:19:00', '2021-06-07 19:19:00', 10551),
(4, 5016, 5016, 6, 5, '2021-06-07 19:19:00', '2021-06-07 19:19:00', 9551),
(4, 5016, 5016, 5, 6, '2021-06-07 19:19:00', '2021-06-07 19:19:00', 10551),
(4, 5019, 5016, 5, 5, '2021-06-08 15:57:00', '2021-06-07 19:19:00', 3944),
(4, 5019, 5019, 10, 5, '2021-06-08 15:57:00', '2021-06-08 15:57:00', 8944),
(4, 5019, 5019, 1, 10, '2021-06-08 15:57:00', '2021-06-08 15:57:00', 1944),
(4, 5019, 5019, 1, 1, '2021-06-08 15:57:00', '2021-06-08 15:57:00', 6944),
(4, 5019, 5019, 5, 1, '2021-06-08 15:57:00', '2021-06-08 15:57:00', 4944),
(4, 5019, 5019, 4, 5, '2021-06-08 15:57:00', '2021-06-08 15:57:00', 2944),
(4, 5019, 5019, 2, 4, '2021-06-08 15:57:00', '2021-06-08 15:57:00', 7944),
(4, 5019, 5019, 4, 2, '2021-06-08 15:57:00', '2021-06-08 15:57:00', 944),
(4, 5019, 5019, 4, 4, '2021-06-08 15:57:00', '2021-06-08 15:57:00', 5944),
(4, 5019, 5019, 8, 4, '2021-06-08 15:57:00', '2021-06-08 15:57:00', 10944),
(4, 5019, 5019, 8, 8, '2021-06-08 15:57:00', '2021-06-08 15:57:00', 10944),
(4, 5019, 5019, 5, 8, '2021-06-08 15:57:00', '2021-06-08 15:57:00', 9944),
(5, 5021, 5007, 1, 8, '2021-06-09 04:04:00', '2021-06-05 16:30:00', 3934),
(5, 5021, 5021, 10, 1, '2021-06-09 04:04:00', '2021-06-09 04:04:00', 8934),
(5, 5021, 5021, 10, 10, '2021-06-09 04:04:00', '2021-06-09 04:04:00', 1934),
(5, 5021, 5021, 2, 10, '2021-06-09 04:04:00', '2021-06-09 04:04:00', 6934),
(5, 5021, 5021, 3, 2, '2021-06-09 04:04:00', '2021-06-09 04:04:00', 4934),
(5, 5021, 5021, 6, 3, '2021-06-09 04:04:00', '2021-06-09 04:04:00', 2934),
(5, 5021, 5021, 2, 6, '2021-06-09 04:04:00', '2021-06-09 04:04:00', 7934),
(5, 5021, 5021, 9, 2, '2021-06-09 04:04:00', '2021-06-09 04:04:00', 934),
(5, 5021, 5021, 1, 9, '2021-06-09 04:04:00', '2021-06-09 04:04:00', 5934),
(5, 5021, 5021, 1, 1, '2021-06-09 04:04:00', '2021-06-09 04:04:00', 10934),
(5, 5021, 5021, 7, 1, '2021-06-09 04:04:00', '2021-06-09 04:04:00', 9934),
(5, 5021, 5021, 1, 7, '2021-06-09 04:04:00', '2021-06-09 04:04:00', 10934),
(1, 5022, 4990, 9, 1, '2021-06-09 09:43:00', '2021-06-01 08:17:00', 10189),
(1, 5022, 5022, 9, 9, '2021-06-09 09:43:00', '2021-06-09 09:43:00', 10189),
(3, 5022, 5022, 2, 1, '2021-06-09 10:39:00', '2021-06-09 09:19:00', 7156),
(3, 5022, 5022, 6, 2, '2021-06-09 10:39:00', '2021-06-09 10:39:00', 156),
(3, 5022, 5022, 2, 6, '2021-06-09 10:39:00', '2021-06-09 10:39:00', 5156),
(3, 5022, 5022, 3, 2, '2021-06-09 10:39:00', '2021-06-09 10:39:00', 3156),
(3, 5022, 5022, 6, 3, '2021-06-09 10:39:00', '2021-06-09 10:39:00', 8156),
(3, 5022, 5022, 7, 6, '2021-06-09 10:39:00', '2021-06-09 10:39:00', 1156),
(3, 5022, 5022, 3, 7, '2021-06-09 10:39:00', '2021-06-09 10:39:00', 6156),
(3, 5022, 5022, 3, 3, '2021-06-09 10:39:00', '2021-06-09 10:39:00', 4156),
(3, 5022, 5022, 7, 3, '2021-06-09 10:39:00', '2021-06-09 10:39:00', 9156),
(3, 5022, 5022, 1, 7, '2021-06-09 10:39:00', '2021-06-09 10:39:00', 2156),
(3, 5022, 5022, 2, 1, '2021-06-09 10:39:00', '2021-06-09 10:39:00', 10156),
(3, 5022, 5022, 2, 2, '2021-06-09 10:39:00', '2021-06-09 10:39:00', 10156),
(5, 5022, 5021, 3, 1, '2021-06-09 09:23:00', '2021-06-09 04:04:00', 6578),
(5, 5022, 5022, 10, 3, '2021-06-09 09:23:00', '2021-06-09 09:23:00', 4578),
(5, 5022, 5022, 2, 10, '2021-06-09 09:23:00', '2021-06-09 09:23:00', 2578),
(5, 5022, 5022, 7, 2, '2021-06-09 09:23:00', '2021-06-09 09:23:00', 7578),
(5, 5022, 5022, 2, 7, '2021-06-09 09:23:00', '2021-06-09 09:23:00', 578),
(5, 5022, 5022, 1, 2, '2021-06-09 09:23:00', '2021-06-09 09:23:00', 5578),
(5, 5022, 5022, 9, 1, '2021-06-09 09:23:00', '2021-06-09 09:23:00', 3578),
(5, 5022, 5022, 9, 9, '2021-06-09 09:23:00', '2021-06-09 09:23:00', 8578),
(5, 5022, 5022, 4, 9, '2021-06-09 09:23:00', '2021-06-09 09:23:00', 1578),
[truncated: 2,124,346 more chars]
