# Supplementary material for: Enhancing monitoring of suspicious activities with AI-based and big data fusion
Source: PeerJ Comput Sci. 2024 Jan 25;10:e1741. doi: 10.7717/peerj-cs.1741 (PMC10909182; doi:10.7717/peerj-cs.1741)
Supplement: Supplemental Information 1 [file peerj-cs-10-1741-s001.zip › Data/Note.txt]

The Thai characters that appear in the database are specific names of places/people/brands in Thailand.

Import SQL files into a MySQL database Sign in to phpMyAdmin. In phpMyAdmin, on the left menu, select the name of the database you want to use. ... On the top menu, select Import. Select Choose file. Find and select the file you want to import and then select Open. At the bottom of the page, select Go.
